# Supplementary material for: Evidence for the impacts of agroforestry on ecosystem services and human well-being in high-income countries: a systematic map
Source: Environ Evid. 2022 Mar 17;11:10. doi: 10.1186/s13750-022-00260-4 (PMC11378871; doi:10.1186/s13750-022-00260-4)
Supplement: Supplementary file 1 — Additional file 1. List of High-Income Countries and Lending Groups (according to the 2018 World Bank classification [15]). [file 13750_2022_260_MOESM1_ESM.xlsx]

## Sheet: README
This file contains the list of high-income countries and lending groups, according to the 2018 World Bank classification system that we used for our systematic map.

## Sheet: Countries List
Additional file 1: List of High-Income Countries and Lending Groups (according to the 2018 World Bank classification [34])
Andorra	Estonia	Latvia	Saudi Arabia
Antigua and Barbuda	Faroe Islands	Liechtenstein	Seychelles
Aruba	Finland	Lithuania	Singapore
Australia	France	Luxembourg	Sint Maarten
Austria	French Polynesia	Macao SAR, China	Slovak Republic
The Bahamas	Germany	Malta	Slovenia
Bahrain	Gibraltar	Monaco	Spain
Barbados	Greece	Nauru	St. Kitts and Nevis
Belgium	Greenland	Netherlands	St. Martin
Bermuda	Guam	New Caledonia	Sweden
British Virgin Islands	Hong Kong SAR, China	New Zealand	Switzerland
Brunei Darussalam	Hungary	Northern Mariana Islands	Taiwan
Canada	Iceland	Norway	Trinidad and Tobago
Cayman Islands	Ireland	Oman	Turks and Caicos Islands
Channel Islands	Isle of Man	Palau	United Arab Emirates
Chile	Israel	Poland	United Kingdom
Curacao	Italy	Portugal	United States
Cyprus	Japan	Puerto Rico	Uruguay
Czech Republic	Korea, Rep.	Qatar	Virgin Islands
Denmark	Kuwait	San Marino
