# Supplementary material for: Evidence for the impacts of agroforestry on ecosystem services and human well-being in high-income countries: a systematic map
Source: Environ Evid. 2022 Mar 17;11:10. doi: 10.1186/s13750-022-00260-4 (PMC11378871; doi:10.1186/s13750-022-00260-4)
Supplement: Supplementary file 3 — Additional file 3. This file contains the exact search strings used, dates of searches, and number of articles returned for each bibliographic database searched. [file 13750_2022_260_MOESM3_ESM.xlsx]

## Sheet: README
This file contains the exact search strings used for each database searched.
Column "A" provides the database name.
Column "B" provides the search string used for that database.
Column "C" indicates the date of the search.
Column "D" provides the number of studies returned from the search.
Column "E" provides any notes regarding the search necessary for repeatability of the search.

## Sheet: Search results
Database	Search String	Search dates	Results	Notes
Web of Science	TS=((agr$forest* OR agr$-forest* OR agr$silvicultur* OR agr$-silvicultur* OR silvoarable OR silv$arable OR (woodlot* NEAR/5 crop*) OR windbreak* OR wind-break* OR shelterbelt* OR hedgerow* OR hedge-crop* OR hedge-row* OR living-snow-fence OR "living fence*" OR riparian-buffer* OR "natural vegetation strip*" OR "boundary planting" OR alley-crop* OR *silv$pasture* OR *silv$pastoral* OR wood-pasture…	2018-08-01	7541	Web of Science and CAB Abstracts and Global Health use the same search operators, so we were able to use exactly the same search string for each. We used the Web of Science Advanced Search Query Builder (accessed through the University of Illinois Library system) to search both Web of Science and CAB Abstracts and Global Health.
		2020-06-01	652
CAB Abstracts and Global Health		2018-08-01	10000
		2021-06-01	2010
Scopus	TITLE-ABS-KEY((agr?forest* OR agr?-forest* OR agr?silvicultur* OR agr?-silvicultur* OR silvoarable OR silv?arable OR windbreak* OR wind-break* OR shelterbelt* OR hedgerow* OR hedge-crop* OR hedge-row* OR "living fence*" OR living-snow-fence OR "boundary planting" OR riparian-buffer* OR "natural vegetation strip*" OR *silv?pasture* OR *silv?pastoral* OR wood-pasture* OR fodder-tree* OR fodder-shru…	2018-08-01	6796
		2020-06-01	2083
Agricola	("agroforest*" or "agriforest*" or "agro-forest*" or agrosilvicultur* or agrisilvicultur* or "alley cropping" or shelterbelt* or "wind break*" or hedgerows or "hedge cropping" or "living fence*" or "boundary planting" or "natural vegetation strip*" or silvopastoral* or silvipastoral* or "wooded pastures" or "trees on pasture" or "fodder tree*" or "fodder shrub*" or "integrated animal and wood pro…	2018-08-01	300
		2021-06-01	40
Econlit		2018-08-01	288
		2021-06-01	3
AGRIS	(agroforestry OR agrosilviculture OR silvoarable OR silvopasture OR windbreak OR shelterbelt OR hedgerow OR "riparian buffer" OR "alley cropping" OR "forest farm" OR "forest grazing" OR "wood pasture" OR "multipurpose tree") AND (Andorra OR Antigua OR Barbuda OR Aruba OR Australia OR Austria OR Bahamas OR Bahrain OR Barbados OR Belgium OR Bermuda OR "British Virgin Islands" OR Brunei OR Canada OR…	2021-06-01	500	3171 results. *Can only export top 500 results, but we found that very little was gained by searching this database. Exported based on relevance.
	Total grey literature screened	1639	See additional file 4 for details and search results.
