# Supplementary material for: Evidence for the impacts of agroforestry on ecosystem services and human well-being in high-income countries: a systematic map
Source: Environ Evid. 2022 Mar 17;11:10. doi: 10.1186/s13750-022-00260-4 (PMC11378871; doi:10.1186/s13750-022-00260-4)
Supplement: Supplementary file 4 — Additional file 4. This file contains the list of websites, the URLs, the number of articles identified, and notes on the search and screening process from relevant organizations that were searched for the grey literature search. [file 13750_2022_260_MOESM4_ESM.xlsx]

## Sheet: README
This file contains the list of websites from relevant organizations that were searched for the grey literature search.
Column "A" provides the common name of the source.
Column "B" provides the URL to the source.
Column "C" provides the number of articles identified from each source. Please see Additional File 6 for specific results of the grey literature search.
Column "D" provides notes on the search that are necessary for repeatability of the search.
Column "E" provides notes on screening the literature that are necessary for repeatability of the search.

## Sheet: Grey Lit Search Summary
Table 5. List of websites from relevant organizations
Below is the summary of the grey literature search procedure.
Organization	Website	Number of articles screened	Notes on search	Notes on screening
AGFORWARD	https://www.agforward.eu/index.php/en/	86
Agriculture Research Service (USDA)	https://www.ars.usda.gov/	64	"agroforestry" OR "silvopasture"	*Mostly published literature; not grey literature. Screened all.
Association for Temperate Agroforestry	http://www.aftaweb.org/about/afta.html	0	Not relevant/no grey literature
The Center for Agroforestry at the University of Missouri	http://www.centerforagroforestry.org/	69		*Mostly published literature (did not screen). Screened only grey literature (n=69).
Collaboration for Environmental Evidence	www.environmentalevidence.org	34	"agroforestry"
Conservation Evidence	http://www.conservationevidence.com	7	"agroforestry"
European Commission Agriculture and Rural Development	http://ec.europa.eu/agriculture/	12	https://ec.europa.eu/eip/agriculture/en/focus-groups/agroforestry-introducing-woody-vegetation
European Agroforestry Federation (EURAF)	http://www.eurafagroforestry.eu/fr	40	251 conferences objects picked up by other searches (excluded), 1 article (excluded - duplicate), 40 other
European Environment Agency	http://www.eea.europa.eu/	0
Farm Woodland Forum	http://www.agroforestry.ac.uk/	2
Food and Agriculture Organization (FAO)	http://www.fao.org	0	"agroforestry" in English	All excluded by country/type
GFIS	http://www.gfis.net/gfis/en/en/	410		All excluded by country/duplicate
IDEAS RePEc (Research Papers in Economics)	https://ideas.repec.org	43	Type: papers, Search string: (agroforestry or agrosilviculture OR silvoarable OR silvopasture OR windbreak OR shelterbelt OR hedgerow OR "riparian buffer" OR "alley cropping" OR "forest farm" OR "forest grazing" OR "wood pasture" OR "multipurpose tree") AND (Andorra OR Antigua OR Barbuda OR Aruba OR Australia OR Austria OR Bahamas OR Bahrain OR Barbados OR Belgium OR Bermuda OR "British Virgin Is…
IEEP	http://www.ieep.eu/	2	"agroforestry"
International Union for the Conservation of Nature	http://www.iucn.org	10	"agroforestry"
National Agroforestry Center (USDA)	https://www.fs.usda.gov/nac/index.shtml	294	28 - information sheets - exclude (type) 16 - brochures - exclude (type) 69 - inside agroforestry - exclude (type) 53 - agroforestry notes - exclude (type) 91 - research 37 - other publications
Natural Resources Conservation Service (USDA NRCS)	https://www.nrcs.usda.gov/wps/portal/nrcs/site/national/home/	0	Not relevant
NERC Open Research Archive	https://nora.nerc.ac.uk/	90	Excluded - Article (125) Excluded - Book (11) Excluded - Book Section (38) Screened - Report (86) Screened - Thesis (4)
New Zealand Grassland Association (NZGA)	https://www.grassland.org.nz/	11	"agroforestry"
SAFE : Silvoarable Agroforestry For Europe	http://www1.montpellier.inra.fr/safe/english/index.htm	0	Not relevant/no grey literature
Sustainable Agriculture Research & Education (SARE)	https://www.sare.org/	224	https://www.fs.usda.gov/nac/resources/usda-programs/sare-agroforestry-grants/
United Nations Environment Programme (UNEP)	http://www.unep.org	4	"agroforestry"
UK Department for Environment Food and Rural Affairs	https://www.gov.uk/government/organisations/department-for-environment-food-rural-affairs	237	"agroforestry"
World Agroforestry Center	http://www.worldagroforestry.org/	0	Not relevant countries
		1639
