# Supplementary material for: Evidence for the impacts of agroforestry on ecosystem services and human well-being in high-income countries: a systematic map
Source: Environ Evid. 2022 Mar 17;11:10. doi: 10.1186/s13750-022-00260-4 (PMC11378871; doi:10.1186/s13750-022-00260-4)
Supplement: Supplementary file 5 — Additional file 5. This file contains the data extraction spreadsheet with information on each of the included studies for the high-income country systematic map of the impacts of agroforestry. [file 13750_2022_260_MOESM5_ESM.xlsx]

## Sheet: README
This file contains the data extraction spreadsheet for the high-income country systematic map of the impacts of agroforestry.
See the "Codebook" tab for the descriptions of each column.
See the "Long - Primary Studies" tab to easily filter the data for the 585 included primary studies. Each study is coded by one or more rows. Mulitple lines are used where there is more than one study country, agroforestry practice, and/or agroforestry outcome. A study with multiple study countries, practices, or outcomes would have separate rows for each country-practice-outcome combination (e.g…
See the "Short - Primary Studies" tab to easily view the complete data from each of the 585 included primary studies. Each paper is coded by only one row, with semi-colons separating the list of multiple study countries, agroforestry practices, agroforestry outcomes, etc., where relevant. Search for terms of interests using the "Find & Select" function, or by using the search feature within a col…
See the "Ongoing Primary Studies" for the data on the 6 included ongoing studies. Note that the data are only partially complete, dependent on currently available information.
See the "Long - Systematic Reviews" tab to easily filter the data for the 41 included systematic reviews. Each study is coded by one or more rows. Mulitple lines are used where there is more than one study country, agroforestry practice, and/or agroforestry outcome. A study with multiple study countries, practices, or outcomes would have separate rows for each country-practice-outcome combination…
See the "Short - Systematic Reviews" tab to easily view the complete data from each of the 41 included systematic reviews. Each paper is coded by only one row, with semi-colons separating the list of multiple study countries, agroforestry practices, agroforestry outcomes, etc., where relevant. Search for terms of interests using the "Find & Select" function, or by using the search feature within …
Note: Heatmaps presented in the article were based on "Practice Type (general)", "Practice Type (specific)", "Intervention Type", "Type of Outcome", and "Subtype of Outcome" columns in the following sheets.

## Sheet: Codebook
Variable code	Variable	Instructions
0.1	ID	Unique ID for each article (corresponding to eppi)
0.2	Reviewer	Name of reviewer conducting data extraction
0.3	Date of Assessment	Date of data extraction
1	Bibliographic Information	Include the following bibliographic information for each study
1.1	DOI Link/Link	Permanent link to reference
1.2	Reference information	Harvard style bibliographic reference
1.3	Publication type	E.g., journal article, book chapter, conference paper, thesis, organisation report
1.4	Author(s)	Author information in the following format: Last name, first intitial.,
1.5	Year of publication	Included years 2000 through 2020
1.6	Title	Title of the study/title of book chapter
1.7	Journal / Book title	Name of the journal/book where it was published
1.8	Volume	Journal volume
1.9	Funding	Sources of funding listed for the study
2	Study design and basic information	Answer the following questions for each type of intervention or practice in the study
2.1	Study description	Short description of study
2.2	Multicomponent intervention	Does the intervention have multiple components?
2.3	Intervention type(s)	List the intervention(s) used to promote agroforestry (None = The study does not evaluate an intervention)
2.4	Multiple practices	Yes or No
2.5	Practice type(s) (general)	List the agroforestry practice(s) studied
2.6	Practice type(s) (specific)	List the specific agroforestry practice(s) studied
2.7	Study country/ies	Country(ies) in which the study takes place (where practice/intervention is implemented)
2.8	Study location(s)	Specific localation(s) within countries where the study focused. Record smallest spatial scale reported (e.g. community, sub-national political unit, regions within country, etc.)
2.9	Type of ecoregion	Tropical, sub-tropical, and temperate Choose multiple when study spans multiple ecoregions
2.1	Study design type	Study design type - method used for analysis (e.g. correlational/simple regression ; before-after/BACI ; quasi-experimental design ; experimental design)
2.11	Quasi-experimental methods used (if appropiate)	Type of quasi-experimental method used, if applicable: difference-in-difference, propensity score matching, instrumental variables, regression discontinuity design, panel data regression methods
2.12	Sample size	Number in sample (number of studies, for systematic reviews SRs)
2.13	Sample unit	E.g., individuals, households, groups (relevant studies, for SRs)
2.14	Other outcome influences	Potential effect modifiers or inequality (including gender) reported that may have influenced the outcome
2.15	Comparator	Comparator is agriculture, primary (native, natural) forest, secondary forest/plantation, or multiple
2.16	Specific Comparator	Description of comparator used
2.17	Comparator type	E.g., randomized BACI, non-randomized BACI, temporal, spatial, other (none = correlation studies)
2.18	Disaggregation based on gender?	Yes or No
2.19	Disaggregation based on socio-economic level?	Yes or No Is the population dissagregated based on socio-economic level? (assets, income, expenditure, land holdings, or other asset or income based measure)
2.2	Disaggregation based on race/ethnicity?	Yes or No Is the population dissagregated based on race/ethnicity?
2.21	Disaggregation based on literacy/educational level?	Yes or No Is the population dissagregated based on literacy/education level?
3	Outcomes	Answer the following questions for each type of outcome in the study
3.1	Type of outcome	Productive, environmental or welfare related
3.2	Subtype of outcomes	Can choose several of these, for each type of ouctome
3.3	Specific outcome	Provide specfic outcomes the study assessed
3.4	Equity group examined for outcome	Indicate which group is being examined for this outcome (if study is disaggregated by a group)
3.5	Indicator variables used to measure outcomes	For each type of outcome, what are the variables used to measure it
3.6	Outcome data type	Qualitative, Quantitative, or Both as data type for the outcome
3.7	Direction of the outcome	Positive or negative (for each subtype of outcome)
3.8	Oucome direction notes	Additional details about the reported outcome direction
4	Mechanisms **INTERVENTIONS ONLY**	**Only completed mechanisms section if there was an intervention. Not used for practice only studies.
4.1	Are there any mechanisms in the study stated as linking the intervention to the outcome?	Yes or No
4.2	Stated mechanism	Describe the mechanism, if stated in the study
4.3	Stated type of model	Theory of change, results chain, logic model, conceptual framework
4.4	How is the model employed	Framing the study, choosing indicators, validating model with data, using data to infer model

## Sheet: Long - Primary Studies
	Variable code	0.1	0.2	0.3	1	1.1	1.2	1.3	1.4	1.5	1.6	1.7	1.8	1.9	2	2.1	2.2	2.3	2.4	2.5	2.6	2.7	2.8	2.9	2.1	2.11	2.12	2.13	2.14	2.15a	2.15b	2.15c	2.16	2.17	2.18	2.19	2.2	2.21	3	3.2	3.1	3.3	3.4	3.5	3.6	3.7	3.8	4	4.1
	Variable	ID	Reviewer	Date of Assessment	Bibliographic Information	DOI Link/Link	Reference information	Publication type	Author(s)	Year of publication	Title	Journal / Book title	Volume	Funding	Study design and basic information	Study description	Multicomponent intervention	Intervention type(s)	Multiple practices	Practice type(s) (general)	Practice type(s) (specific)	Study country/ies	All specific study location(s)	Type of ecoregion	Study design type	Quasi-experimental methods used (if appropiate)	Sample size	Sample unit	Other outcome influences	Comparator 1	Comparator 2 (if applicable)	Comparator 3 (if applicable)	Specific Comparator	Comparator type	Disaggregation based on gender?	Disaggregation based on socio-economic level?	Disaggregation based on race/ethnicity?	Disaggregation based on literacy/educational level?	Outcomes	Type of outcome	Subtype of outcomes	Specific outcome	Equity group examined for outcome	Indicator variables used to measure outcomes	Outcome data type	Direction of the outcome	Outcome direction notes	Mechanisms **INTERVENTIONS ONLY**	Are there any mechanisms in the study stated as linking the intervention to the outcome?
		36306010	SEC	43492		https://doi.org/10.1016/j.ecolind.2008.10.006	Aavik T, and Liira J. (2009). Agrotolerant and high nature-value species-Plant biodiversity indicator groups in agroecosystems. ECOLOGICAL INDICATORS, 9(5), pp.892-901.	Journal article	Aavik T ; Liira J	2009	Agrotolerant and high nature-value species-Plant biodiversity indicator groups in agroecosystems	Ecological Indicators	9	Funding was received from the GREENVEINS project within the Energy, Environment and Sustainable development Programme (FP5) of the European Commission (contract number EVK2-CT-2000-00082), University of Tartu (SF0180098s08), EU through the European Regional Development Fund (Center of Excellence FIBIR) and the AGRIPOPES project within the European Scientific Foundation’s EUROCORES program.		This paper analysed the effect of agricultural land use intensity and landscape structure on the plant diversity and improved the monitoring methodology by classifying plant species into two emergent agrotolerance groups: (i) species that occur frequently on agricultural land – common agrotolerant species, and (ii) all other species – so-called nature-value species, including habitat specialists …	No	None	No	Agrisilvicultural	AS - Hedgerows, shelterbelts, and windbreak systems	Estonia	Abja-Paluoja ; Are ; Ilmatsalu ; Vaike-Maarja ; Vihtra ; Viiratsi	Temperate	Correlational	Not applicable	1558	Plots	agrotolerant plant species vs. nature-value plant species	Agriculture	Non-woody conservation practice	NA	Grassy field margins ; open arable fields	Spatial	No	No	No	No		Ecosystem services	ES RM - Maintenance of physical, chemical, biological conditions	Habitat/biodiversity	NA	alpha-diversity (plot scale) and gamma-diversity (landscape scale) of agrotolerant and nature-value plant species	Quantitative	Mixed	A higher percentage of woody habitats in a landscape enhances alpha-diversity in both species groups (P < 0.001), but the effect is twice as strong in nature-value species (P < 0.001). The number of species is lower under woody vegetation (P < 0.001), but the richness of agrotolerant species reacts significantly more strongly than that of nature-value species (P < 0.001). The presence of trees an…
		37025100	SEC	43492		https://doi.org/10.1023/A:1008826114741	Abensperg-Traun M, and Smith G T. (1999). How small is too small for small animals? Four terrestrial arthropod species in different-sized remnant woodlands in agricultural Western Australia. Biodiversity and Conservation, 8(5), pp.709–726.	Journal article	Abensperg-Traun M ; Smith G T;	1999	How small is too small for small animals? Four terrestrial arthropod species in different-sized remnant woodlands in agricultural Western Australia.	Biodiversity and Conservation	8	NA		This study examined the capacity of very small and sheep-grazed remnants of eucalypt woodland in agricultural Western Australia to support remnant-dependent terrestrial arthropods. They surveyed 53 sheep-grazed remnants of wheatbelt wandoo Eucalyptus capillosa for the presence of four species of arthropod with different dispersal strategies (terrestrial versus aerial) and diet (predaceous vs. her…	No	None	No	Forest farming	FF - Forest grazing	Australia	central wheatbelt of Western Australia	Sub-tropical	Correlational	Not applicable	59	Sites	Remnant size ; remnant isolation ; remnant shape ; ground cover	Secondary forest/woodland/plantation	NA	NA	Ungrazed woodland remnant	Spatial	No	No	No	No		Ecosystem services	ES RM - Maintenance of physical, chemical, biological conditions	Habitat/biodiversity	NA	mound height (a rough measure of colony size) ; occupation (presence/absence of mound-builder)	Quantitative	Mixed	The total number and occurance of target species was highly correlated with remnant area (r = 0.68). Remnant isolation and remnant shape had no apparent influence on the total number or occurance of target species. For both termite species, mound heights were significantly greater in large, ungrazed woodlands than in small and grazed woodlands. This study demonstrated that even very small remnant…
		37023873	SEC	43492		https://doi.org/10.1002/1099-1646(200011/12)16:6<565::AID-RRR585>3.0.CO;2-1	Abernethy B, and Rutherfurd I D. (2000). Does the weight of riparian trees destabilize riverbanks?. Regulated Rivers: Reasearch & Management, 16(6), pp.565-576.	Journal article	Abernethy B ; Rutherfurd I D;	2000	Does the weight of riparian trees destabilize riverbanks?	Regulated Rivers: Reasearch & Management	16	Australian National Riparian Zone Research Project, funded by the Land and Water Resources Research and Development Corporation.		In contrast to the generally accepted stabilizing effects of riparian vegetation, the surcharge of trees on riverbanks has been widely implicated as a source of bank instability. Fieldwork conducted along the Latrobe River in Victoria, Australia shows that the bank-destabilizing effects of surcharge, due to silver wattle (Acacia dealbata), are minimal.	No	None	No	Agrisilvicultural	AS - Riparian buffer strips	Australia	Latrobe River in Gippsland, Victoria, Australia	Temperate	Correlational	Not applicable	28	Slump-blocks	Bank stability	Bare soil/shrubland/scrubland	NA	NA	Bare riverbank	Spatial	No	No	No	No		Ecosystem services	ES RM - Mediation of flows	Riverbank stability	NA	weight of the bank material and water contained within slump-blocks ; number and weight of individual silver wattles able to grow in natural densities on the surface of the observed slump-blocks ; surcharge of the trees as a proportion of the total saturated mass of the slump-blocks ; undisturbed samples of bank material were collected for which dry and saturated bulk densities were determined (c…	Quantitative	Mixed	Within the scope of this study, the effects of tree surcharge on bank stability are minimal. Considering the field observations, it is unlikely that silver wattles growing on an otherwise stable bank section will cause any subsequent failure. However, in situations where the bank section is inherently unstable, the additional weight of trees may contribute to overall instability. Bank sections pr…
		37014817	SEC	43493		https://www.ecologyandsociety.org/vol15/iss4/art40/	Acacio V, Holmgren M, Moreira F, and Mohren GMJ. (2010). Oak Persistence in Mediterranean Landscapes: The Combined Role of Management, Topography, and Wildfires. Ecology and Society, 15(4): 40.	Journal article	Acacio V ; Holmgren M ; Moreira F ; Mohren GMJ ;	2010	Oak Persistence in Mediterranean Landscapes: The Combined Role of Management, Topography, and Wildfires	Ecology and Society	15	This research was funded by the Portuguese Foundation for Science and Technology (Fundação para a Ciência e a Tecnologia), fellowship number SFRH/BD/5008/2001.		In this study, they assess the combined role of management practices, i.e., livestock and crops, and biophysical variables, i.e., wildfire and topography, to explain patterns of tree persistence in a cork oak (Quercus suber L.) landscape of southern Portugal. They used face-to-face interviews with landowners to identify the management practices and the incentives that motivated them. They used ae…	No	None	Yes	Forest farming	FF - Forest grazing	Portugal	Serra do Caldeirão, a mountain ridge in the northeastern part of the Algarve province in southern Portugal	Temperate	Correlational ; Perception/survey	Not applicable	21 ; 30	Landowners ; Parcels	Wildfire occurance ; cork oak plantings ; slope	Secondary forest/woodland/plantation	NA	NA	Cork oak forest	Spatial ; Temporal	No	No	No	No		Ecosystem services	ES RM - Maintenance of physical, chemical, biological conditions	Persistence of cork oak forest	NA	Landowner perception ; GIS vegetation analysis	Both	Negative	Cork oak persistence was more likely in areas where understory management, using livestock or cultivation, was never carried out.
		37014817	SEC	43493		https://www.ecologyandsociety.org/vol15/iss4/art40/	Acacio V, Holmgren M, Moreira F, and Mohren GMJ. (2010). Oak Persistence in Mediterranean Landscapes: The Combined Role of Management, Topography, and Wildfires. Ecology and Society, 15(4): 40.	Journal article	Acacio V ; Holmgren M ; Moreira F ; Mohren GMJ ;	2010	Oak Persistence in Mediterranean Landscapes: The Combined Role of Management, Topography, and Wildfires	Ecology and Society	15	This research was funded by the Portuguese Foundation for Science and Technology (Fundação para a Ciência e a Tecnologia), fellowship number SFRH/BD/5008/2001.		In this study, they assess the combined role of management practices, i.e., livestock and crops, and biophysical variables, i.e., wildfire and topography, to explain patterns of tree persistence in a cork oak (Quercus suber L.) landscape of southern Portugal. They used face-to-face interviews with landowners to identify the management practices and the incentives that motivated them. They used ae…	No	None	Yes	Forest farming	FF - Forest farming	Portugal	Serra do Caldeirão, a mountain ridge in the northeastern part of the Algarve province in southern Portugal	Temperate	Correlational ; Perception/survey	Not applicable	21 ; 30	Landowners ; Parcels	Wildfire occurance ; cork oak plantings ; slope	Secondary forest/woodland/plantation	NA	NA	Cork oak forest	Spatial ; Temporal	No	No	No	No		Ecosystem services	ES RM - Maintenance of physical, chemical, biological conditions	Persistence of cork oak forest	NA	Landowner perception ; GIS vegetation analysis	Both	Negative	Cork oak persistence was more likely in areas where understory management, using livestock or cultivation, was never carried out.
		37016158	SEC	43493		https://doi.org/10.2134/jeq1999.00472425002800030029x	Addy KL, Gold AJ, Groffman PM, and Jacinthe PA. (1999). Ground water nitrate removal in subsoil of forested and mowed riparian buffer zones. Journal of Environmental Quality, 28(3), pp.962-970.	Journal article	Addy KL ; Gold AJ ; Groffman PM ; Jacinthe PA ;	1999	Ground water nitrate removal in subsoil of forested and mowed riparian buffer zones	Journal of Environmental Quality	28	USDA NRICGP Grant No. 94-37102-0990 and the Andrew W. Mellon Foundation provided funding for this project.		This paper studies two similar riparian sites in southern New England and examined ground water nitrate (NO(3)(-)-N) removal in the subsurface of mowed (i.e., herbaceous) vs. forested (i.e., woody) vegetation.	No	None	No	Agrisilvicultural	AS - Riparian buffer strips	USA	Silver Spring Lake, North Kingstown, Rhode Island, USA ; Watchaug Pond, Charlestown, Rhode Island, USA	Temperate	Correlational	Not applicable	12	Soil cores	water table dynamics ; land use legacy ; adjacent vegetation	Non-woody conservation practice	NA	NA	Herbaceous (mowed) riparian buffer	Spatial	No	No	No	No		Ecosystem services	ES RM - Mediation of waste, toxics and other nuisances	Filtration	NA	ground water NO-3-N removal rates ; denitrification gas production rates ; NH+4-N generation rates ; patch C ; and root biomass	Quantitative	Positive	No significant difference in ground water NO-3-N removal rates within the subsoil of forested and mowed riparian areas. Significant differences in ground water NO-3-N removal rates between two riparian sites with similar soil texture, drainage class, and morphology.
		37016673	SEC	43493		https://doi.org/10.1080/02705060.2017.1422558	Albertson LK, Ouellet V, and Daniels MD. (2018). Impacts of stream riparian buffer land use on water temperature and food availability for fish. Journal of Freshwater Ecology, 33(1), pp.195-210.	Journal article	Albertson LK ; Ouellet V ; Daniels MD ;	2018	Impacts of stream riparian buffer land use on water temperature and food availability for fish	Journal of Freshwater Ecology	33	Support for this research was provided by the Stroud Water Research Center, Montana State University, the Fonds de recherche du Qu_x0001_ebec – Nature et technologies, and National Science Foundation grants DEB LTREB 1052716-1557063 and REU 1550821.		This study investigates the impact of riparian habitat in different stages of restoration on food availability for fish in four streams in Pennsylvania, USA. The riparian buffer habitats ranged from open meadow to mature forest and included new to longterm restoration sites. We quantified abundance and community composition of aquatic macroinvertebrates and riparian arthropods with aerial and gro…	No	None	No	Agrisilvicultural	AS - Riparian buffer strips	USA	southeastern Pennsylvania	Temperate	Correlational	Not applicable	4 ; 7	Streams ; Sampling dates	food resources ; climate ; land use ; hydrology	Agriculture	Secondary forest/woodland/plantation	NA	Meadow riperian habitat ; restored forest riparian habitat	Spatial	No	No	No	No		Ecosystem services	ES RM - Maintenance of physical, chemical, biological conditions	Trout habitat ; Regulate water temperature and conditions ; Availability of nutrition for fish populations ; Fish population for sport fishing	NA	Stream water temperature ; Terrestrial arthropod abundance and richness ; Terrestrial biomass and density ; Aquatic macroinvertebrates abundance and richness ; Aquatic macroinvertebrates biomass and density	Quantitative	Positive	Both agroforestry riparian buffer sites had higher potential for trout production than either the meadow or mature forest
		37016673	SEC	43493		https://doi.org/10.1080/02705060.2017.1422558	Albertson LK, Ouellet V, and Daniels MD. (2018). Impacts of stream riparian buffer land use on water temperature and food availability for fish. Journal of Freshwater Ecology, 33(1), pp.195-210.	Journal article	Albertson LK ; Ouellet V ; Daniels MD ;	2018	Impacts of stream riparian buffer land use on water temperature and food availability for fish	Journal of Freshwater Ecology	33	Support for this research was provided by the Stroud Water Research Center, Montana State University, the Fonds de recherche du Qu_x0001_ebec – Nature et technologies, and National Science Foundation grants DEB LTREB 1052716-1557063 and REU 1550821.		This study investigates the impact of riparian habitat in different stages of restoration on food availability for fish in four streams in Pennsylvania, USA. The riparian buffer habitats ranged from open meadow to mature forest and included new to longterm restoration sites. We quantified abundance and community composition of aquatic macroinvertebrates and riparian arthropods with aerial and gro…	No	None	No	Agrisilvicultural	AS - Riparian buffer strips	USA	southeastern Pennsylvania	Temperate	Correlational	Not applicable	4 ; 7	Streams ; Sampling dates	food resources ; climate ; land use ; hydrology	Agriculture	Secondary forest/woodland/plantation	NA	Meadow riperian habitat ; restored forest riparian habitat	Spatial	No	No	No	No		Ecosystem services	ES P - Nutrition	Trout habitat ; Regulate water temperature and conditions ; Availability of nutrition for fish populations ; Fish population for sport fishing	NA	Stream water temperature ; Terrestrial arthropod abundance and richness ; Terrestrial biomass and density ; Aquatic macroinvertebrates abundance and richness ; Aquatic macroinvertebrates biomass and density	Quantitative	Positive	Both agroforestry riparian buffer sites had higher potential for trout production than either the meadow or mature forest
		37015735	SEC	43494		https://doi.org/10.1007/s00442-003-1420-3	Allcock KG, and Hik DS. (2004). Survival, growth, and escape from herbivory are determined by habitat and herbivore species for three Australian woodland plants. Oecologia, 138(2), pp.231-241.	Journal article	Allcock KG ; Hik DS ;	2004	Survival, growth, and escape from herbivory are determined by habitat and herbivore species for three Australian woodland plants	Oecologia	138	Funding and infrastructure were provided by CSIRO Sustainable Ecosystems Chief’s discretionary fund, CSIRO Sustainable Ecosystems, the Vertebrate Biocontrol CRC, the Rabbit Calicivirus Disease Management Committee, and NSERC Canada.		This study examined the effects of mammalian herbivores on survival and growth of transplanted seedlings of two native trees (Eucalyptus albens and Callitris glaucophylla), and one native grass (Themeda australis) in white box (E. albens) woodlands in eastern Australia over 3 years. Herbivores were manipulated using four fencing treatments that successively excluded livestock, macropods, and rabb…	No	None	No	Forest farming	FF - Forest grazing	Australia	Central West Slopes region of New South Wales	Sub-tropical	Experimental	Not applicable	32	Experimental plots	NA	Agriculture	Secondary forest/woodland/plantation	NA	Grassland pasture ; Woodland	Spatial	No	No	No	No		Ecosystem services	ES RM - Maintenance of physical, chemical, biological conditions	Lifecycle maintenance	NA	Survival and growth of seedlings	Quantitative	Mixed	Survival was highest in the absence of mammalian herbivores and in woodlands. Exclusion of successively smaller herbivores resulted in an increase in overall survival. Survival in woodlands was greater in almost all treatments compared to corresponding survival in grasslands.
		36305074	SEC	43494		https://doi.org/10.1016/j.landusepol.2015.09.025	Almeida M, Loupa-Ramos I, Menezes H, Carvalho-Ribeiro S, Guiomar N, and Pinto-Correia T. (2016). Urban population looking for rural landscapes: Different appreciation patterns identified in Southern Europe. Land Use Policy, 53, pp.44-55.	Journal article	Almeida M ; Loupa-Ramos I ; Menezes H ; Carvalho-Ribeiro S ; Guiomar N ; Pinto-Correia T ;	2016	Urban population looking for rural landscapes: Different appreciation patterns identified in Southern Europe	Land Use Policy	53	This work is funded by FEDER Funds through the Operational Programme for Competitiveness Factors – COMPETE and National Funds through FCT – Foundation for Science and Technology under the Strategic Project PEst-C/AGR/UI0115/2011.		This paper presents the results of a study where the preferences of urban users for rural landscape in the Alentejo region were assessed through a photo-based survey with contrasting land covers.	No	None	Yes	Silvopastoral	SP - Trees/shrubs on pasture (multipurpose trees)	Portugal	Alentejo	Temperate	Perception/survey	Not applicable	1066	Surveyed residents	NA	Agriculture	Bare soil/shrubland/scrubland	Secondary forest/woodland/plantation	Cereal fields ; rice fields ; irrigated cultures ; vineyards ; orchards ; olive groves ; pasture ; Eucalytus forests ; Pine forests ; mixed forest ; shrubland	Spatial	No	No	No	No		Human well-being	HWB - Cultural and subjective well-being	Aesthetic value ; Cultural identity ; Socioeconomic (employment, production, profitability), Nature value ; Environmental quality (water and atmosphere conditions) ; Amenities (recreational activities)	NA	Preferences and perceptions of value	Both	Mixed	Montados were the most preferred photograph, indicating high preference for these systems. Montados were seen as providing aesthetic and cultural/identity value and nature value, but they were also seen as less productive (lower socioeconomic value).
		36305074	SEC	43494		https://doi.org/10.1016/j.landusepol.2015.09.025	Almeida M, Loupa-Ramos I, Menezes H, Carvalho-Ribeiro S, Guiomar N, and Pinto-Correia T. (2016). Urban population looking for rural landscapes: Different appreciation patterns identified in Southern Europe. Land Use Policy, 53, pp.44-55.	Journal article	Almeida M ; Loupa-Ramos I ; Menezes H ; Carvalho-Ribeiro S ; Guiomar N ; Pinto-Correia T ;	2016	Urban population looking for rural landscapes: Different appreciation patterns identified in Southern Europe	Land Use Policy	53	This work is funded by FEDER Funds through the Operational Programme for Competitiveness Factors – COMPETE and National Funds through FCT – Foundation for Science and Technology under the Strategic Project PEst-C/AGR/UI0115/2011.		This paper presents the results of a study where the preferences of urban users for rural landscape in the Alentejo region were assessed through a photo-based survey with contrasting land covers.	No	None	Yes	Silvopastoral	SP - Trees/shrubs on pasture (multipurpose trees)	Portugal	Alentejo	Temperate	Perception/survey	Not applicable	1066	Surveyed residents	NA	Agriculture	Bare soil/shrubland/scrubland	Secondary forest/woodland/plantation	Cereal fields ; rice fields ; irrigated cultures ; vineyards ; orchards ; olive groves ; pasture ; Eucalytus forests ; Pine forests ; mixed forest ; shrubland	Spatial	No	No	No	No		Human well-being	HWB - Income and household expenditure	Aesthetic value ; Cultural identity ; Socioeconomic (employment, production, profitability), Nature value ; Environmental quality (water and atmosphere conditions) ; Amenities (recreational activities)	NA	Preferences and perceptions of value	Both	Mixed	Montados were the most preferred photograph, indicating high preference for these systems. Montados were seen as providing aesthetic and cultural/identity value and nature value, but they were also seen as less productive (lower socioeconomic value).
		36305074	SEC	43494		https://doi.org/10.1016/j.landusepol.2015.09.025	Almeida M, Loupa-Ramos I, Menezes H, Carvalho-Ribeiro S, Guiomar N, and Pinto-Correia T. (2016). Urban population looking for rural landscapes: Different appreciation patterns identified in Southern Europe. Land Use Policy, 53, pp.44-55.	Journal article	Almeida M ; Loupa-Ramos I ; Menezes H ; Carvalho-Ribeiro S ; Guiomar N ; Pinto-Correia T ;	2016	Urban population looking for rural landscapes: Different appreciation patterns identified in Southern Europe	Land Use Policy	53	This work is funded by FEDER Funds through the Operational Programme for Competitiveness Factors – COMPETE and National Funds through FCT – Foundation for Science and Technology under the Strategic Project PEst-C/AGR/UI0115/2011.		This paper presents the results of a study where the preferences of urban users for rural landscape in the Alentejo region were assessed through a photo-based survey with contrasting land covers.	No	None	Yes	Silvopastoral	SP - Trees/shrubs on pasture (multipurpose trees)	Portugal	Alentejo	Temperate	Perception/survey	Not applicable	1066	Surveyed residents	NA	Agriculture	Bare soil/shrubland/scrubland	Secondary forest/woodland/plantation	Cereal fields ; rice fields ; irrigated cultures ; vineyards ; orchards ; olive groves ; pasture ; Eucalytus forests ; Pine forests ; mixed forest ; shrubland	Spatial	No	No	No	No		Ecosystem services	ES C - Physical and intellectual interactions with environmental settings	Aesthetic value ; Cultural identity ; Socioeconomic (employment, production, profitability), Nature value ; Environmental quality (water and atmosphere conditions) ; Amenities (recreational activities)	NA	Preferences and perceptions of value	Both	Mixed	Montados were the most preferred photograph, indicating high preference for these systems. Montados were seen as providing aesthetic and cultural/identity value and nature value, but they were also seen as less productive (lower socioeconomic value).
		36305074	SEC	43494		https://doi.org/10.1016/j.landusepol.2015.09.025	Almeida M, Loupa-Ramos I, Menezes H, Carvalho-Ribeiro S, Guiomar N, and Pinto-Correia T. (2016). Urban population looking for rural landscapes: Different appreciation patterns identified in Southern Europe. Land Use Policy, 53, pp.44-55.	Journal article	Almeida M ; Loupa-Ramos I ; Menezes H ; Carvalho-Ribeiro S ; Guiomar N ; Pinto-Correia T ;	2016	Urban population looking for rural landscapes: Different appreciation patterns identified in Southern Europe	Land Use Policy	53	This work is funded by FEDER Funds through the Operational Programme for Competitiveness Factors – COMPETE and National Funds through FCT – Foundation for Science and Technology under the Strategic Project PEst-C/AGR/UI0115/2011.		This paper presents the results of a study where the preferences of urban users for rural landscape in the Alentejo region were assessed through a photo-based survey with contrasting land covers.	No	None	Yes	Silvopastoral	SP - Trees/shrubs on pasture (multipurpose trees)	Portugal	Alentejo	Temperate	Perception/survey	Not applicable	1066	Surveyed residents	NA	Agriculture	Bare soil/shrubland/scrubland	Secondary forest/woodland/plantation	Cereal fields ; rice fields ; irrigated cultures ; vineyards ; orchards ; olive groves ; pasture ; Eucalytus forests ; Pine forests ; mixed forest ; shrubland	Spatial	No	No	No	No		Ecosystem services	ES RM - Maintenance of physical, chemical, biological conditions	Aesthetic value ; Cultural identity ; Socioeconomic (employment, production, profitability), Nature value ; Environmental quality (water and atmosphere conditions) ; Amenities (recreational activities)	NA	Preferences and perceptions of value	Both	Mixed	Montados were the most preferred photograph, indicating high preference for these systems. Montados were seen as providing aesthetic and cultural/identity value and nature value, but they were also seen as less productive (lower socioeconomic value).
		36305074	SEC	43494		https://doi.org/10.1016/j.landusepol.2015.09.025	Almeida M, Loupa-Ramos I, Menezes H, Carvalho-Ribeiro S, Guiomar N, and Pinto-Correia T. (2016). Urban population looking for rural landscapes: Different appreciation patterns identified in Southern Europe. Land Use Policy, 53, pp.44-55.	Journal article	Almeida M ; Loupa-Ramos I ; Menezes H ; Carvalho-Ribeiro S ; Guiomar N ; Pinto-Correia T ;	2016	Urban population looking for rural landscapes: Different appreciation patterns identified in Southern Europe	Land Use Policy	53	This work is funded by FEDER Funds through the Operational Programme for Competitiveness Factors – COMPETE and National Funds through FCT – Foundation for Science and Technology under the Strategic Project PEst-C/AGR/UI0115/2011.		This paper presents the results of a study where the preferences of urban users for rural landscape in the Alentejo region were assessed through a photo-based survey with contrasting land covers.	No	None	Yes	Silvopastoral	SP - Trees/shrubs on pasture (multipurpose trees)	Portugal	Alentejo	Temperate	Perception/survey	Not applicable	1066	Surveyed residents	NA	Agriculture	Bare soil/shrubland/scrubland	Secondary forest/woodland/plantation	Cereal fields ; rice fields ; irrigated cultures ; vineyards ; orchards ; olive groves ; pasture ; Eucalytus forests ; Pine forests ; mixed forest ; shrubland	Spatial	No	No	No	No		Ecosystem services	ES P - Nutrition	Aesthetic value ; Cultural identity ; Socioeconomic (employment, production, profitability), Nature value ; Environmental quality (water and atmosphere conditions) ; Amenities (recreational activities)	NA	Preferences and perceptions of value	Both	Mixed	Montados were the most preferred photograph, indicating high preference for these systems. Montados were seen as providing aesthetic and cultural/identity value and nature value, but they were also seen as less productive (lower socioeconomic value).
		37016720	SEC	43494		https://doi.org/10.1080/00958964.2017.1373619	Almers E, Askerlund P, and Kjellstrom S. (2018). Why forest gardening for children? Swedish forest garden educators' ideas, purposes, and experiences. The Journal of Environmental Education, 49(3), pp.242-259.	Journal article	Almers E ; Askerlund P ; Kjellstrom S ;	2018	Why forest gardening for children? Swedish forest garden educators' ideas, purposes, and experiences	The Journal of Environmental Education	49	The study was carried out within the setting of the Stinkbug project, funded by the Swedish Inheritance Fund.		Utilizing forest gardens as urban settings for outdoor environmental education in Sweden is a new practice. These forest gardens combine qualities of a forest, e.g., multi-layered polyculture vegetation, with those of a school garden, such as accessibility and food production. The study explores both the perceived qualities of forest gardens in comparison to other outdoor settings and forest gard…	No	Material support	No	Urban agroforestry	UA - Urban agroforestry	Sweden	Holma	Temperate	Perception/survey	Not applicable	4	Forest garden educators	NA	Non-woody conservation practice	Primary forest	NA	No forest garden ; vegetable garden without trees ; forest excursions	None	No	No	No	No		Human well-being	HWB - Cultural and subjective well-being	Spirtual interaction ; physical and experiencial interaction ; child education ; connection with nature ; sense of belonging	NA	Perception of impact of forest gardening program in schools	Qualitative	Positive	Forest gardening perceived as a tool for developing holistic and systemic worldviews, including concepts of self, rather than as a means of acquiring specific skills. The forest garden educators underline the importance of enabling the children to feel that they belong to a whole, with their whole person, being in the world as a physical, biological, psychological, and spiritual human being. Expe…
		37016720	SEC	43494		https://doi.org/10.1080/00958964.2017.1373619	Almers E, Askerlund P, and Kjellstrom S. (2018). Why forest gardening for children? Swedish forest garden educators' ideas, purposes, and experiences. The Journal of Environmental Education, 49(3), pp.242-259.	Journal article	Almers E ; Askerlund P ; Kjellstrom S ;	2018	Why forest gardening for children? Swedish forest garden educators' ideas, purposes, and experiences	The Journal of Environmental Education	49	The study was carried out within the setting of the Stinkbug project, funded by the Swedish Inheritance Fund.		Utilizing forest gardens as urban settings for outdoor environmental education in Sweden is a new practice. These forest gardens combine qualities of a forest, e.g., multi-layered polyculture vegetation, with those of a school garden, such as accessibility and food production. The study explores both the perceived qualities of forest gardens in comparison to other outdoor settings and forest gard…	No	Material support	No	Urban agroforestry	UA - Urban agroforestry	Sweden	Holma	Temperate	Perception/survey	Not applicable	4	Forest garden educators	NA	Non-woody conservation practice	Primary forest	NA	No forest garden ; vegetable garden without trees ; forest excursions	None	No	No	No	No		Ecosystem services	ES C - Physical and intellectual interactions with environmental settings	Spirtual interaction ; physical and experiencial interaction ; child education ; connection with nature ; sense of belonging	NA	Perception of impact of forest gardening program in schools	Qualitative	Positive	Forest gardening perceived as a tool for developing holistic and systemic worldviews, including concepts of self, rather than as a means of acquiring specific skills. The forest garden educators underline the importance of enabling the children to feel that they belong to a whole, with their whole person, being in the world as a physical, biological, psychological, and spiritual human being. Expe…
		37016720	SEC	43494		https://doi.org/10.1080/00958964.2017.1373619	Almers E, Askerlund P, and Kjellstrom S. (2018). Why forest gardening for children? Swedish forest garden educators' ideas, purposes, and experiences. The Journal of Environmental Education, 49(3), pp.242-259.	Journal article	Almers E ; Askerlund P ; Kjellstrom S ;	2018	Why forest gardening for children? Swedish forest garden educators' ideas, purposes, and experiences	The Journal of Environmental Education	49	The study was carried out within the setting of the Stinkbug project, funded by the Swedish Inheritance Fund.		Utilizing forest gardens as urban settings for outdoor environmental education in Sweden is a new practice. These forest gardens combine qualities of a forest, e.g., multi-layered polyculture vegetation, with those of a school garden, such as accessibility and food production. The study explores both the perceived qualities of forest gardens in comparison to other outdoor settings and forest gard…	No	Material support	No	Urban agroforestry	UA - Urban agroforestry	Sweden	Holma	Temperate	Perception/survey	Not applicable	4	Forest garden educators	NA	Non-woody conservation practice	Primary forest	NA	No forest garden ; vegetable garden without trees ; forest excursions	None	No	No	No	No		Ecosystem services	ES C - Spiritual, symbolic and other interactions with environmental settings	Spirtual interaction ; physical and experiencial interaction ; child education ; connection with nature ; sense of belonging	NA	Perception of impact of forest gardening program in schools	Qualitative	Positive	Forest gardening perceived as a tool for developing holistic and systemic worldviews, including concepts of self, rather than as a means of acquiring specific skills. The forest garden educators underline the importance of enabling the children to feel that they belong to a whole, with their whole person, being in the world as a physical, biological, psychological, and spiritual human being. Expe…
		37016720	SEC	43494		https://doi.org/10.1080/00958964.2017.1373619	Almers E, Askerlund P, and Kjellstrom S. (2018). Why forest gardening for children? Swedish forest garden educators' ideas, purposes, and experiences. The Journal of Environmental Education, 49(3), pp.242-259.	Journal article	Almers E ; Askerlund P ; Kjellstrom S ;	2018	Why forest gardening for children? Swedish forest garden educators' ideas, purposes, and experiences	The Journal of Environmental Education	49	The study was carried out within the setting of the Stinkbug project, funded by the Swedish Inheritance Fund.		Utilizing forest gardens as urban settings for outdoor environmental education in Sweden is a new practice. These forest gardens combine qualities of a forest, e.g., multi-layered polyculture vegetation, with those of a school garden, such as accessibility and food production. The study explores both the perceived qualities of forest gardens in comparison to other outdoor settings and forest gard…	No	Material support	No	Urban agroforestry	UA - Urban agroforestry	Sweden	Holma	Temperate	Perception/survey	Not applicable	4	Forest garden educators	NA	Non-woody conservation practice	Primary forest	NA	No forest garden ; vegetable garden without trees ; forest excursions	None	No	No	No	No		Human well-being	HWB - Health	Spirtual interaction ; physical and experiencial interaction ; child education ; connection with nature ; sense of belonging	NA	Perception of impact of forest gardening program in schools	Qualitative	Positive	Forest gardening perceived as a tool for developing holistic and systemic worldviews, including concepts of self, rather than as a means of acquiring specific skills. The forest garden educators underline the importance of enabling the children to feel that they belong to a whole, with their whole person, being in the world as a physical, biological, psychological, and spiritual human being. Expe…
		37016720	SEC	43494		https://doi.org/10.1080/00958964.2017.1373619	Almers E, Askerlund P, and Kjellstrom S. (2018). Why forest gardening for children? Swedish forest garden educators' ideas, purposes, and experiences. The Journal of Environmental Education, 49(3), pp.242-259.	Journal article	Almers E ; Askerlund P ; Kjellstrom S ;	2018	Why forest gardening for children? Swedish forest garden educators' ideas, purposes, and experiences	The Journal of Environmental Education	49	The study was carried out within the setting of the Stinkbug project, funded by the Swedish Inheritance Fund.		Utilizing forest gardens as urban settings for outdoor environmental education in Sweden is a new practice. These forest gardens combine qualities of a forest, e.g., multi-layered polyculture vegetation, with those of a school garden, such as accessibility and food production. The study explores both the perceived qualities of forest gardens in comparison to other outdoor settings and forest gard…	No	Material support	No	Urban agroforestry	UA - Urban agroforestry	Sweden	Holma	Temperate	Perception/survey	Not applicable	4	Forest garden educators	NA	Non-woody conservation practice	Primary forest	NA	No forest garden ; vegetable garden without trees ; forest excursions	None	No	No	No	No		Human well-being	HWB - Food security and nutrition	Spirtual interaction ; physical and experiencial interaction ; child education ; connection with nature ; sense of belonging	NA	Perception of impact of forest gardening program in schools	Qualitative	Positive	Forest gardening perceived as a tool for developing holistic and systemic worldviews, including concepts of self, rather than as a means of acquiring specific skills. The forest garden educators underline the importance of enabling the children to feel that they belong to a whole, with their whole person, being in the world as a physical, biological, psychological, and spiritual human being. Expe…
		37015860	SEC	43494		https://doi.org/10.1023/A:1021366910336	Altieri MA, and Nicholls CI. (2002). The simplification of traditional vineyard based agroforests in northwestern Portugal: some ecological implications. Agroforestry Systems, 56(3), pp.185-191.	Journal article	Altieri MA ; Nicholls CI ;	2002	The simplification of traditional vineyard based agroforests in northwestern Portugal: some ecological implications	Agroforestry Systems	56	NA		During the growing seasons of 1997 and 1999 they conducted several farm surveys of traditional agroforestry and modernized, monoculture farms. They conducted field measurements to elucidate trends in insect pest and disease incidence in both types of vineyards.	No	None	No	Agrisilvicultural	AS - Trees integrated in crop fields (multipurpose trees)	Portugal	Minho region (Braga – Guimaraes – Barcelos – Ponte de Lima)	Temperate	Correlational ; Perception/survey	Not applicable	10 ; 50	Vineyards ; Farmers surveyed	NA	Agriculture	NA	NA	Monoculture vineyard	Spatial	No	No	No	No		Ecosystem services	ES RM - Maintenance of physical, chemical, biological conditions	Pest and disease control ; Biodiversity	NA	Predator species diversity and abundance ; Parasite species diversity and abundance ; Herbivore species diversity and abundance ; Shannon-Weaver index ; Simpson index ; Species richness and evenness ; Disease incidence (perception based on interviews)	Both	Positive	The agroforestry vineyard systems exhibited higher levels of insect biodiversity possibly linked to the higher vegetational complexity of such systems, they were less dependent on external inputs (chemical pesticides), and tended to have fewer insect pest and disease problems than unsprayed modern vineyard monocultures. Monoculture vineyards exhibited lower number of species of predators and para…
		37015860	SEC	43494		https://doi.org/10.1023/A:1021366910336	Altieri MA, and Nicholls CI. (2002). The simplification of traditional vineyard based agroforests in northwestern Portugal: some ecological implications. Agroforestry Systems, 56(3), pp.185-191.	Journal article	Altieri MA ; Nicholls CI ;	2002	The simplification of traditional vineyard based agroforests in northwestern Portugal: some ecological implications	Agroforestry Systems	56	NA		During the growing seasons of 1997 and 1999 they conducted several farm surveys of traditional agroforestry and modernized, monoculture farms. They conducted field measurements to elucidate trends in insect pest and disease incidence in both types of vineyards.	No	None	No	Agrisilvicultural	AS - Alley-cropping systems	Portugal	Minho region (Braga – Guimaraes – Barcelos – Ponte de Lima)	Temperate	Correlational ; Perception/survey	Not applicable	10 ; 50	Vineyards ; Farmers surveyed	NA	Agriculture	NA	NA	Monoculture vineyard	Spatial	No	No	No	No		Ecosystem services	ES RM - Maintenance of physical, chemical, biological conditions	Pest and disease control ; Biodiversity	NA	Predator species diversity and abundance ; Parasite species diversity and abundance ; Herbivore species diversity and abundance ; Shannon-Weaver index ; Simpson index ; Species richness and evenness ; Disease incidence (perception based on interviews)	Both	Positive	The agroforestry vineyard systems exhibited higher levels of insect biodiversity possibly linked to the higher vegetational complexity of such systems, they were less dependent on external inputs (chemical pesticides), and tended to have fewer insect pest and disease problems than unsprayed modern vineyard monocultures. Monoculture vineyards exhibited lower number of species of predators and para…
		37059341	SEC	43494		https://doi.org/10.1016/j.agee.2003.09.021	Amano T, Ushiyama K, Fujita G, and Higuchi H. (2004). Factors affecting rice grain density unconsumed by white-fronted geese in relation to wheat damage. Agriculture, and Ecosystems and Environment, 102(3), pp.403-407.	Journal article	Amano T ; Ushiyama K ; Fujita G ; Higuchi H ;	2004	Factors affecting rice grain density unconsumed by white-fronted geese in relation to wheat damage	Agriculture, Ecosystems & Environment	102	NA		Lake Miyajimanuma, in central Hokkaido, is an important stopover site for white-fronted geese (Anser albifrons) wintering in Japan. In this area, increasing numbers of the geese are causing damage to wheat crops. The effects of several factors on the unconsumed density of food resources in rice fields, their main foraging site, were investigated with a view to propose a method for reducing damage.	No	None	No	Agrisilvicultural	AS - Hedgerows, shelterbelts, and windbreak systems	Japan	Lake Miyajimanuma, central Hokkaido	Temperate	Correlational	Not applicable	157	Sites	NA	Agriculture	NA	NA	Agricultural fields	Spatial	No	No	No	No		Ecosystem services	ES P - Nutrition	Forage provision for migrating geese populations	NA	abundance of rice grains left in a field that geese had abandoned for more than 2 days	Quantitative	Negative	Unconsumed rice density was affected negatively by the distance to windbreaks. Windbreaks hinder geese’s vision of the surrounding landscape and may increase vigilance behavior.
		37021133	SEC	43494		https://doi.org/10.2750/arp.20.20-suppl_55	Anbumozhi V, and Yamaji E. (2001). Riparian land use and management of nonpoint source pollution in a rural watershed. Journal of Rural Planning Association, 20(3), pp.55-60.	Journal article	Anbumozhi V ; Yamaji E ;	2001	Riparian land use and management of nonpoint source pollution in a rural watershed.	Journal of Rural Planning Association	20	NA		The changes in stream water quality while passing through the riparian forest filters and non-riparian zones in Tokachigawa watershed in Hokkaido, Japan, were evaluated to determine the impact and effectiveness of the riparian forest zone in reducing the nonpoint source pollution in a rural watershed.	No	None	No	Agrisilvicultural	AS - Riparian buffer strips	Japan	Tokachigawa Watershed in Hokkaido	Temperate	Correlational	Not applicable	46	Sampling points	topographic changes ; depth of water table ; width ; density ; type of vegetation in the riparian area	Agriculture	Primary forest	NA	upland (+pasture) sites ; livestock (+upland) sites ;; primary forest sites	Spatial	No	No	No	No		Ecosystem services	ES RM - Maintenance of physical, chemical, biological conditions	Water conditions	NA	Temperature ; pH ; Dissolved Oxygen ; Electrical Conductivity ; Salinity ; Total Dissolved Solids ; Turbidity ; Oxygen Reduction Potential ; Nitrate Nitrogen (NO3-) ; Chloride ion (Cl-)	Quantitative	Positive	The riparian buffer zones were effective in reducing nonpoint source pollution originating from agricultural upland fields. Reductions in nutrient concentrations measured in the study generally varied from one sub-catchment to another, which may be due to site specific characteristics such as topographic changes, water table depth, width, vegetation type and density in the riparian area. However,…
		37026174	SEC	43495		https://doi.org/10.1016/j.ecoleng.2004.01.007	Anbumozhi V, Radhakrishnan J, and Yamaji E. (2005). Impact of riparian buffer zones on water quality and associated management considerations. Ecological Engineering, 24(5), pp.517-523.	Journal article	Anbumozhi V ; Radhakrishnan J ; Yamaji E ;	2005	Impact of riparian buffer zones on water quality and associated management considerations.	Ecological Engineering	24	NA		This paper summarizes the results of a field monitoring study done in Tokachikawa watershed in Hokkaido, Japan, Cisadane, Cianten and Citamyang sub-watersheds in Indonesia and Cauvery watershed, India to quantify the impact of riparian buffer zones on changes in stream water quality. A watershed approach was used to compare land use indicators – uplands, forests, riparian forest, livestock areas …	No	None	No	Agrisilvicultural	AS - Riparian buffer strips	Japan	Tokachigawa watershed in Hokkaido	Temperate	Correlational	Not applicable	43	Sampling points	topographic changes (slope) ; surface water ; width ; density ; type of vegetation in the riparian area	Agriculture	NA	NA	Upland ; Pasture (livestock)	Spatial	No	No	No	No		Ecosystem services	ES RM - Maintenance of physical, chemical, biological conditions	Water conditions ; Filtration	NA	Temperature ; pH ; Dissolved Oxygen ; Electrical Conductivity ; Salinity ; Sediment flux ; Total Dissolved Solids ; Turbidity ; Oxygen Reduction Potential ; Stream water nitrate-N ; Nitrate Nitrogen (NO3-) ; Chloride ion (Cl-)	Quantitative	Positive	Stream water physical property values increased from upstream to the confluence point, influenced by the upland and livestock land use activities. The greatest reduction in impairment of water quality was observed in buffer zones located along higher order streams where the gradient is very low, leading to slow groundwater movement. The lower stream water temperature in riparian buffer zones sugg…
		37026174	SEC	43495		https://doi.org/10.1016/j.ecoleng.2004.01.007	Anbumozhi V, Radhakrishnan J, and Yamaji E. (2005). Impact of riparian buffer zones on water quality and associated management considerations. Ecological Engineering, 24(5), pp.517-523.	Journal article	Anbumozhi V ; Radhakrishnan J ; Yamaji E ;	2005	Impact of riparian buffer zones on water quality and associated management considerations.	Ecological Engineering	24	NA		This paper summarizes the results of a field monitoring study done in Tokachikawa watershed in Hokkaido, Japan, Cisadane, Cianten and Citamyang sub-watersheds in Indonesia and Cauvery watershed, India to quantify the impact of riparian buffer zones on changes in stream water quality. A watershed approach was used to compare land use indicators – uplands, forests, riparian forest, livestock areas …	No	None	No	Agrisilvicultural	AS - Riparian buffer strips	Japan	Tokachigawa watershed in Hokkaido	Temperate	Correlational	Not applicable	43	Sampling points	topographic changes (slope) ; surface water ; width ; density ; type of vegetation in the riparian area	Agriculture	NA	NA	Upland ; Pasture (livestock)	Spatial	No	No	No	No		Ecosystem services	ES RM - Mediation of waste, toxics and other nuisances	Water conditions ; Filtration	NA	Temperature ; pH ; Dissolved Oxygen ; Electrical Conductivity ; Salinity ; Sediment flux ; Total Dissolved Solids ; Turbidity ; Oxygen Reduction Potential ; Stream water nitrate-N ; Nitrate Nitrogen (NO3-) ; Chloride ion (Cl-)	Quantitative	Positive	Stream water physical property values increased from upstream to the confluence point, influenced by the upland and livestock land use activities. The greatest reduction in impairment of water quality was observed in buffer zones located along higher order streams where the gradient is very low, leading to slow groundwater movement. The lower stream water temperature in riparian buffer zones sugg…
		36305749	SEC	43495		https://doi.org/10.1111/j.1600-0587.2010.06494.x	Angelone S, Kienast F, and Holderegger R. (2011). Where movement happens: scale-dependent landscape effects on genetic differentiation in the European tree frog. Ecography, 34(5), pp.714-722.	Journal article	Angelone S ; Kienast F ; Holderegger R ;	2011	Where movement happens: scale-dependent landscape effects on genetic differentiation in the European tree frog	Ecography	34	Theproject was funded by the Swiss Cantons of Aargau, Thurgau and Zurich and the MAVA, U.W. Linsi, Wolfermann-Na ̈geli andSeebachtal foundations.		This study determined the effects of landscape elements on gene flow among breeding sites of the European tree frog Hyla arborea using an alternative approach to landscape resistance, namely multiple regression with permutation testing. They also tested whether tree frog gene flow at different spatial scales was influenced by different landscape elements. They performed landscape genetic analyses…	No	None	No	Agrisilvicultural	AS - Hedgerows, shelterbelts, and windbreak systems	Switzerland	Reuss valley	Temperate	Correlational	Not applicable	582	Tree frogs	Other landscape elements	Agriculture	Primary forest	Non-woody conservation practice	Roads ; trails ; gravel pits ; forests ; forest edges ; rivers ; river edges ; ponds ; wetlands ; dry meadows and pastures ; protected areas ; buildings	Spatial	No	No	No	No		Ecosystem services	ES RM - Maintenance of physical, chemical, biological conditions	Amphibian gene flow	NA	Genetic data ; geographic distances	Quantitative	Positive	In general, hedgerows and various structure-rich landscape elements positively affected gene flow.
		36305863	SEC	43495		https://doi.org/10.1016/j.scitotenv.2010.09.034	Aragon G, Lopez R, and Martinez I. (2010). Effects of Mediterranean dehesa management on epiphytic lichens. Science of the Total Environment, 409(1), pp.116-122.	Journal article	Aragon G ; Lopez R ; Martinez I ;	2010	Effects of Mediterranean dehesa management on epiphytic lichens	Science of the Total Environment	409	Financial support for this study was provided by the University Rey Juan Carlos (PPR-2004-64) and the Ministry of Education and Science (Ministerio de Educación y Ciencia) of Spain (project CGL2007-66066-C04-04/BOS).		Spanish holm oak (Quercus ilex subsp. ballota) open woodlands (dehesas) maintain a high diversity of plants and animals compared to other forested Mediterranean habits, but little is known about the responses of epiphytic lichens to different management regimes that are applied to this woodland type. The present study was carried out in central-southern Spain and included four management regimes:…	No	None	Yes	Agrisilvicultural	AS - Trees integrated in crop fields (multipurpose trees)	Spain	central-southern	Temperate	Correlational	Not applicable	24	Plots	NA	Secondary forest/woodland/plantation	NA	NA	Abandoned dehesa ; Dehesa grazed by wild ungulates	Spatial	No	No	No	No		Ecosystem services	ES RM - Maintenance of physical, chemical, biological conditions	Biodiversity ; Epiphytic lichens conservation	NA	Total species richness and total cover of the lichen communities	Quantitative	Mixed	Total species richness and cover exhibited considerable variation among management regimes. Both parameters tended to decrease with the intensity of management, abandoned dehesas maintaining a higher number of species than more intensively managed habitats. Lichen composition also significantly differed among the four regimes. Nitrophytic species were clearly associated with more intensive manage…
		36305863	SEC	43495		https://doi.org/10.1016/j.scitotenv.2010.09.034	Aragon G, Lopez R, and Martinez I. (2010). Effects of Mediterranean dehesa management on epiphytic lichens. Science of the Total Environment, 409(1), pp.116-122.	Journal article	Aragon G ; Lopez R ; Martinez I ;	2010	Effects of Mediterranean dehesa management on epiphytic lichens	Science of the Total Environment	409	Financial support for this study was provided by the University Rey Juan Carlos (PPR-2004-64) and the Ministry of Education and Science (Ministerio de Educación y Ciencia) of Spain (project CGL2007-66066-C04-04/BOS).		Spanish holm oak (Quercus ilex subsp. ballota) open woodlands (dehesas) maintain a high diversity of plants and animals compared to other forested Mediterranean habits, but little is known about the responses of epiphytic lichens to different management regimes that are applied to this woodland type. The present study was carried out in central-southern Spain and included four management regimes:…	No	None	Yes	Silvopastoral	SP - Trees/shrubs on pasture (multipurpose trees)	Spain	central-southern	Temperate	Correlational	Not applicable	24	Plots	NA	Secondary forest/woodland/plantation	NA	NA	Abandoned dehesa ; Dehesa grazed by wild ungulates	Spatial	No	No	No	No		Ecosystem services	ES RM - Maintenance of physical, chemical, biological conditions	Biodiversity ; Epiphytic lichens conservation	NA	Total species richness and total cover of the lichen communities	Quantitative	Mixed	Total species richness and cover exhibited considerable variation among management regimes. Both parameters tended to decrease with the intensity of management, abandoned dehesas maintaining a higher number of species than more intensively managed habitats. Lichen composition also significantly differed among the four regimes. Nitrophytic species were clearly associated with more intensive manage…
		37015148	SEC	43495		https://doi.org/10.1899/07-024.1	Arango CP, and Tank JL. (2008). Land use influences the spatiotemporal controls on nitrification and denitrification in headwater streams. Journal of the North American Benthological Society, 27(1), pp.90-107.	Journal article	Arango CP ; Tank JL ;	2008	Land use influences the spatiotemporal controls on nitrification and denitrification in headwater streams	Journal of the North American Benthological Society	27	Arthur J. Schmidt Presidential Fellowship and Bayer Predoctoral Fellowship. Additional funding was provided by National Science Foundation grant DEB 0111410.		To increase our understanding of how land use modifies the controls on N cycling, this study quantified rates of 2 microbial N transformations in a total of 18 agricultural and urban streams (with and without riparian buffers) for 3 y to examine how riparian vegetation and land use influence sediment nitrification and denitrification.	No	None	No	Agrisilvicultural	AS - Riparian buffer strips	USA	Kalamazoo River catchment, southwestern Michigan	Temperate	Correlational	Not applicable	18	Sites	Tile drains	Agriculture	Primary forest	NA	agricultural ; urban ; forested ; buffered-urban ; distal-agricultural	Spatial	No	No	No	No		Ecosystem services	ES RM - Maintenance of physical, chemical, biological conditions	N and C cycles	NA	Nitrification ; Denitrification ; NH4+ concentrations ; NO3- concentration ; N2O concentrations ; sediment C content ; sediment N content ; discharge ; dissolved O2 ; soluble reactive P ; dissolved organic C	Quantitative	Positive	Substrate availability (N and C) for N transformations generally did not differ between buffered and unbuffered streams within a similar landuse type, probably because of the confounding influence of tile drainage systems, which effectively decouple stream channels from their riparian zones. Land use influenced the delivery of the necessary substrates for N transformations but decreased the role …
		37017051	SEC	43495		http://hdl.handle.net/11382/512016	Arenas-Corraliza G, Mantino A, Lopez-Diaz M L, and Moreno G. (2016). Cropping among trees to cope with climate change. Insights from cereal cultivated in walnut plantations of Central Spain.. In: , ed., 3rd European Agroforestry Conference, Celebrating 20 years of innovations in European agroforestry, 23-25 May 2016, Montpellier SupAgro, France. Book of Abstracts. Montpellier, France: European Ag…	Conference proceeding	Arenas-Corraliza G ; Mantino A ; Lopez-Diaz M L; Moreno G ;	2016	Cropping among trees to cope with climate change. Insights from cereal cultivated in walnut plantations of Central Spain.	3rd European Agroforestry Conference, Celebrating 20 years of innovations in European agroforestry, 23-25 May 2016, Montpellier SupAgro, France. Book of Abstracts	NA	This work is funded by AGFORWARD project (Grant Agreement N° 613520) is co-funded by the European Commission, Directorate General for Research & Innovation, within the 7th Framework Programme of RTD, Theme 2 - Biotechnologies, Agriculture & Food.		In this work, they tested the cereal crop yield and hybrid-walnut growth in a silvoarable experiment. They looked for the best shade-adapted cultivars of cereal to be cultivated in silvoarable farms of Central Spain, where early heat waves are damaging cereal crops.	No	None	No	Agrisilvicultural	AS - Alley-cropping systems	Spain	El Carpio de Tajo, Toledo	Temperate	Experimental	Not applicable	114	Plots	Crop species ; Temperature ; Rainfall	Agriculture	Secondary forest/woodland/plantation	NA	Walnut monocrop plantation ; Agriculture monoculture plots	Spatial	No	No	No	No		Ecosystem services	ES P - Nutrition	Crop biomass ; Grain yield ; Tree growth	NA	Crop biomass ; Grain yield ; Tree growth	Quantitative	Mixed	Crop biomass was higher in silvoarable than in control plots in both years and for most the crop species and cultivars, with the exception of Bologna wheats. For grain production, the response differed among species and cultivars and presented marked differences between years. Barley yield was higher in silvoarable plots than in control ones both years, mainly Basic cultivar. For wheat, differenc…
		37020471	SEC	43495		https://doi.org/10.1016/j.agee.2018.05.024	Arenas-Corraliza M G, Lopez-Diaz M L, and Moreno G. (2018). Winter cereal production in a Mediterranean silvoarable walnut system in the face of climate change.. Agriculture, and Ecosystems & Environment, 264, pp.111-118.	Journal article	Arenas-Corraliza M G; Lopez-Diaz M L; Moreno G ;	2018	Winter cereal production in a Mediterranean silvoarable walnut system in the face of climate change.	Agriculture, Ecosystems & Environment	264	This study was funded by the European Union (Agforward Project, FP7-KBBE-2013-7-single-stage; No. 613520) and the Spanish Ministry of Science and Innovation (AGL2006-09435/FOR).		This study assessed the potential of a silvoarable system to protect crops against extreme climate events. They studied a 9-year-old hybrid walnut silvoarable system (Juglans x intermedia Mj209xRa) intercropped with cultivars of two winter cereals – wheat (Triticum aestivum L.) and barley (Hordeum vulgare L.) – for three consecutive years and compared it with monocrops and pure tree plantations.	No	None	No	Agrisilvicultural	AS - Alley-cropping systems	Spain	El Carpio de Tajo, Toledo	Temperate	Experimental	Not applicable	213	Plots	Crop species ; Temperature ; Rainfall	Agriculture	Secondary forest/woodland/plantation	NA	Walnut monocrop plantation ; Agriculture monoculture plots	Spatial	No	No	No	No		Ecosystem services	ES P - Nutrition	Crop biomass ; Grain yield ; Tree growth ; Land equivalent ration (LER)	NA	Crop biomass ; Grain yield ; Tree growth ; Land equivalent ration (LER) ; N and K content of crops	Quantitative	Mixed	Combinations of winter cereals and late-bursting walnuts can increase grain yield and LER over monocrops and pure plantations under the current climate change scenario. In very productive years with no climate constraints, cereal yields were significantly reduced by competition with trees in the silvoarable system. In contrast, in years with dry/hot climate events in spring that constrained cerea…
		37058020	SEC	43496		https://doi.org/10.1016/j.foreco.2009.03.029	Arnan X, Gracia M, Comas L, and Retana J. (2009). Forest management conditioning ground ant community structure and composition in temperate conifer forests in the Pyrenees Mountains. Forest Ecology and Management, 258(2), pp.51-59.	Journal article	Arnan X ; Gracia M ; Comas L ; Retana J ;	2009	Forest management conditioning ground ant community structure and composition in temperate conifer forests in the Pyrenees Mountains	Forest Ecology and Management	258	This study was partly funded by projects from Fundacio´ Territori i Paisatge and from Obra Social Caixa de Pensions.		This study explores the effect of widely conducted management practices (forest logging and livestock) in Pinus uncinata forests in the Pyrenees range (NE Spain) on the structure and composition of ground ant communities compared to those of old-growth stands.	No	None	No	Silvopastoral	SP - Trees/shrubs on pasture (multipurpose trees)	Spain	Two valleys of the Pyrenees Mountains (Pallars Sobira, Lleida): the Espot valley, within the Aiguestortes i Estany de Sant Maurici National Park, and the Son valley, in its peripheral area.	Temperate	Correlational	Not applicable	225	Sampling stations	NA	Secondary forest/woodland/plantation	Primary forest	NA	Even-aged forest (secondary logging forest) ; Old-growth forest	Spatial	No	No	No	No		Ecosystem services	ES RM - Maintenance of physical, chemical, biological conditions	Biodiversity	NA	Ant abundance and diversity	Quantitative	Mixed	There was a great dominance of a single species, Formica lugubris, which accounted for 99% of ants collected in pitfall traps. Rarefaction curves indicated that species richness was highest in old-growth stands and lowest in even-aged ones, with woodland pasture stands showing an intermediate value.
		37014231	SEC	43498		https://doi.org/10.1007/s10531-012-0390-3	Ascensao F, Clevenger AP, Grilo C, Filipe J, and Santos-Reis M. (2012). Highway verges as habitat providers for small mammals in agrosilvopastoral environments. Biodiversity and Conservation, 21(14), pp.3681-3697.	Journal article	Ascensao F ; Clevenger AP ; Grilo C ; Filipe J ; Santos-Reis M ;	2012	Highway verges as habitat providers for small mammals in agrosilvopastoral environments	Biodiversity and Conservation	21	Funding was provided by BRISA and Fundacao para a Ciencia e a Tecnologia with a PhD Grant (F. Ascensao SFRH/BD/38053/2007) and a Pos-doc Grant (C. Grilo SFRH/BPD/64205/2009).		The purpose of this study was to assess the importance of fenced highway verges as habitat providers for small mammals. Specifically they addressed (i) whether there were differences between the relative abundance of small mammals living in highway verge habitat and two distinct but predominant adjacent habitat types (‘‘montado’’ and open areas); (ii) whether small mammal abundance in highway adj…	No	None	Yes	Agrisilvicultural	AS - Hedgerows, shelterbelts, and windbreak systems	Portugal	Alentejo region	Temperate	Correlational	Not applicable	36	Sites	Fencing	Agriculture	Bare soil/shrubland/scrubland	NA	Agricultural fields ; fallow fields	Spatial	No	No	No	No		Ecosystem services	ES RM - Maintenance of physical, chemical, biological conditions	Habitat/biodiversity	NA	Abundance of wood mouse (Apodemus sylvaticus, 1758), western Mediterranean mouse (Mus spretus, 1883) and greater white-toothed shrew (Crocidura russula, 1870).	Quantitative	Mixed	Overall there was a higher abundance of small mammals in highway sites compared to non-highway sites; with highway sites surrounded by ‘‘montado’’ having the highest abundance values. All models showed that a higher probability of occupancy of wood mice was related to taller and denser shrub cover. This species is often found in well conserved and extensively managed ‘‘montado’’ patches, and the …
		37014231	SEC	43498		https://doi.org/10.1007/s10531-012-0390-3	Ascensao F, Clevenger AP, Grilo C, Filipe J, and Santos-Reis M. (2012). Highway verges as habitat providers for small mammals in agrosilvopastoral environments. Biodiversity and Conservation, 21(14), pp.3681-3697.	Journal article	Ascensao F ; Clevenger AP ; Grilo C ; Filipe J ; Santos-Reis M ;	2012	Highway verges as habitat providers for small mammals in agrosilvopastoral environments	Biodiversity and Conservation	21	Funding was provided by BRISA and Fundacao para a Ciencia e a Tecnologia with a PhD Grant (F. Ascensao SFRH/BD/38053/2007) and a Pos-doc Grant (C. Grilo SFRH/BPD/64205/2009).		The purpose of this study was to assess the importance of fenced highway verges as habitat providers for small mammals. Specifically they addressed (i) whether there were differences between the relative abundance of small mammals living in highway verge habitat and two distinct but predominant adjacent habitat types (‘‘montado’’ and open areas); (ii) whether small mammal abundance in highway adj…	No	None	Yes	Silvopastoral	SP - Trees/shrubs on pasture (multipurpose trees)	Portugal	Alentejo region	Temperate	Correlational	Not applicable	36	Sites	Fencing	Agriculture	Bare soil/shrubland/scrubland	NA	Agricultural fields ; fallow fields	Spatial	No	No	No	No		Ecosystem services	ES RM - Maintenance of physical, chemical, biological conditions	Habitat/biodiversity	NA	Abundance of wood mouse (Apodemus sylvaticus, 1758), western Mediterranean mouse (Mus spretus, 1883) and greater white-toothed shrew (Crocidura russula, 1870).	Quantitative	Mixed	Overall there was a higher abundance of small mammals in highway sites compared to non-highway sites; with highway sites surrounded by ‘‘montado’’ having the highest abundance values. All models showed that a higher probability of occupancy of wood mice was related to taller and denser shrub cover. This species is often found in well conserved and extensively managed ‘‘montado’’ patches, and the …
		37014231	SEC	43498		https://doi.org/10.1007/s10531-012-0390-3	Ascensao F, Clevenger AP, Grilo C, Filipe J, and Santos-Reis M. (2012). Highway verges as habitat providers for small mammals in agrosilvopastoral environments. Biodiversity and Conservation, 21(14), pp.3681-3697.	Journal article	Ascensao F ; Clevenger AP ; Grilo C ; Filipe J ; Santos-Reis M ;	2012	Highway verges as habitat providers for small mammals in agrosilvopastoral environments	Biodiversity and Conservation	21	Funding was provided by BRISA and Fundacao para a Ciencia e a Tecnologia with a PhD Grant (F. Ascensao SFRH/BD/38053/2007) and a Pos-doc Grant (C. Grilo SFRH/BPD/64205/2009).		The purpose of this study was to assess the importance of fenced highway verges as habitat providers for small mammals. Specifically they addressed (i) whether there were differences between the relative abundance of small mammals living in highway verge habitat and two distinct but predominant adjacent habitat types (‘‘montado’’ and open areas); (ii) whether small mammal abundance in highway adj…	No	None	Yes	Silvopastoral	SP - Hedgerows, shelterbelts, and windbreak systems	Portugal	Alentejo region	Temperate	Correlational	Not applicable	36	Sites	Fencing	Agriculture	Bare soil/shrubland/scrubland	NA	Agricultural fields ; fallow fields	Spatial	No	No	No	No		Ecosystem services	ES RM - Maintenance of physical, chemical, biological conditions	Habitat/biodiversity	NA	Abundance of wood mouse (Apodemus sylvaticus, 1758), western Mediterranean mouse (Mus spretus, 1883) and greater white-toothed shrew (Crocidura russula, 1870).	Quantitative	Mixed	Overall there was a higher abundance of small mammals in highway sites compared to non-highway sites; with highway sites surrounded by ‘‘montado’’ having the highest abundance values. All models showed that a higher probability of occupancy of wood mice was related to taller and denser shrub cover. This species is often found in well conserved and extensively managed ‘‘montado’’ patches, and the …
		36305072	SEC	43499		https://doi.org/10.1016/j.agee.2016.03.014	Assandri G, Bogliani G, Pedrini P, and Brambilla M. (2016). Diversity in the monotony? Habitat traits and management practices shape avian communities in intensive vineyards. Agriculture, Ecosystems and Environment, 223, pp.250-260.	Journal article	Assandri G ; Bogliani G ; Pedrini P ; Brambilla M ;	2016	Diversity in the monotony? Habitat traits and management practices shape avian communities in intensive vineyards	Agriculture, Ecosystems & Environment	223	NA		In this work, the research team studied avian communities in Italian vineyards in both breeding and wintering season, aiming at understanding the effects of habitat characteristics and management practices on birds. In particular, they tried to disentangle which environmental levels (i.e. group of variables: landscape, management, topography-climate) affect avian assemblages in vineyards; secondl…	No	None	No	Agrisilvicultural	AS - Hedgerows, shelterbelts, and windbreak systems	Italy	Trento Province (South-eastern Alps)	Temperate	Correlational	Not applicable	47	200-m long linear transects	NA	Agriculture	Secondary forest/woodland/plantation	NA	Open vineyard ; agricultural fields ; woodlands	Spatial	No	No	No	No		Ecosystem services	ES RM - Maintenance of physical, chemical, biological conditions	Biodiversity	NA	Bird species richness, abundance, evenness and conservation index	Quantitative	Positive	Landscape (and agricultural) heterogeneity, extent of marginal habitats, density of traditional elements (hedgerows, tree rows, isolated trees and rural buildings) all had positive effects, whereas vineyard cover had negative impact on the value of the four community indexes. The key importance of marginal elements (in particular hedgerows and tree rows) was confirmed by the management models. Th…
		36304914	SEC	43499		https://doi.org/10.1016/j.jenvman.2016.12.071	Assandri G, Bogliani G, Pedrini P, and Brambilla M. (2017). Assessing common birds' ecological requirements to address nature conservation in permanent crops: Lessons from Italian vineyards. Journal of Environmental Management, 191, pp.145-154.	Journal article	Assandri G ; Bogliani G ; Pedrini P ; Brambilla M ;	2017	Assessing common birds' ecological requirements to address nature conservation in permanent crops: Lessons from Italian vineyards	Journal of Environmental Management	191	NA		Within this study, the researchers explored the effect of landscape and management characteristics of vineyards on several common avian species in an area largely dominated by viticulture. They investigated several landscapes across a gradient of progressive intensification to understand how landscape traits and management factors shape the abundance pattern of common birds. They assessed the abu…	No	None	No	Agrisilvicultural	AS - Hedgerows, shelterbelts, and windbreak systems	Italy	Trento Province (South-eastern Alps)	Temperate	Correlational	Not applicable	47	200-m long linear transects	NA	Agriculture	Secondary forest/woodland/plantation	NA	Open vineyard ; agricultural fields ; woodlands	Spatial	No	No	No	No		Ecosystem services	ES RM - Maintenance of physical, chemical, biological conditions	Biodiversity	NA	Bird species richness, abundance, evenness and conservation index	Quantitative	Mixed	Marginal habitats, such as hedgerows, tree rows, and small abandoned areas with scattered shrubs, are particularly important for several individual species, as they are for the entire community. Hedge and tree rows had positive effects on most species (7) in both seasons, but the effect was negative on song thrush (spring) and chaffinch (winter).
		37054295	SEC	43499		https://doi.org/10.1016/j.agee.2018.01.012	Assandri G, Bogliani G, Pedrini P, and Brambilla M. (2018). Beautiful agricultural landscapes promote cultural ecosystem services and biodiversity conservation. Agriculture, and Ecosystems and Environment, 256, pp.200-210.	Journal article	Assandri G ; Bogliani G ; Pedrini P ; Brambilla M ;	2018	Beautiful agricultural landscapes promote cultural ecosystem services and biodiversity conservation	Agriculture, Ecosystems & Environment	256	NA		The researchers worked in a cultural landscape shaped by viticulture (in Trentino, Italy), which recently underwent awidespread intensification. They explicitly quantified two cultural services (aesthetic and cultural heritage va-lues), and the biodiversity (bird species richness) associated with this landscape at 24 sampling sites. They related these variables with the territory density of an in…	No	None	No	Agrisilvicultural	AS - Hedgerows, shelterbelts, and windbreak systems	Italy	Trento Province (South-eastern Alps)	Temperate	Correlational ; Perception/survey	Not applicable	24	Sites	NA	Agriculture	Secondary forest/woodland/plantation	NA	Open vineyard ; agricultural fields ; woodlands	Spatial	No	No	No	No		Ecosystem services	ES RM - Maintenance of physical, chemical, biological conditions	Biodiversity ; Aesthetic and cultural heritage	NA	Redstart (bird) species richness and abundance ; aesthetic and cultural heritage values	Quantitative	Positive	Positive effects of dry-stone walls and cover of hedges and tree rows on redstart occurrence were clear. Territory selection was in fact positively affected by environmental attributes linked to extensive agricultural practices and traditional landscapes: dry-stone walls, hedges and tree rows, marginal habitats, and land-cover diversity. Redstarts were favoured by hedges and tree rows, likely off…
		37054295	SEC	43499		https://doi.org/10.1016/j.agee.2018.01.012	Assandri G, Bogliani G, Pedrini P, and Brambilla M. (2018). Beautiful agricultural landscapes promote cultural ecosystem services and biodiversity conservation. Agriculture, and Ecosystems and Environment, 256, pp.200-210.	Journal article	Assandri G ; Bogliani G ; Pedrini P ; Brambilla M ;	2018	Beautiful agricultural landscapes promote cultural ecosystem services and biodiversity conservation	Agriculture, Ecosystems & Environment	256	NA		The researchers worked in a cultural landscape shaped by viticulture (in Trentino, Italy), which recently underwent awidespread intensification. They explicitly quantified two cultural services (aesthetic and cultural heritage va-lues), and the biodiversity (bird species richness) associated with this landscape at 24 sampling sites. They related these variables with the territory density of an in…	No	None	No	Agrisilvicultural	AS - Hedgerows, shelterbelts, and windbreak systems	Italy	Trento Province (South-eastern Alps)	Temperate	Correlational ; Perception/survey	Not applicable	24	Sites	NA	Agriculture	Secondary forest/woodland/plantation	NA	Open vineyard ; agricultural fields ; woodlands	Spatial	No	No	No	No		Ecosystem services	ES C - Physical and intellectual interactions with environmental settings	Biodiversity ; Aesthetic and cultural heritage	NA	Redstart (bird) species richness and abundance ; aesthetic and cultural heritage values	Quantitative	Positive	Positive effects of dry-stone walls and cover of hedges and tree rows on redstart occurrence were clear. Territory selection was in fact positively affected by environmental attributes linked to extensive agricultural practices and traditional landscapes: dry-stone walls, hedges and tree rows, marginal habitats, and land-cover diversity. Redstarts were favoured by hedges and tree rows, likely off…
		37013855	SEC	43501		https://doi.org/10.1016/j.agee.2014.04.012	Aue B, Diekotter T, Gottschalk TK, Wolters V, and Hotes S. (2014). How High Nature Value (HNV) farmland is related to bird diversity in agro-ecosystems - Towards a versatile tool for biodiversity monitoring and conservation planning. Agriculture, Ecosystems and Environment, 194, pp.58-64.	Journal article	Aue B ; Diekotter T ; Gottschalk TK ; Wolters V ; Hotes S ;	2014	How High Nature Value (HNV) farmland is related to bird diversity in agro-ecosystems - Towards a versatile tool for biodiversity monitoring and conservation planning	Agriculture, Ecosystems & Environment	194	The funding institution was the German Federal Ministry of Education and Research (BMBF) with project ID 03V0217.		Within the European Union, national approaches of a 'High Nature Value (HNV) farmland' indicator have been developed to inform about the potential of agricultural landscapes to maintain biodiversity. This study assessed how bird species abundance, richness and community composition, particularly of specialist species, were associated with the German HNV farmland indicator as an area-based aggrega…	No	None	No	Agrisilvicultural	AS - Hedgerows, shelterbelts, and windbreak systems	Germany	National	Temperate	Correlational	Not applicable	441	Plots	NA	Agriculture	Bare soil/shrubland/scrubland	Non-woody conservation practice	Arable land ; grassland ; wetland ; fallow land	Spatial	No	No	No	No		Ecosystem services	ES RM - Maintenance of physical, chemical, biological conditions	Habitat/biodiversity	NA	Bird species abundance, richness and community composition	Quantitative	Mixed	Richness of generalists was positively linked to woody vertical elements such as hedges. Bird community composition was mainly driven by woody structural elements coupled with high portions of forest in the surrounding landscape and features associated with wet meadows embedded in a grassland-dominated landscape. Generalist species were related to woody structures, while specialist birds revealed…
		36305217	SEC	43501		https://doi.org/10.1016/j.landusepol.2015.04.003	Austin Z, Penic M, Raffaelli DG, and White PCL. (2015). Stakeholder perceptions of the effectiveness and efficiency of agri-environment schemes in enhancing pollinators on farmland. Land Use Policy, 47, pp.156-162.	Journal article	Austin Z ; Penic M ; Raffaelli DG ; White PCL ;	2015	Stakeholder perceptions of the effectiveness and efficiency of agri-environment schemes in enhancing pollinators on farmland	Land Use Policy	47	This work was funded through a UK Natural Environment Research Council grant (NE/K001620/1), with support from the Biodiversity and Ecosystem Service Sustainability (BESS) programme.		In Europe, conservation-orientated interventions in agricultural landscapes are encouraged by agrienvironment schemes, which are voluntary agreements entered into by farmers who are then provided with payments to manage their land according to certain prescriptions to enhance their conservation value. There has been much debate over the effectiveness of agri-environment schemes for biodiversity a…	No	Incentive provision	No	Agrisilvicultural	AS - Hedgerows, shelterbelts, and windbreak systems	England	National	Temperate	Perception/survey	Not applicable	28	Survey responses	Farm size	Agriculture	Non-woody conservation practice	NA	Agricultural fields ; non-woody conservation practices	None	No	No	No	No		Ecosystem services	ES RM - Maintenance of physical, chemical, biological conditions	Pollinator conservation ; cost-effectiveness of agri-envionmental scheme	NA	Perception of effectiveness of practice on pollinators ; Cost of implementing practice	Both	Mixed	Of the 22 interventions presented in the survey, the most frequently-adopted were hedgerow management on one side of the hedge (EB2; 26 out of 28 farms) and hedgerow management on both sides of the hedge (EB1; 25 out of 28 farms). The least costly interventions were hedgerow management on one side of a hedge (EB2) and hedgerow management on both sides of the hedge. The five most economically effi…
		36305217	SEC	43501		https://doi.org/10.1016/j.landusepol.2015.04.003	Austin Z, Penic M, Raffaelli DG, and White PCL. (2015). Stakeholder perceptions of the effectiveness and efficiency of agri-environment schemes in enhancing pollinators on farmland. Land Use Policy, 47, pp.156-162.	Journal article	Austin Z ; Penic M ; Raffaelli DG ; White PCL ;	2015	Stakeholder perceptions of the effectiveness and efficiency of agri-environment schemes in enhancing pollinators on farmland	Land Use Policy	47	This work was funded through a UK Natural Environment Research Council grant (NE/K001620/1), with support from the Biodiversity and Ecosystem Service Sustainability (BESS) programme.		In Europe, conservation-orientated interventions in agricultural landscapes are encouraged by agrienvironment schemes, which are voluntary agreements entered into by farmers who are then provided with payments to manage their land according to certain prescriptions to enhance their conservation value. There has been much debate over the effectiveness of agri-environment schemes for biodiversity a…	No	Incentive provision	No	Agrisilvicultural	AS - Hedgerows, shelterbelts, and windbreak systems	England	National	Temperate	Perception/survey	Not applicable	28	Survey responses	Farm size	Agriculture	Non-woody conservation practice	NA	Agricultural fields ; non-woody conservation practices	None	No	No	No	No		Human well-being	HWB - Income and household expenditure	Pollinator conservation ; cost-effectiveness of agri-envionmental scheme	NA	Perception of effectiveness of practice on pollinators ; Cost of implementing practice	Both	Mixed	Of the 22 interventions presented in the survey, the most frequently-adopted were hedgerow management on one side of the hedge (EB2; 26 out of 28 farms) and hedgerow management on both sides of the hedge (EB1; 25 out of 28 farms). The least costly interventions were hedgerow management on one side of a hedge (EB2) and hedgerow management on both sides of the hedge. The five most economically effi…
		37059095	SEC	43501		https://doi.org/10.1016/j.agee.2005.02.004	Aviron S, Burel F, Baudry J, and Schermann N. (2005). Carabid assemblages in agricultural landscapes: Impacts of habitat features, landscape context at different spatial scales and farming intensity. Agriculture, and Ecosystems and Environment, 108(3), pp.205-217.	Journal article	Aviron S ; Burel F ; Baudry J ; Schermann N ;	2005	Carabid assemblages in agricultural landscapes: Impacts of habitat features, landscape context at different spatial scales and farming intensity	Agriculture, Ecosystems & Environment	108	This study was supported by the European Union, GREENVEINS programme (EVK2-2002-00618).		This study investigated the respective effects of habitat type, landscape context of habitats and farming intensity on carabid beetles assemblages in hedgerow network landscapes in western France. The objective of this study was to determine the relative importance of the explanatory variables at the local (habitat type) and landscape scale (landscape context at different spatial scales, farming …	No	None	No	Agrisilvicultural	AS - Hedgerows, shelterbelts, and windbreak systems	France	western	Temperate	Correlational	Not applicable	48	Plots	Tree density	Agriculture	Secondary forest/woodland/plantation	Non-woody conservation practice	grassy field margin ; woodland ; orchard ; mesic permanent grassland ; wet permanent grassland	Spatial	No	No	No	No		Ecosystem services	ES RM - Maintenance of physical, chemical, biological conditions	Biodiversity	NA	carabid assemblages	Quantitative	Mixed	Hedgerows were dominated by field species, though they often display the same forest species as woodlands, especially when characterized by dense vegetation cover. Forest species more common in woodland. Hedgerows provide habitat for diverse carabid assemblages.
		36305940	SEC	43501		https://doi.org/10.1007/s00572-009-0261-2	Azul AM, Sousa JP, Agerer R, Martin MP, and Freitas H. (2010). Land use practices and ectomycorrhizal fungal communities from oak woodlands dominated by Quercus suber L. considering drought scenarios. Mycorrhiza, 20(2), pp.73-88.	Journal article	Azul AM ; Sousa JP ; Agerer R ; Martin MP ; Freitas H ;	2010	Land use practices and ectomycorrhizal fungal communities from oak woodlands dominated by Quercus suber L. considering drought scenarios	Mycorrhiza	20	Our work was funded by FCT-MCTES (Portuguese Foundation for Science and Technology) and European fund FEDER, project Praxis/P/AGR/11165/1998 and the project Flora Micológica Ibérica (CGL2006-12732-CO2-01/BOS). AM Azul was supported by individual grants from FCT-MCTES (SFRH7BPD/5560/2001) and European fund (Biod-Iberia Program: ES-TAF-A69).		This study examined the ectomycorrhizal (ECM) fungal community associated with cork oak in managed oak woodlands (montado) under different land use practices.	No	None	Yes	Silvopastoral	SP - Trees/shrubs on pasture (multipurpose trees)	Portugal	Alentejo	Temperate	Correlational	Not applicable	15	Stands	Soil tillage ; fertilization	Secondary forest/woodland/plantation	NA	NA	Cork oak woodland (no grazing or crops)	Spatial	No	No	No	No		Ecosystem services	ES RM - Maintenance of physical, chemical, biological conditions	Soil formation and composition	NA	Ectomycorrhizal (ECM) fungal richness and abundance	Quantitative	Positive	Current land use practices that maintain shrubs at lower densities in montados (permanent grazing, cutting practices with no/followed by soil tillage) affect the composition of the ECM fungal community. ECM fungal diversity was highest in stands with extensive silvo-pastoral exploitation, with shrub controlled by cutting practices with no soil tillage and/or permanent grazing. This trend is impor…
		36305940	SEC	43501		https://doi.org/10.1007/s00572-009-0261-2	Azul AM, Sousa JP, Agerer R, Martin MP, and Freitas H. (2010). Land use practices and ectomycorrhizal fungal communities from oak woodlands dominated by Quercus suber L. considering drought scenarios. Mycorrhiza, 20(2), pp.73-88.	Journal article	Azul AM ; Sousa JP ; Agerer R ; Martin MP ; Freitas H ;	2010	Land use practices and ectomycorrhizal fungal communities from oak woodlands dominated by Quercus suber L. considering drought scenarios	Mycorrhiza	20	Our work was funded by FCT-MCTES (Portuguese Foundation for Science and Technology) and European fund FEDER, project Praxis/P/AGR/11165/1998 and the project Flora Micológica Ibérica (CGL2006-12732-CO2-01/BOS). AM Azul was supported by individual grants from FCT-MCTES (SFRH7BPD/5560/2001) and European fund (Biod-Iberia Program: ES-TAF-A69).		This study examined the ectomycorrhizal (ECM) fungal community associated with cork oak in managed oak woodlands (montado) under different land use practices.	No	None	Yes	Agrosilvopastoral	ASP - Integrated production of animals (meat and dairy), crops, and wood/fuelwood	Portugal	Alentejo	Temperate	Correlational	Not applicable	15	Stands	Soil tillage ; fertilization	Secondary forest/woodland/plantation	NA	NA	Cork oak woodland (no grazing or crops)	Spatial	No	No	No	No		Ecosystem services	ES RM - Maintenance of physical, chemical, biological conditions	Soil formation and composition	NA	Ectomycorrhizal (ECM) fungal richness and abundance	Quantitative	Positive	Current land use practices that maintain shrubs at lower densities in montados (permanent grazing, cutting practices with no/followed by soil tillage) affect the composition of the ECM fungal community. ECM fungal diversity was highest in stands with extensive silvo-pastoral exploitation, with shrub controlled by cutting practices with no soil tillage and/or permanent grazing. This trend is impor…
		36305357	SEC	43502		https://doi.org/10.1016/j.foreco.2014.05.031	Baah-Acheamfour M, Carlyle CN, Bork EW, and Chang SX. (2014). Trees increase soil carbon and its stability in three agroforestry systems in central Alberta, Canada. Forest Ecology and Management, 328, pp.131-139.	Journal article	Baah-Acheamfour M ; Carlyle CN ; Bork EW ; Chang SX ;	2014	Trees increase soil carbon and its stability in three agroforestry systems in central Alberta, Canada	Forest Ecology and Management	328	The authors would like to acknowledge financial support from Agriculture and Agri-Food Canada (AAFC), funded under the Agricultural Greenhouse Gases Program (AGGP) Program.		This study determined SOC and N in different AF systems within the whole soil and particle-size fractions to: (i) assess the role of forested land areas in facilitating long-term C storage in the surface soil (0–10 cm), and (ii) identify the influence of different AF systems (hedgerow, shelterbelt, and silvopasture) and their land-use components (forest and agricultural land-uses) in facilitating…	No	None	Yes	Agrisilvicultural	AS - Hedgerows, shelterbelts, and windbreak systems	Canada	central Alberta	Temperate	Correlational	Not applicable	70	Plots	Type of agroforestry practice ; Soil tillage	Agriculture	NA	NA	Adjacent agricultural field	Spatial	No	No	No	No		Ecosystem services	ES RM - Maintenance of physical, chemical, biological conditions	Soil formation and composition ; Carbon sequestration	NA	Soil organic carbon (SOC) ; Soil N ; Soil physical and chemical properties	Quantitative	Positive	Within each agroforestry system, the forested land-use consistently had greater total SOC and SOC in all size fractions than the agricultural component. Our results demonstrate the potential for trees to increase soil C sequestration in agroforestry systems within the agricultural landscape. Integrating trees and crops into AF systems within the agricultural landscape have the potential to store …
		36305357	SEC	43502		https://doi.org/10.1016/j.foreco.2014.05.031	Baah-Acheamfour M, Carlyle CN, Bork EW, and Chang SX. (2014). Trees increase soil carbon and its stability in three agroforestry systems in central Alberta, Canada. Forest Ecology and Management, 328, pp.131-139.	Journal article	Baah-Acheamfour M ; Carlyle CN ; Bork EW ; Chang SX ;	2014	Trees increase soil carbon and its stability in three agroforestry systems in central Alberta, Canada	Forest Ecology and Management	328	The authors would like to acknowledge financial support from Agriculture and Agri-Food Canada (AAFC), funded under the Agricultural Greenhouse Gases Program (AGGP) Program.		This study determined SOC and N in different AF systems within the whole soil and particle-size fractions to: (i) assess the role of forested land areas in facilitating long-term C storage in the surface soil (0–10 cm), and (ii) identify the influence of different AF systems (hedgerow, shelterbelt, and silvopasture) and their land-use components (forest and agricultural land-uses) in facilitating…	No	None	Yes	Agrisilvicultural	AS - Hedgerows, shelterbelts, and windbreak systems	Canada	central Alberta	Temperate	Correlational	Not applicable	70	Plots	Type of agroforestry practice ; Soil tillage	Agriculture	NA	NA	Adjacent agricultural field	Spatial	No	No	No	No		Ecosystem services	ES RM - Mediation of waste, toxics and other nuisances	Soil formation and composition ; Carbon sequestration	NA	Soil organic carbon (SOC) ; Soil N ; Soil physical and chemical properties	Quantitative	Positive	Within each agroforestry system, the forested land-use consistently had greater total SOC and SOC in all size fractions than the agricultural component. Our results demonstrate the potential for trees to increase soil C sequestration in agroforestry systems within the agricultural landscape. Integrating trees and crops into AF systems within the agricultural landscape have the potential to store …
		36305357	SEC	43502		https://doi.org/10.1016/j.foreco.2014.05.031	Baah-Acheamfour M, Carlyle CN, Bork EW, and Chang SX. (2014). Trees increase soil carbon and its stability in three agroforestry systems in central Alberta, Canada. Forest Ecology and Management, 328, pp.131-139.	Journal article	Baah-Acheamfour M ; Carlyle CN ; Bork EW ; Chang SX ;	2014	Trees increase soil carbon and its stability in three agroforestry systems in central Alberta, Canada	Forest Ecology and Management	328	The authors would like to acknowledge financial support from Agriculture and Agri-Food Canada (AAFC), funded under the Agricultural Greenhouse Gases Program (AGGP) Program.		This study determined SOC and N in different AF systems within the whole soil and particle-size fractions to: (i) assess the role of forested land areas in facilitating long-term C storage in the surface soil (0–10 cm), and (ii) identify the influence of different AF systems (hedgerow, shelterbelt, and silvopasture) and their land-use components (forest and agricultural land-uses) in facilitating…	No	None	Yes	Silvopastoral	SP - Hedgerows, shelterbelts, and windbreak systems	Canada	central Alberta	Temperate	Correlational	Not applicable	70	Plots	Type of agroforestry practice ; Soil tillage	Agriculture	NA	NA	Adjacent agricultural field	Spatial	No	No	No	No		Ecosystem services	ES RM - Maintenance of physical, chemical, biological conditions	Soil formation and composition ; Carbon sequestration	NA	Soil organic carbon (SOC) ; Soil N ; Soil physical and chemical properties	Quantitative	Positive	Within each agroforestry system, the forested land-use consistently had greater total SOC and SOC in all size fractions than the agricultural component. Our results demonstrate the potential for trees to increase soil C sequestration in agroforestry systems within the agricultural landscape. Integrating trees and crops into AF systems within the agricultural landscape have the potential to store …
		36305357	SEC	43502		https://doi.org/10.1016/j.foreco.2014.05.031	Baah-Acheamfour M, Carlyle CN, Bork EW, and Chang SX. (2014). Trees increase soil carbon and its stability in three agroforestry systems in central Alberta, Canada. Forest Ecology and Management, 328, pp.131-139.	Journal article	Baah-Acheamfour M ; Carlyle CN ; Bork EW ; Chang SX ;	2014	Trees increase soil carbon and its stability in three agroforestry systems in central Alberta, Canada	Forest Ecology and Management	328	The authors would like to acknowledge financial support from Agriculture and Agri-Food Canada (AAFC), funded under the Agricultural Greenhouse Gases Program (AGGP) Program.		This study determined SOC and N in different AF systems within the whole soil and particle-size fractions to: (i) assess the role of forested land areas in facilitating long-term C storage in the surface soil (0–10 cm), and (ii) identify the influence of different AF systems (hedgerow, shelterbelt, and silvopasture) and their land-use components (forest and agricultural land-uses) in facilitating…	No	None	Yes	Silvopastoral	SP - Hedgerows, shelterbelts, and windbreak systems	Canada	central Alberta	Temperate	Correlational	Not applicable	70	Plots	Type of agroforestry practice ; Soil tillage	Agriculture	NA	NA	Adjacent agricultural field	Spatial	No	No	No	No		Ecosystem services	ES RM - Mediation of waste, toxics and other nuisances	Soil formation and composition ; Carbon sequestration	NA	Soil organic carbon (SOC) ; Soil N ; Soil physical and chemical properties	Quantitative	Positive	Within each agroforestry system, the forested land-use consistently had greater total SOC and SOC in all size fractions than the agricultural component. Our results demonstrate the potential for trees to increase soil C sequestration in agroforestry systems within the agricultural landscape. Integrating trees and crops into AF systems within the agricultural landscape have the potential to store …
		36305357	SEC	43502		https://doi.org/10.1016/j.foreco.2014.05.031	Baah-Acheamfour M, Carlyle CN, Bork EW, and Chang SX. (2014). Trees increase soil carbon and its stability in three agroforestry systems in central Alberta, Canada. Forest Ecology and Management, 328, pp.131-139.	Journal article	Baah-Acheamfour M ; Carlyle CN ; Bork EW ; Chang SX ;	2014	Trees increase soil carbon and its stability in three agroforestry systems in central Alberta, Canada	Forest Ecology and Management	328	The authors would like to acknowledge financial support from Agriculture and Agri-Food Canada (AAFC), funded under the Agricultural Greenhouse Gases Program (AGGP) Program.		This study determined SOC and N in different AF systems within the whole soil and particle-size fractions to: (i) assess the role of forested land areas in facilitating long-term C storage in the surface soil (0–10 cm), and (ii) identify the influence of different AF systems (hedgerow, shelterbelt, and silvopasture) and their land-use components (forest and agricultural land-uses) in facilitating…	No	None	Yes	Silvopastoral	SP - Trees/shrubs on pasture (multipurpose trees)	Canada	central Alberta	Temperate	Correlational	Not applicable	70	Plots	Type of agroforestry practice ; Soil tillage	Agriculture	NA	NA	Adjacent agricultural field	Spatial	No	No	No	No		Ecosystem services	ES RM - Maintenance of physical, chemical, biological conditions	Soil formation and composition ; Carbon sequestration	NA	Soil organic carbon (SOC) ; Soil N ; Soil physical and chemical properties	Quantitative	Positive	Within each agroforestry system, the forested land-use consistently had greater total SOC and SOC in all size fractions than the agricultural component. Our results demonstrate the potential for trees to increase soil C sequestration in agroforestry systems within the agricultural landscape. Integrating trees and crops into AF systems within the agricultural landscape have the potential to store …
		36305357	SEC	43502		https://doi.org/10.1016/j.foreco.2014.05.031	Baah-Acheamfour M, Carlyle CN, Bork EW, and Chang SX. (2014). Trees increase soil carbon and its stability in three agroforestry systems in central Alberta, Canada. Forest Ecology and Management, 328, pp.131-139.	Journal article	Baah-Acheamfour M ; Carlyle CN ; Bork EW ; Chang SX ;	2014	Trees increase soil carbon and its stability in three agroforestry systems in central Alberta, Canada	Forest Ecology and Management	328	The authors would like to acknowledge financial support from Agriculture and Agri-Food Canada (AAFC), funded under the Agricultural Greenhouse Gases Program (AGGP) Program.		This study determined SOC and N in different AF systems within the whole soil and particle-size fractions to: (i) assess the role of forested land areas in facilitating long-term C storage in the surface soil (0–10 cm), and (ii) identify the influence of different AF systems (hedgerow, shelterbelt, and silvopasture) and their land-use components (forest and agricultural land-uses) in facilitating…	No	None	Yes	Silvopastoral	SP - Trees/shrubs on pasture (multipurpose trees)	Canada	central Alberta	Temperate	Correlational	Not applicable	70	Plots	Type of agroforestry practice ; Soil tillage	Agriculture	NA	NA	Adjacent agricultural field	Spatial	No	No	No	No		Ecosystem services	ES RM - Mediation of waste, toxics and other nuisances	Soil formation and composition ; Carbon sequestration	NA	Soil organic carbon (SOC) ; Soil N ; Soil physical and chemical properties	Quantitative	Positive	Within each agroforestry system, the forested land-use consistently had greater total SOC and SOC in all size fractions than the agricultural component. Our results demonstrate the potential for trees to increase soil C sequestration in agroforestry systems within the agricultural landscape. Integrating trees and crops into AF systems within the agricultural landscape have the potential to store …
		36305163	SEC	43503		https://doi.org/10.1016/j.agee.2015.07.016	Baah-Acheamfour M, Chang SX, Carlyle CN, and Bork EW. (2015). Carbon pool size and stability are affected by trees and grassland cover types within agroforestry systems of western Canada. Agriculture, Ecosystems and Environment, 213, pp.105-113.	Journal article	Baah-Acheamfour M ; Chang SX ; Carlyle CN ; Bork EW ;	2015	Carbon pool size and stability are affected by trees and grassland cover types within agroforestry systems of western Canada	Agriculture, Ecosystems & Environment	213	Financial support provided by Agriculture and Agri-Food Canada (AAFC), funded under the Agricultural Greenhouse Gases Program (AGGP).		The present study expands on the previous work we conducted (Baah-Acheamfour et al., 2014) by examining the effects of three agroforestry systems (hedgerow, shelterbelt, and silvopasture) and their inherent land cover types (forested vs. herbland) on (i) mineral soil organic C and nitrogen (N) in the bulk soil and (ii) the organic C and N distribution among the light, occluded, and heavy fraction…	No	None	Yes	Agrisilvicultural	AS - Hedgerows, shelterbelts, and windbreak systems	Canada	central Alberta	Temperate	Correlational	Not applicable	72	Plots	Type of agroforestry practice ; Soil tillage	Agriculture	NA	NA	Adjacent agricultural field	Spatial	No	No	No	No		Ecosystem services	ES RM - Maintenance of physical, chemical, biological conditions	Soil formation and composition ; Carbon sequestration	NA	Soil organic C and N ; Soil density fraction	Quantitative	Positive	The results demonstrate the potential for trees to increase C storage and stabilization within the top 30 cm of mineral soil in agroforestry systems distributed across the agricultural landscapes of central Alberta, Canada. On average, the silvopasture system stored 18.2% more C in the bulk soil than the other two agroforestry systems in the 0–30 cm soil layer. Between land cover types, areas occ…
		36305163	SEC	43503		https://doi.org/10.1016/j.agee.2015.07.016	Baah-Acheamfour M, Chang SX, Carlyle CN, and Bork EW. (2015). Carbon pool size and stability are affected by trees and grassland cover types within agroforestry systems of western Canada. Agriculture, Ecosystems and Environment, 213, pp.105-113.	Journal article	Baah-Acheamfour M ; Chang SX ; Carlyle CN ; Bork EW ;	2015	Carbon pool size and stability are affected by trees and grassland cover types within agroforestry systems of western Canada	Agriculture, Ecosystems & Environment	213	Financial support provided by Agriculture and Agri-Food Canada (AAFC), funded under the Agricultural Greenhouse Gases Program (AGGP).		The present study expands on the previous work we conducted (Baah-Acheamfour et al., 2014) by examining the effects of three agroforestry systems (hedgerow, shelterbelt, and silvopasture) and their inherent land cover types (forested vs. herbland) on (i) mineral soil organic C and nitrogen (N) in the bulk soil and (ii) the organic C and N distribution among the light, occluded, and heavy fraction…	No	None	Yes	Agrisilvicultural	AS - Hedgerows, shelterbelts, and windbreak systems	Canada	central Alberta	Temperate	Correlational	Not applicable	72	Plots	Type of agroforestry practice ; Soil tillage	Agriculture	NA	NA	Adjacent agricultural field	Spatial	No	No	No	No		Ecosystem services	ES RM - Mediation of waste, toxics and other nuisances	Soil formation and composition ; Carbon sequestration	NA	Soil organic C and N ; Soil density fraction	Quantitative	Positive	The results demonstrate the potential for trees to increase C storage and stabilization within the top 30 cm of mineral soil in agroforestry systems distributed across the agricultural landscapes of central Alberta, Canada. On average, the silvopasture system stored 18.2% more C in the bulk soil than the other two agroforestry systems in the 0–30 cm soil layer. Between land cover types, areas occ…
		36305163	SEC	43503		https://doi.org/10.1016/j.agee.2015.07.016	Baah-Acheamfour M, Chang SX, Carlyle CN, and Bork EW. (2015). Carbon pool size and stability are affected by trees and grassland cover types within agroforestry systems of western Canada. Agriculture, Ecosystems and Environment, 213, pp.105-113.	Journal article	Baah-Acheamfour M ; Chang SX ; Carlyle CN ; Bork EW ;	2015	Carbon pool size and stability are affected by trees and grassland cover types within agroforestry systems of western Canada	Agriculture, Ecosystems & Environment	213	Financial support provided by Agriculture and Agri-Food Canada (AAFC), funded under the Agricultural Greenhouse Gases Program (AGGP).		The present study expands on the previous work we conducted (Baah-Acheamfour et al., 2014) by examining the effects of three agroforestry systems (hedgerow, shelterbelt, and silvopasture) and their inherent land cover types (forested vs. herbland) on (i) mineral soil organic C and nitrogen (N) in the bulk soil and (ii) the organic C and N distribution among the light, occluded, and heavy fraction…	No	None	Yes	Silvopastoral	SP - Hedgerows, shelterbelts, and windbreak systems	Canada	central Alberta	Temperate	Correlational	Not applicable	72	Plots	Type of agroforestry practice ; Soil tillage	Agriculture	NA	NA	Adjacent agricultural field	Spatial	No	No	No	No		Ecosystem services	ES RM - Maintenance of physical, chemical, biological conditions	Soil formation and composition ; Carbon sequestration	NA	Soil organic C and N ; Soil density fraction	Quantitative	Positive	The results demonstrate the potential for trees to increase C storage and stabilization within the top 30 cm of mineral soil in agroforestry systems distributed across the agricultural landscapes of central Alberta, Canada. On average, the silvopasture system stored 18.2% more C in the bulk soil than the other two agroforestry systems in the 0–30 cm soil layer. Between land cover types, areas occ…
		36305163	SEC	43503		https://doi.org/10.1016/j.agee.2015.07.016	Baah-Acheamfour M, Chang SX, Carlyle CN, and Bork EW. (2015). Carbon pool size and stability are affected by trees and grassland cover types within agroforestry systems of western Canada. Agriculture, Ecosystems and Environment, 213, pp.105-113.	Journal article	Baah-Acheamfour M ; Chang SX ; Carlyle CN ; Bork EW ;	2015	Carbon pool size and stability are affected by trees and grassland cover types within agroforestry systems of western Canada	Agriculture, Ecosystems & Environment	213	Financial support provided by Agriculture and Agri-Food Canada (AAFC), funded under the Agricultural Greenhouse Gases Program (AGGP).		The present study expands on the previous work we conducted (Baah-Acheamfour et al., 2014) by examining the effects of three agroforestry systems (hedgerow, shelterbelt, and silvopasture) and their inherent land cover types (forested vs. herbland) on (i) mineral soil organic C and nitrogen (N) in the bulk soil and (ii) the organic C and N distribution among the light, occluded, and heavy fraction…	No	None	Yes	Silvopastoral	SP - Hedgerows, shelterbelts, and windbreak systems	Canada	central Alberta	Temperate	Correlational	Not applicable	72	Plots	Type of agroforestry practice ; Soil tillage	Agriculture	NA	NA	Adjacent agricultural field	Spatial	No	No	No	No		Ecosystem services	ES RM - Mediation of waste, toxics and other nuisances	Soil formation and composition ; Carbon sequestration	NA	Soil organic C and N ; Soil density fraction	Quantitative	Positive	The results demonstrate the potential for trees to increase C storage and stabilization within the top 30 cm of mineral soil in agroforestry systems distributed across the agricultural landscapes of central Alberta, Canada. On average, the silvopasture system stored 18.2% more C in the bulk soil than the other two agroforestry systems in the 0–30 cm soil layer. Between land cover types, areas occ…
		36305163	SEC	43503		https://doi.org/10.1016/j.agee.2015.07.016	Baah-Acheamfour M, Chang SX, Carlyle CN, and Bork EW. (2015). Carbon pool size and stability are affected by trees and grassland cover types within agroforestry systems of western Canada. Agriculture, Ecosystems and Environment, 213, pp.105-113.	Journal article	Baah-Acheamfour M ; Chang SX ; Carlyle CN ; Bork EW ;	2015	Carbon pool size and stability are affected by trees and grassland cover types within agroforestry systems of western Canada	Agriculture, Ecosystems & Environment	213	Financial support provided by Agriculture and Agri-Food Canada (AAFC), funded under the Agricultural Greenhouse Gases Program (AGGP).		The present study expands on the previous work we conducted (Baah-Acheamfour et al., 2014) by examining the effects of three agroforestry systems (hedgerow, shelterbelt, and silvopasture) and their inherent land cover types (forested vs. herbland) on (i) mineral soil organic C and nitrogen (N) in the bulk soil and (ii) the organic C and N distribution among the light, occluded, and heavy fraction…	No	None	Yes	Silvopastoral	SP - Trees/shrubs on pasture (multipurpose trees)	Canada	central Alberta	Temperate	Correlational	Not applicable	72	Plots	Type of agroforestry practice ; Soil tillage	Agriculture	NA	NA	Adjacent agricultural field	Spatial	No	No	No	No		Ecosystem services	ES RM - Maintenance of physical, chemical, biological conditions	Soil formation and composition ; Carbon sequestration	NA	Soil organic C and N ; Soil density fraction	Quantitative	Positive	The results demonstrate the potential for trees to increase C storage and stabilization within the top 30 cm of mineral soil in agroforestry systems distributed across the agricultural landscapes of central Alberta, Canada. On average, the silvopasture system stored 18.2% more C in the bulk soil than the other two agroforestry systems in the 0–30 cm soil layer. Between land cover types, areas occ…
		36305163	SEC	43503		https://doi.org/10.1016/j.agee.2015.07.016	Baah-Acheamfour M, Chang SX, Carlyle CN, and Bork EW. (2015). Carbon pool size and stability are affected by trees and grassland cover types within agroforestry systems of western Canada. Agriculture, Ecosystems and Environment, 213, pp.105-113.	Journal article	Baah-Acheamfour M ; Chang SX ; Carlyle CN ; Bork EW ;	2015	Carbon pool size and stability are affected by trees and grassland cover types within agroforestry systems of western Canada	Agriculture, Ecosystems & Environment	213	Financial support provided by Agriculture and Agri-Food Canada (AAFC), funded under the Agricultural Greenhouse Gases Program (AGGP).		The present study expands on the previous work we conducted (Baah-Acheamfour et al., 2014) by examining the effects of three agroforestry systems (hedgerow, shelterbelt, and silvopasture) and their inherent land cover types (forested vs. herbland) on (i) mineral soil organic C and nitrogen (N) in the bulk soil and (ii) the organic C and N distribution among the light, occluded, and heavy fraction…	No	None	Yes	Silvopastoral	SP - Trees/shrubs on pasture (multipurpose trees)	Canada	central Alberta	Temperate	Correlational	Not applicable	72	Plots	Type of agroforestry practice ; Soil tillage	Agriculture	NA	NA	Adjacent agricultural field	Spatial	No	No	No	No		Ecosystem services	ES RM - Mediation of waste, toxics and other nuisances	Soil formation and composition ; Carbon sequestration	NA	Soil organic C and N ; Soil density fraction	Quantitative	Positive	The results demonstrate the potential for trees to increase C storage and stabilization within the top 30 cm of mineral soil in agroforestry systems distributed across the agricultural landscapes of central Alberta, Canada. On average, the silvopasture system stored 18.2% more C in the bulk soil than the other two agroforestry systems in the 0–30 cm soil layer. Between land cover types, areas occ…
		37054979	SEC	43503		https://doi.org/10.1016/j.scitotenv.2016.07.106	Baah-Acheamfour M, Carlyle C N, Lim S S, Bork E W, and Chang S X. (2016). Forest and grassland cover types reduce net greenhouse gas emissions from agricultural soils. Science of the Total Environment, 571, pp.1115-1127.	Journal article	Baah-Acheamfour M ; Carlyle C N; Lim S S; Bork E W; Chang S X;	2016	Forest and grassland cover types reduce net greenhouse gas emissions from agricultural soils	Science of The Total Environment	571	Funding for this work was provided by Agriculture and Agri-Food Canada (AAFC) under the Agricultural Greenhouse Gases Program (AGGP); project no. is 1585-16-3-3-21.		The main objective was to conduct a large-scale field study to examine how three contrasting agroforestry systems (hedgerow, shelterbelt, and silvopasture) and their component land cover types (forest and herbland areas without trees) affect net GHG balance from soil by evaluating soil CO2, CH4, and N2O emissions. In addition, global warming potential of microbially mediated net GHG emission (GWP…	No	None	Yes	Agrisilvicultural	AS - Hedgerows, shelterbelts, and windbreak systems	Canada	central Alberta	Temperate	Correlational	Not applicable	72	Plots	Type of agroforestry practice ; Soil tillage	Agriculture	NA	NA	Adjacent agricultural field	Spatial	No	No	No	No		Ecosystem services	ES RM - Maintenance of physical, chemical, biological conditions	Soil formation and composition ; Atmospheric composition and climate regulation	NA	Soil CO2, CH4, and N2O emissions ; heterotrophic CO2 emission rate ; Soil temperature and water content	Quantitative	Positive	The temperature sensitivity of soil CO2 emissions was greater in herbland (4.4) than in forest (3.1), but was not different among agroforestry systems. Over the two seasons, forest soils had 3.4% greater CO2 emission, 36% higher CH4 uptake, and 66% lower N2O emission than adjacent herbland soils. Combining the CO2 equivalents of soil CH4 and N2O fluxes with the CO2 emitted via heterotrophic (micr…
		37054979	SEC	43503		https://doi.org/10.1016/j.scitotenv.2016.07.106	Baah-Acheamfour M, Carlyle C N, Lim S S, Bork E W, and Chang S X. (2016). Forest and grassland cover types reduce net greenhouse gas emissions from agricultural soils. Science of the Total Environment, 571, pp.1115-1127.	Journal article	Baah-Acheamfour M ; Carlyle C N; Lim S S; Bork E W; Chang S X;	2016	Forest and grassland cover types reduce net greenhouse gas emissions from agricultural soils	Science of The Total Environment	571	Funding for this work was provided by Agriculture and Agri-Food Canada (AAFC) under the Agricultural Greenhouse Gases Program (AGGP); project no. is 1585-16-3-3-21.		The main objective was to conduct a large-scale field study to examine how three contrasting agroforestry systems (hedgerow, shelterbelt, and silvopasture) and their component land cover types (forest and herbland areas without trees) affect net GHG balance from soil by evaluating soil CO2, CH4, and N2O emissions. In addition, global warming potential of microbially mediated net GHG emission (GWP…	No	None	Yes	Silvopastoral	SP - Hedgerows, shelterbelts, and windbreak systems	Canada	central Alberta	Temperate	Correlational	Not applicable	72	Plots	Type of agroforestry practice ; Soil tillage	Agriculture	NA	NA	Adjacent agricultural field	Spatial	No	No	No	No		Ecosystem services	ES RM - Maintenance of physical, chemical, biological conditions	Soil formation and composition ; Atmospheric composition and climate regulation	NA	Soil CO2, CH4, and N2O emissions ; heterotrophic CO2 emission rate ; Soil temperature and water content	Quantitative	Positive	The temperature sensitivity of soil CO2 emissions was greater in herbland (4.4) than in forest (3.1), but was not different among agroforestry systems. Over the two seasons, forest soils had 3.4% greater CO2 emission, 36% higher CH4 uptake, and 66% lower N2O emission than adjacent herbland soils. Combining the CO2 equivalents of soil CH4 and N2O fluxes with the CO2 emitted via heterotrophic (micr…
		37054979	SEC	43503		https://doi.org/10.1016/j.scitotenv.2016.07.106	Baah-Acheamfour M, Carlyle C N, Lim S S, Bork E W, and Chang S X. (2016). Forest and grassland cover types reduce net greenhouse gas emissions from agricultural soils. Science of the Total Environment, 571, pp.1115-1127.	Journal article	Baah-Acheamfour M ; Carlyle C N; Lim S S; Bork E W; Chang S X;	2016	Forest and grassland cover types reduce net greenhouse gas emissions from agricultural soils	Science of The Total Environment	571	Funding for this work was provided by Agriculture and Agri-Food Canada (AAFC) under the Agricultural Greenhouse Gases Program (AGGP); project no. is 1585-16-3-3-21.		The main objective was to conduct a large-scale field study to examine how three contrasting agroforestry systems (hedgerow, shelterbelt, and silvopasture) and their component land cover types (forest and herbland areas without trees) affect net GHG balance from soil by evaluating soil CO2, CH4, and N2O emissions. In addition, global warming potential of microbially mediated net GHG emission (GWP…	No	None	Yes	Silvopastoral	SP - Trees/shrubs on pasture (multipurpose trees)	Canada	central Alberta	Temperate	Correlational	Not applicable	72	Plots	Type of agroforestry practice ; Soil tillage	Agriculture	NA	NA	Adjacent agricultural field	Spatial	No	No	No	No		Ecosystem services	ES RM - Maintenance of physical, chemical, biological conditions	Soil formation and composition ; Atmospheric composition and climate regulation	NA	Soil CO2, CH4, and N2O emissions ; heterotrophic CO2 emission rate ; Soil temperature and water content	Quantitative	Positive	The temperature sensitivity of soil CO2 emissions was greater in herbland (4.4) than in forest (3.1), but was not different among agroforestry systems. Over the two seasons, forest soils had 3.4% greater CO2 emission, 36% higher CH4 uptake, and 66% lower N2O emission than adjacent herbland soils. Combining the CO2 equivalents of soil CH4 and N2O fluxes with the CO2 emitted via heterotrophic (micr…
		37015076	SEC	43503		https://doi.org/10.1111/j.1474-919X.2008.00845.x	Balbontin J, Negro JJ, Sarasola JH, Ferrero JJ, and Rivera D. (2008). Land-use changes may explain the recent range expansion of the Black-shouldered Kite Elanus caeruleus in southern Europe. Ibis, 150(4), pp.707-716.	Journal article	Balbontin J ; Negro JJ ; Sarasola JH ; Ferrero JJ ; Rivera D ;	2008	Land-use changes may explain the recent range expansion of the Black-shouldered Kite Elanus caeruleus in southern Europe	Ibis	150	NA		The objectives of this research were two-fold: (1) to test the hypothesis that Black-shouldered Kites positively select cultivated dehesas over other habitat types, and (2) to develop mathematical models using variables describing the habitat at the landscape level that would facilitate identification of suitable breeding habitat for this species outside our study area.	No	None	Yes	Agrisilvicultural	AS - Trees integrated in crop fields (multipurpose trees)	Spain	Badajoz	Temperate	Correlational	Not applicable	101	Sites	Tree density ; Type of agroforestry practice	Agriculture	Bare soil/shrubland/scrubland	NA	Scrub ; irrigated crops ; non-irrigated crops ; vineyards ; olive groves ; pasture	Spatial	No	No	No	No		Ecosystem services	ES RM - Maintenance of physical, chemical, biological conditions	Habitat/biodiversity	NA	Nesting sites of Black-shouldered Kites	Quantitative	Mixed	Black-shouldered Kites tended to breed in cultivated dehesas with a low tree density (< 7 tree/ha). Breeding territories also had a greater area of cultivated dehesas with a medium density of trees (7–20 tree/ha) than random circular sampling areas. Breeding areas were also characterized by having a significantly greater area of non-irrigated crops (P = 0.009) and a lower area of pastureland (P <…
		37015076	SEC	43503		https://doi.org/10.1111/j.1474-919X.2008.00845.x	Balbontin J, Negro JJ, Sarasola JH, Ferrero JJ, and Rivera D. (2008). Land-use changes may explain the recent range expansion of the Black-shouldered Kite Elanus caeruleus in southern Europe. Ibis, 150(4), pp.707-716.	Journal article	Balbontin J ; Negro JJ ; Sarasola JH ; Ferrero JJ ; Rivera D ;	2008	Land-use changes may explain the recent range expansion of the Black-shouldered Kite Elanus caeruleus in southern Europe	Ibis	150	NA		The objectives of this research were two-fold: (1) to test the hypothesis that Black-shouldered Kites positively select cultivated dehesas over other habitat types, and (2) to develop mathematical models using variables describing the habitat at the landscape level that would facilitate identification of suitable breeding habitat for this species outside our study area.	No	None	Yes	Silvopastoral	SP - Trees/shrubs on pasture (multipurpose trees)	Spain	Badajoz	Temperate	Correlational	Not applicable	101	Sites	Tree density ; Type of agroforestry practice	Agriculture	Bare soil/shrubland/scrubland	NA	Scrub ; irrigated crops ; non-irrigated crops ; vineyards ; olive groves ; pasture	Spatial	No	No	No	No		Ecosystem services	ES RM - Maintenance of physical, chemical, biological conditions	Habitat/biodiversity	NA	Nesting sites of Black-shouldered Kites	Quantitative	Mixed	Black-shouldered Kites tended to breed in cultivated dehesas with a low tree density (< 7 tree/ha). Breeding territories also had a greater area of cultivated dehesas with a medium density of trees (7–20 tree/ha) than random circular sampling areas. Breeding areas were also characterized by having a significantly greater area of non-irrigated crops (P = 0.009) and a lower area of pastureland (P <…
		37026572	SEC	43512		https://doi.org/10.1007/s10531-009-9655-x	Baker S, Barmuta L, Grove S, and Richardson A. (2009). Are streamside buffers edge-affected habitat for ground-dwelling forest beetle assemblages?. Biodiversity and Conservation, 18(13), pp.3467–3482.	Journal article	Baker S ; Barmuta L ; Grove S ; Richardson A ;	2009	Are streamside buffers edge-affected habitat for ground-dwelling forest beetle assemblages?	Biodiversity and Conservation	18	The study was supported by a Maxwell Ralph Jacobs Fund grant to fund fieldwork, and a Forestry Tasmania grant to fund beetle identification.		The aim of this study is to assess whether streamside reserves in a logged matrix support beetle assemblages equivalent to continuous unlogged riparian and upslope areas, or whether they constitute edge-affected habitat for ground-dwelling beetles. They investigated the habitat value of streamside buffers in wet eucalypt forest for ground-dwelling beetles in Tasmania, Australia. Beetles were coll…	No	None	No	Agrisilvicultural	AS - Riparian buffer strips	Australia	Picton River Valley in southern Tasmania	Temperate	Correlational	Not applicable	20	Sites	NA	Primary forest	Secondary forest/woodland/plantation	NA	continuous mature upslope forest ; continuous mature riparian forest ; <20-year-old upslope clearfelling-derived logging regeneration	Spatial	No	No	No	No		Ecosystem services	ES RM - Maintenance of physical, chemical, biological conditions	Habitat/biodiversity	NA	Carabid assemblages	Quantitative	Mixed	Results suggest that although streamside reserves provide habitat for the majority of commonly collected beetle species occurring in continuous mature forest, wider reserve corridors in the wet eucalypt forests of Tasmania may be required to provide habitat that is not edge-affected. 1. Streamside reserve beetle assemblages differed from those of the other three habitats (i.e. from riparian and u…
		37014426	SEC	43519		https://doi.org/10.1139/x11-165	Baldwin LK, Petersen CL, Bradfield GE, Jones WM, Black ST, and Karakatsoulis J. (2012). Bryophyte response to forest canopy treatments within the riparian zone of high-elevation small streams. Canadian Journal of Forest Research, 42(1), pp.141-156.	Journal article	Baldwin LK ; Petersen CL ; Bradfield GE ; Jones WM ; Black ST ; Karakatsoulis J ;	2012	Bryophyte response to forest canopy treatments within the riparian zone of high-elevation small streams	Canadian Journal of Forest Research	42	Funding for this research was provided by British Columbia’s FIA-FSP grants Y081157, Y092157, and Y103157.		The researchers questioned whether proximity to the stream would influence bryophyte richness and whether the effects of canopy treatment on bryophyte composition and functional group representation would differ along the stream–upland gradient. Bryophyte richness, abundance, and composition were sampled in continuous forest (n = 6), two-sided buffers (buffer width approximately 15 m on both stre…	No	None	No	Agrisilvicultural	AS - Riparian buffer strips	Canada	the BC Interior Plateau in five different watersheds located within approximately 70 km of Kamloops, British Columbia	Temperate	Correlational	Not applicable	23	Sites	NA	Primary forest	Bare soil/shrubland/scrubland	NA	Clear-cut treatments (no trees remaining within 50 m on either side of the stream) ; continuous forest ; buffer sites had retention strips of coniferous trees approximately 15 m in width on both sides of the stream with no trees remaining within 50 m of the buffers	Spatial	No	No	No	No		Ecosystem services	ES RM - Maintenance of physical, chemical, biological conditions	Biodiversity	NA	species richness, abundance, and composition of bryophyte communities	Quantitative	Positive	The richness of many functional groups was highest immediately adjacent to the stream. The richness and frequency of forest-associated species, as well as the overall extent of the bryophyte mat, had the highest values in continuous forests, intermediate values in buffers, and lowest values in clear-cuts. Although significant differences in bryophyte communities occurred between buffers and clear…
		37059739	SEC	43519		https://doi.org/10.1021/es011265w	Balogh S J, Huang Y, Offerman H J, Meyer M L, and Johnson D K. (2002). Episodes of elevated methylmercury concentrations in prairie streams. Environmental Science and Technology, 36(8), pp.1665-1670.	Journal article	Balogh S J; Huang Y ; Offerman H J; Meyer M L; Johnson D K;	2002	Episodes of elevated methylmercury concentrations in prairie streams	Environmental Science and Technology	36	Funding for this work was provided in part by the State of Minnesota.		Methylmercury (MeHg) and total mercury (THg) concentrations were determined weekly from late March through mid-December 2000 in unfiltered water samples from two prairie streams in south-central Minnesota. The Little Cobb River and County Ditch 86 drain predominantly agricultural watersheds, but riparian areas along much of the Little Cobb River are forested, whereas County Ditch 86 is a utilitar…	No	None	No	Agrisilvicultural	AS - Riparian buffer strips	USA	the Little Cobb River and County Ditch 86, in the Le Sueur River Watershed, in the eastern portion of the Minnesota River Basin, Minnesota	Temperate	Correlational	Not applicable	2	Watersheds	NA	Agriculture	NA	NA	row-crop agriculture with grassed riparian buffer	Spatial	No	No	No	No		Ecosystem services	ES RM - Maintenance of physical, chemical, biological conditions	Water conditions	NA	Methylmercury (MeHg) concentration	Quantitative	Negative	MeHg concentrations in the Little Cobb River increased dramatically in early October after autumnal leaf fall, increasing from 0.44 to 4.90 ng/L over a 5-week period. In contrast, MeHg concentrations in County Ditch 86 varied between 0.22 and 0.48 ng/L over the same time frame. The observed differences are thought to reflect differences in the amounts of litterfall entering the two streams. These…
		37014897	SEC	43519		https://doi.org/10.2134/jeq2007.0634	Bambo SK, Nowak J, Blount AR, Long AJ, and Osiecka A. (2009). Soil Nitrate Leaching in Silvopastures Compared with Open Pasture and Pine Plantation. Journal of Environmental Quality, 38(5), pp.1870-1877.	Journal article	Bambo SK ; Nowak J ; Blount AR ; Long AJ ; Osiecka A ;	2009	Soil Nitrate Leaching in Silvopastures Compared with Open Pasture and Pine Plantation	Journal of Environmental Quality	38	Funding sources included the USDA Southern Region Sustainable Agriculture Research and Education (SARE) Program and the NRCS National Agroforestry Center (NAC).		Th e objective of this study was to determine diff erences in soil nitrate leaching in different land-use systems: two silvopasture systems, open pasture, and a nontraditional intensive pine plantation. However, it should be noted that, the intention was not geared toward a test of traditional pine plantation management.	No	None	No	Silvopastoral	SP - Trees/shrubs on pasture (multipurpose trees)	USA	Gadsden County, located in the Panhandle region of north Florida	Sub-tropical	Experimental	Not applicable	16	Plots	NA	Agriculture	Secondary forest/woodland/plantation	NA	Open pasture ; pine plantation	Spatial	No	No	No	No		Ecosystem services	ES RM - Mediation of waste, toxics and other nuisances	Mediation of nitrate leaching	NA	Soil nitrate leaching	Quantitative	Positive	In general, reduced nitrate leaching at 1.2 m depth was observed in silvopastures compared with other land-used systems. The forest plantation had the potential to leach up to 67 mg L–1 below 1.2 m, while the open pasture leached 18 mg L–1 during the growing season at 1.2 m below the soil surface. The fourth–row conventionally thinned with random tree distribution and double-row sets of trees wit…
		37017902	SEC	43519		https://doi.org/10.1080/10440040903303884	Bambo S K, Blount A R, Nowak J, Long A J, Myer R O, and Huber D A. (2009). Annual cool-season forage nutritive value and production after overseeding into bahiagrass sod in silvopastoral systems.. Journal of Sustainable Agriculture, 33(8), pp.917-934.	Journal article	Bambo S K; Blount A R; Nowak J ; Long A J; Myer R O; Huber D A;	2009	Annual cool-season forage nutritive value and production after overseeding into bahiagrass sod in silvopastoral systems.	Journal of Sustainable Agriculture	33	Funding sources included the USDA Southern Region Sustainable Agriculture Research and Education (SARE) Program and the NRCS National Agroforestry Center (NAC).		This study examined the effects of tree configurations (silvopastures - (double-row and randomly thinned) and control - open pasture) and annual cool-season species ('Jumbo' ryegrass (Lolium multiflorum Lam.), 'Dixie' crimson clover (Trifolium incarnatum L.) and 'Cherokee' red clover (Trifolium pretense L.)) combinations on the yield and nutritive value of annual cool-season forages. Annual cool-…	No	None	No	Silvopastoral	SP - Trees/shrubs on pasture (multipurpose trees)	USA	Gadsden County, located in the Panhandle region of north Florida	Sub-tropical	Experimental	Not applicable	12	Plots	NA	Agriculture	NA	NA	Open pasture	Spatial	No	No	No	No		Ecosystem services	ES P - Nutrition	Forage production	NA	Herbage mass (dry matter yield) ; nutritive value of cool-season forages (in vitro organic matter digestibility, crude protein)	Quantitative	Mixed	Open pasture produced about 22% and 36% greater dry matter (DM) than the double-row, and randomly thinned, respectively, while the double-row treatment produced 18% more DM than randomly thinned treatment. Forages in silvopastures increased crude protein (CP) more than did open pasture. Ryegrass-clover(s) mixtures improved CP concentration and increased DM yield by 10% over ryegrass alone. In gen…
		37014724	SEC	43521		https://doi.org/10.1007/s10457-010-9305-z	Bambrick AD, Whalen JK, Bradley RL, Cogliastro A, Gordon AM, Olivier A, and Thevathasan NV. (2010). Spatial heterogeneity of soil organic carbon in tree-based intercropping systems in Quebec and Ontario, Canada. Agroforestry Systems, 79(3), pp.343-353.	Journal article	Bambrick AD ; Whalen JK ; Bradley RL ; Cogliastro A ; Gordon AM ; Olivier A ; Thevathasan NV ;	2010	Spatial heterogeneity of soil organic carbon in tree-based intercropping systems in Quebec and Ontario, Canada	Agroforestry Systems	79	Financial support came from the Natural Sciences and Engineering Research Council of Canada, through a postgraduate scholarship to A.D.B. and through a Strategic Project grant to the research team. Funding from the Biocap Foundation of Canada, the Fonds Que´be´cois de la Recherche sur la Nature et les Technologies is also gratefully acknowledged.		This study aimed to quantify variability in the soil organic carbon (SOC) of tree-based intercropping (TBI) systems, compare the SOC content of TBI and nearby conventional agroecosystems, and determine if SOC was related to soil fertility.	No	None	No	Agrisilvicultural	AS - Trees integrated in crop fields (multipurpose trees)	Canada	4-yr old TBI sites at St. Paulin and St. Edouard (Quebec, Canada), an 8-yr old TBI site in St. Remi (Quebec, Canada), and a 21- yr old TBI site in Guelph (Ontario, Canada).	Temperate	Experimental	Not applicable	8 ; 500	Sites ; Soil samples	Age of TBI system ; soil type ; slope	Agriculture	NA	NA	Conventional agricultural fields	Spatial	No	No	No	No		Ecosystem services	ES RM - Maintenance of physical, chemical, biological conditions	Soil formation and composition	NA	Soil organic carbon (SOC) ; Soil N ; Soil physical and chemical properties	Quantitative	Mixed	Significant gains in the SOC content of the TBI system, compared to a nearby conventional agroecosystem, were observed at the two older sites: the 8-yr old site (St. Remi) and the 21-yr old site (Guelph). No significant effect for the two younger sites.
		36305056	SEC	43522		https://doi.org/10.1111/1462-2920.12986	Banerjee S, Baah-Acheamfour M, Carlyle CN, Bissett A, Richardson AE, Siddique T, Bork EW, and Chang SX. (2016). Determinants of bacterial communities in Canadian agroforestry systems. Environmental Microbiology, 18(6), pp.1805-1816.	Journal article	Banerjee S ; Baah-Acheamfour M ; Carlyle CN ; Bissett A ; Richardson AE ; Siddique T ; Bork EW ; Chang SX ;	2016	Determinants of bacterial communities in Canadian agroforestry systems	Environmental Microbiology	18	Financial support from Agriculture and Agri-Food Canada (AAFC), funded under the Agricultural Greenhouse Gases Program (AGGP).		Using agroforestry systems as a model, this study examined the effects of land uses and edaphic properties on bacterial communities in three agroforestry types covering a 270 km soil‐climate gradient in Alberta, Canada. In this study, we used 454 pyrosequencing of bacterial 16S ribosomal RNA (rRNA) genes and network analysis to assess drivers of soil bacterial communities in agroforestry systems …	No	None	Yes	Agrisilvicultural	AS - Hedgerows, shelterbelts, and windbreak systems	Canada	Alberta	Temperate	Correlational	Not applicable	54	Plots	Soil pH ; soil carbon content	Agriculture	NA	NA	Conventional agricultural fields	Spatial	No	No	No	No		Ecosystem services	ES RM - Maintenance of physical, chemical, biological conditions	Soil formation and composition	NA	Bacterial abundance ; Soil properties ; Bacterial community structure and diversity ; Relative abundance of major bacterial phyla and genera	Quantitative	Mixed	Plots with trees in agroforestry systems promoted greater bacterial abundance and to some extent species richness, which was associated with more nutrient-rich soil resources. While Acidobacteria, Actinobacteria and Alphaproteobacteria were the dominant bacterial phyla and subphyla across land uses, Arthrobacter, Acidobacteria_Gp16, Burkholderia, Rhodanobacter and Rhizobium were the keystone taxa…
		36305056	SEC	43522		https://doi.org/10.1111/1462-2920.12986	Banerjee S, Baah-Acheamfour M, Carlyle CN, Bissett A, Richardson AE, Siddique T, Bork EW, and Chang SX. (2016). Determinants of bacterial communities in Canadian agroforestry systems. Environmental Microbiology, 18(6), pp.1805-1816.	Journal article	Banerjee S ; Baah-Acheamfour M ; Carlyle CN ; Bissett A ; Richardson AE ; Siddique T ; Bork EW ; Chang SX ;	2016	Determinants of bacterial communities in Canadian agroforestry systems	Environmental Microbiology	18	Financial support from Agriculture and Agri-Food Canada (AAFC), funded under the Agricultural Greenhouse Gases Program (AGGP).		Using agroforestry systems as a model, this study examined the effects of land uses and edaphic properties on bacterial communities in three agroforestry types covering a 270 km soil‐climate gradient in Alberta, Canada. In this study, we used 454 pyrosequencing of bacterial 16S ribosomal RNA (rRNA) genes and network analysis to assess drivers of soil bacterial communities in agroforestry systems …	No	None	Yes	Silvopastoral	SP - Trees/shrubs on pasture (multipurpose trees)	Canada	Alberta	Temperate	Correlational	Not applicable	54	Plots	Soil pH ; soil carbon content	Agriculture	NA	NA	Conventional agricultural fields	Spatial	No	No	No	No		Ecosystem services	ES RM - Maintenance of physical, chemical, biological conditions	Soil formation and composition	NA	Bacterial abundance ; Soil properties ; Bacterial community structure and diversity ; Relative abundance of major bacterial phyla and genera	Quantitative	Mixed	Plots with trees in agroforestry systems promoted greater bacterial abundance and to some extent species richness, which was associated with more nutrient-rich soil resources. While Acidobacteria, Actinobacteria and Alphaproteobacteria were the dominant bacterial phyla and subphyla across land uses, Arthrobacter, Acidobacteria_Gp16, Burkholderia, Rhodanobacter and Rhizobium were the keystone taxa…
		36306290	SEC	43522		https://doi.org/10.1007/s10493-006-9044-z	Barbar Z, Tixier MS, Cheval B, and Kreiter S. (2006). Effects of agroforestry on phytoseiid mite communities (Acari : Phytoseiidae) in vineyards in the South of France. Experimental & Applied Acarology, 40(3-4), pp.175-188.	Journal article	Barbar Z ; Tixier MS ; Cheval B ; Kreiter S ;	2006	Effects of agroforestry on phytoseiid mite communities (Acari : Phytoseiidae) in vineyards in the South of France	Experimental & Applied Acarology	40	We thank the conseil général de l’hérault for financial contribution. This study is included within the granted project: “Programme de Recherche Intégrée en AgroforesTerie (PIRAT)”, 1999–2007.		This paper presents the results of a study on phytoseiid mite communities in vineyards co-planted with tree species chosen for their high commercial wood value: Sorbus domestica L. and Pinus pinea L. The hypothesis tested is that vineyards in an agroforestry system would have higher mite abundance and diversity than vineyards in monoculture. The abundance and diversity of phytoseiid mites were su…	No	None	No	Agrisilvicultural	AS - Alley-cropping systems	France	Restinclières (15 km North of Montpellier, Hérault)	Temperate	Experimental	Not applicable	5	Plots	NA	Agriculture	Secondary forest/woodland/plantation	NA	Monoculture grape crop (Syrah and Grenache) ; Monoculture P. pinea ; Monoculture S. domestica	Spatial	No	No	No	No		Ecosystem services	ES RM - Maintenance of physical, chemical, biological conditions	Biodiversity ; Pest and disease control	NA	Abundance and diversity of phytoseiid mites	Quantitative	Mixed	Densities of phytoseiid mites were different on the two tree species, with P. pinea a more suitable host than S. domestica. Typhlodromus (Typhlodromus) exhilaratus was the dominant species occurring on grapes and on co-planted rows of S. domestica and P. pinea, whereas T. (T.) phialatus was the most abundant species in monoculture plots of both S. domestica and P. pinea. In this study, agroforest…
		37058358	SEC	43522		https://doi.org/10.1007/s10531-007-9241-z	Barbaro L, Couzi L, Bretagnolle V, Nezan J, and Vetillard F. (2008). Multi-scale habitat selection and foraging ecology of the eurasian hoopoe (Upupa epops) in pine plantations. Biodiversity and Conservation, 17(5), pp.1073-1087.	Journal article	Barbaro L ; Couzi L ; Bretagnolle V ; Nezan J ; Vetillard F ;	2008	Multi-scale habitat selection and foraging ecology of the eurasian hoopoe (Upupa epops) in pine plantations	Biodiversity and Conservation	17	NA		This study examines habitat selection by eurasian hoopoe (Upupa epops) at the landscape-scale (i.e., distribution of breeding pairs), at the home-range scale (i.e., habitat use of individual birds), and at the micro-habitat scale (i.e., selection of foraging sites). Specifically, they ask if (i) landscape mosaics occupied by hoopoes show significant differences in habitat composition compared to …	No	None	No	Agrisilvicultural	AS - Hedgerows, shelterbelts, and windbreak systems	France	the Landes de Gascogne forest, south-western France	Temperate	Correlational	Not applicable	286 ; 61	Point counts ; Radio-tracked fledglings	NA	Agriculture	Secondary forest/woodland/plantation	Bare soil/shrubland/scrubland	mature pine plantation (tree height >7 m) ; young pine plantation (tree height <7 m) ; deciduous woodland ; shrubland and heathland ; semi-natural grassland (including herbaceous firebreaks) ; hay meadow ; crop (maize field)	Spatial	No	No	No	No		Ecosystem services	ES RM - Maintenance of physical, chemical, biological conditions	Habitat/biodiversity	NA	habitat use and selection of eurasian hoopoes (Upupa epops)	Quantitative	Positive	Birds showed a preference for landscape mosaics with high habitat diversity. They selected particularly deciduous woodlands and hedgerows for the availability of deep nesting cavities in old oaks. At the home-range scale, hoopoes likewise showed a preference for habitat mosaics combining mature pine plantations, deciduous woods, hedgerows, grasslands and sand tracks, but only sand tracks and deci…
		37013699	SEC	43522		https://doi.org/10.3390/su7055664	Barbeau CD, Oelbermann M, Karagatzides JD, and Tsuji LJS. (2015). Sustainable Agriculture and Climate Change: Producing Potatoes (Solanum tuberosum L.) and Bush Beans (Phaseolus vulgaris L.) for Improved Food Security and Resilience in a Canadian Subarctic First Nations Community. Sustainability, 7(5), pp.5664-5681.	Journal article	Barbeau CD ; Oelbermann M ; Karagatzides JD ; Tsuji LJS ;	2015	Sustainable Agriculture and Climate Change: Producing Potatoes (Solanum tuberosum L.) and Bush Beans (Phaseolus vulgaris L.) for Improved Food Security and Resilience in a Canadian Subarctic First Nations Community	Sustainability	7	the Canadian Institutes of Health Research (grants AHI-120536 and MOP-133395) (Institute of Aboriginal Peoples’ Health, and the Institute of Population and Public Health), Health Canada (First Nations and Inuit Health Branch), provided funding support.		In this study the feasibility of sustainably growing potatoes (Solanum tuberosum L.) utilizing agroforestry practices to enhance food security in remote subarctic communities is explored through a case study in Fort Albany First Nation in northern Ontario, Canada. Potato crops were grown over a two-year period and rotated into plots that had been planted with green bush beans (Phaseolus vulgaris …	No	Farmer capacity development	No	Agrisilvicultural	AS - Alley-cropping systems	Canada	Fort Albany First Nations, Ontario	Temperate	Correlational ; Perception/survey	Not applicable	12	Plots	NA	Agriculture	NA	NA	Open field without any trees planted with potatoes and bush beans	Spatial	No	No	No	No		Ecosystem services	ES P - Nutrition	Yield ; perceived food security and household expense	NA	Potato and bush bean yield ; perceived food security and household expense	Both	Positive	The treed site produced the greatest yield of potatoes over both field seasons, and produced double the yield of the open site in 2013. There was a significant difference in the potato yields between the treed and open sites. Not only did the treed site produce a larger yield than the open site, but the potatoes were also larger. Although not the focus of this research, the bush beans were plante…
		37013699	SEC	43522		https://doi.org/10.3390/su7055664	Barbeau CD, Oelbermann M, Karagatzides JD, and Tsuji LJS. (2015). Sustainable Agriculture and Climate Change: Producing Potatoes (Solanum tuberosum L.) and Bush Beans (Phaseolus vulgaris L.) for Improved Food Security and Resilience in a Canadian Subarctic First Nations Community. Sustainability, 7(5), pp.5664-5681.	Journal article	Barbeau CD ; Oelbermann M ; Karagatzides JD ; Tsuji LJS ;	2015	Sustainable Agriculture and Climate Change: Producing Potatoes (Solanum tuberosum L.) and Bush Beans (Phaseolus vulgaris L.) for Improved Food Security and Resilience in a Canadian Subarctic First Nations Community	Sustainability	7	the Canadian Institutes of Health Research (grants AHI-120536 and MOP-133395) (Institute of Aboriginal Peoples’ Health, and the Institute of Population and Public Health), Health Canada (First Nations and Inuit Health Branch), provided funding support.		In this study the feasibility of sustainably growing potatoes (Solanum tuberosum L.) utilizing agroforestry practices to enhance food security in remote subarctic communities is explored through a case study in Fort Albany First Nation in northern Ontario, Canada. Potato crops were grown over a two-year period and rotated into plots that had been planted with green bush beans (Phaseolus vulgaris …	No	Farmer capacity development	No	Agrisilvicultural	AS - Alley-cropping systems	Canada	Fort Albany First Nations, Ontario	Temperate	Correlational ; Perception/survey	Not applicable	12	Plots	NA	Agriculture	NA	NA	Open field without any trees planted with potatoes and bush beans	Spatial	No	No	No	No		Human well-being	HWB - Income and household expenditure	Yield ; perceived food security and household expense	NA	Potato and bush bean yield ; perceived food security and household expense	Both	Positive	The treed site produced the greatest yield of potatoes over both field seasons, and produced double the yield of the open site in 2013. There was a significant difference in the potato yields between the treed and open sites. Not only did the treed site produce a larger yield than the open site, but the potatoes were also larger. Although not the focus of this research, the bush beans were plante…
		37013699	SEC	43522		https://doi.org/10.3390/su7055664	Barbeau CD, Oelbermann M, Karagatzides JD, and Tsuji LJS. (2015). Sustainable Agriculture and Climate Change: Producing Potatoes (Solanum tuberosum L.) and Bush Beans (Phaseolus vulgaris L.) for Improved Food Security and Resilience in a Canadian Subarctic First Nations Community. Sustainability, 7(5), pp.5664-5681.	Journal article	Barbeau CD ; Oelbermann M ; Karagatzides JD ; Tsuji LJS ;	2015	Sustainable Agriculture and Climate Change: Producing Potatoes (Solanum tuberosum L.) and Bush Beans (Phaseolus vulgaris L.) for Improved Food Security and Resilience in a Canadian Subarctic First Nations Community	Sustainability	7	the Canadian Institutes of Health Research (grants AHI-120536 and MOP-133395) (Institute of Aboriginal Peoples’ Health, and the Institute of Population and Public Health), Health Canada (First Nations and Inuit Health Branch), provided funding support.		In this study the feasibility of sustainably growing potatoes (Solanum tuberosum L.) utilizing agroforestry practices to enhance food security in remote subarctic communities is explored through a case study in Fort Albany First Nation in northern Ontario, Canada. Potato crops were grown over a two-year period and rotated into plots that had been planted with green bush beans (Phaseolus vulgaris …	No	Farmer capacity development	No	Agrisilvicultural	AS - Alley-cropping systems	Canada	Fort Albany First Nations, Ontario	Temperate	Correlational ; Perception/survey	Not applicable	12	Plots	NA	Agriculture	NA	NA	Open field without any trees planted with potatoes and bush beans	Spatial	No	No	No	No		Human well-being	HWB - Food security and nutrition	Yield ; perceived food security and household expense	NA	Potato and bush bean yield ; perceived food security and household expense	Both	Positive	The treed site produced the greatest yield of potatoes over both field seasons, and produced double the yield of the open site in 2013. There was a significant difference in the potato yields between the treed and open sites. Not only did the treed site produce a larger yield than the open site, but the potatoes were also larger. Although not the focus of this research, the bush beans were plante…
		37013699	SEC	43522		https://doi.org/10.3390/su7055664	Barbeau CD, Oelbermann M, Karagatzides JD, and Tsuji LJS. (2015). Sustainable Agriculture and Climate Change: Producing Potatoes (Solanum tuberosum L.) and Bush Beans (Phaseolus vulgaris L.) for Improved Food Security and Resilience in a Canadian Subarctic First Nations Community. Sustainability, 7(5), pp.5664-5681.	Journal article	Barbeau CD ; Oelbermann M ; Karagatzides JD ; Tsuji LJS ;	2015	Sustainable Agriculture and Climate Change: Producing Potatoes (Solanum tuberosum L.) and Bush Beans (Phaseolus vulgaris L.) for Improved Food Security and Resilience in a Canadian Subarctic First Nations Community	Sustainability	7	the Canadian Institutes of Health Research (grants AHI-120536 and MOP-133395) (Institute of Aboriginal Peoples’ Health, and the Institute of Population and Public Health), Health Canada (First Nations and Inuit Health Branch), provided funding support.		In this study the feasibility of sustainably growing potatoes (Solanum tuberosum L.) utilizing agroforestry practices to enhance food security in remote subarctic communities is explored through a case study in Fort Albany First Nation in northern Ontario, Canada. Potato crops were grown over a two-year period and rotated into plots that had been planted with green bush beans (Phaseolus vulgaris …	No	Farmer capacity development	No	Agrisilvicultural	AS - Alley-cropping systems	Canada	Fort Albany First Nations, Ontario	Temperate	Correlational ; Perception/survey	Not applicable	12	Plots	NA	Agriculture	NA	NA	Open field without any trees planted with potatoes and bush beans	Spatial	No	No	No	No		Human well-being	HWB - Cultural and subjective well-being	Yield ; perceived food security and household expense	NA	Potato and bush bean yield ; perceived food security and household expense	Both	Positive	The treed site produced the greatest yield of potatoes over both field seasons, and produced double the yield of the open site in 2013. There was a significant difference in the potato yields between the treed and open sites. Not only did the treed site produce a larger yield than the open site, but the potatoes were also larger. Although not the focus of this research, the bush beans were plante…
		37016738	SEC	43522		https://doi.org/10.1080/14735903.2017.1400713	Barbeau CD, Wilton MJ, Oelbermann M, Karagatzides JD, and Tsuji LJS. (2018). Local food production in a subarctic Indigenous community: the use of willow (Salix spp.) windbreaks to increase the yield of intercropped potatoes (Solanum tuberosum) and bush beans (Phaseolus vulgaris). International Journal of Agricultural Sustainability, 16(1), pp.29-39.	Journal article	Barbeau CD ; Wilton MJ ; Oelbermann M ; Karagatzides JD ; Tsuji LJS ;	2018	Local food production in a subarctic Indigenous community: the use of willow (Salix spp.) windbreaks to increase the yield of intercropped potatoes (Solanum tuberosum) and bush beans (Phaseolus vulgaris)	International Journal of Agricultural Sustainability	16	This work was supported by Institute of Aboriginal Peoples Health [grant number AHI-120536]; Institute of Population and Public Health [grant number MOP-133395].		The goal of this study was to determine the feasibility of using sustainable agroforestry practices as a means to support sustainable local food production in a subarctic First Nations community in Ontario, Canada. The objective of this study was to evaluate the productivity of intercropped beans and potatoes established between native willow (Salix spp.) windbreaks compared to an open site.	No	None	No	Agrisilvicultural	AS - Hedgerows, shelterbelts, and windbreak systems	Canada	Fort Albany First Nations, Ontario	Temperate	Correlational	Not applicable	36	Plots	NA	Agriculture	NA	NA	Open field without any trees planted with potatoes, bush beans, and intercropping	Spatial	No	No	No	No		Ecosystem services	ES P - Nutrition	Yield	NA	Potato and bush bean yield	Both	Positive	Intercrops grown in the windbreak-lined site produced significantly greater (p < 0.05) yields and biomass than the open site.
		37024764	SEC	43523		https://doi.org/10.1071/RJ09017	Barnes P, Wilson B R, Nadolny C, and Growns I. (2009). The influence of individual native trees and grazing regime on soil properties and groundcover patterns in a temperate landscape of New South Wales, Australia.. Rangeland Journal, 31(4), pp.405-415.	Journal article	Barnes P ; Wilson B R; Nadolny C ; Growns I ;	2009	The influence of individual native trees and grazing regime on soil properties and groundcover patterns in a temperate landscape of New South Wales, Australia.	Rangeland Journal	31	NA		This study examinedtheinteractions among Eucalyptus melliodora (Cunn. ex Schauer) trees, vegetation composition and selected surface soil chemical properties in grazed and ungrazed paddocks on the Northern Tablelands of New South Wales, Australia. Four farms on granite soils were examined in grazed and ungrazed treatments. Vegetation composition was assessed, and soil samples were collected in pl…	No	None	No	Silvopastoral	SP - Trees/shrubs on pasture (multipurpose trees)	Australia	the Northern Tablelands of New South Wales	Sub-tropical	Correlational	Not applicable	8	Plots	Fertilizers ; species (trees, livestock)	Agriculture	Secondary forest/woodland/plantation	NA	Open pasture away from tree canopy (grazed and ungrazed) ; ungrazed woodland-pasture	Spatial	No	No	No	No		Ecosystem services	ES RM - Maintenance of physical, chemical, biological conditions	Biodiversity ; Soil formation and composition	NA	vegetation composition and soil chemistry	Quantitative	Positive	Vegetation composition differed significantly beneath the canopy from the open, with differences in grasses and forbs measured. This altered composition implies that, if everything else is equal, a paddock with trees would have more diverse ground-storey plant diversity than a paddock without trees. There was a tendency for native C3 grasses (e.g. M. stipoides) to dominate the beneath the canopy,…
		37014833	SEC	43523		https://doi.org/10.1636/P09-40.1	Barriga JC, Lassaletta L, and Moreno AG. (2010). Ground-living spider assemblages from Mediterranean habitats under different management conditions. JOJournal of Arachnology, 38(2), pp.258-269.	Journal article	Barriga JC ; Lassaletta L ; Moreno AG ;	2010	Ground-living spider assemblages from Mediterranean habitats under different management conditions	Journal of Arachnology	38	This paper was supported by the project Biodiversity Assessment Tools (EVK2-CT-1999-00041),		Ground-living spiders of different habitats in the Cabatieros National Park, central Spain, each under different management conditions, were studied to characterize their community richness and composition. Five different habitats were selected: Mediterranean forest, abandoned pine plantations and three kinds of dehesas or meadows (differing in their understory management). In three sampling peri…	No	None	Yes	Agrisilvicultural	AS - Trees integrated in crop fields (multipurpose trees)	Spain	Cabañeros National Park, between northwestern Ciudad Real and southeastern Toledo provinces	Temperate	Correlational	Not applicable	225	Sampling plots	Management	Primary forest	Secondary forest/woodland/plantation	NA	Mediterranean forest ; Old-pine plantation	Spatial	No	No	No	No		Ecosystem services	ES RM - Maintenance of physical, chemical, biological conditions	Biodiversity	NA	Ground-living spiders richness and abundance	Quantitative	Positive	The highest richness and number of endemic species were found for shruby dehesa (SD) (69 species, 14 endemic) with an estimate of 116.79 species. The lowest richness was found for open pasture (OP) (28 species, 3 endemic) with an estimate of 42.5 species. Species richness dropped in the autumn. The forest habitats, Mediterranean forests (MF) and OP, showed minor differences in species richness be…
		37014833	SEC	43523		https://doi.org/10.1636/P09-40.1	Barriga JC, Lassaletta L, and Moreno AG. (2010). Ground-living spider assemblages from Mediterranean habitats under different management conditions. JOJournal of Arachnology, 38(2), pp.258-269.	Journal article	Barriga JC ; Lassaletta L ; Moreno AG ;	2010	Ground-living spider assemblages from Mediterranean habitats under different management conditions	Journal of Arachnology	38	This paper was supported by the project Biodiversity Assessment Tools (EVK2-CT-1999-00041),		Ground-living spiders of different habitats in the Cabatieros National Park, central Spain, each under different management conditions, were studied to characterize their community richness and composition. Five different habitats were selected: Mediterranean forest, abandoned pine plantations and three kinds of dehesas or meadows (differing in their understory management). In three sampling peri…	No	None	Yes	Silvopastoral	SP - Trees/shrubs on pasture (multipurpose trees)	Spain	Cabañeros National Park, between northwestern Ciudad Real and southeastern Toledo provinces	Temperate	Correlational	Not applicable	225	Sampling plots	Management	Primary forest	Secondary forest/woodland/plantation	NA	Mediterranean forest ; Old-pine plantation	Spatial	No	No	No	No		Ecosystem services	ES RM - Maintenance of physical, chemical, biological conditions	Biodiversity	NA	Ground-living spiders richness and abundance	Quantitative	Positive	The highest richness and number of endemic species were found for shruby dehesa (SD) (69 species, 14 endemic) with an estimate of 116.79 species. The lowest richness was found for open pasture (OP) (28 species, 3 endemic) with an estimate of 42.5 species. Species richness dropped in the autumn. The forest habitats, Mediterranean forests (MF) and OP, showed minor differences in species richness be…
		37056654	SEC	43524		https://doi.org/10.2737/PNW-GTR-880	Bisson, Peter A.; Claeson, Shannon M.; Wondzell, Steven M.; Foster, Alex D.; Steel, Ashley. 2013. Evaluating headwater stream buffers: lessons learned from watershed-scale experiments in southwest Washington. In: Anderson, Paul D.; Ronnenberg, Kathryn L., eds. Density management for the 21st century: west side story. Gen. Tech. Rep. PNW-GTR-880. Portland, OR: U.S. Department of Agriculture, Fores…	Technical Report	Bisson P A ; Claeson S M ; Wondzell S M ; Foster A D ; Steel A ;	2013	Evaluating Headwater Stream Buffers: Lessons Learned from Watershed-scale Experiments in Southwest Washington	Density management for the 21st century: west side story	PNW-GTR-880	Support for REMS was provided by the USDA Forest Service, Pacific Northwest Research Station.		This study presents preliminary results from an experiment in which alternative forest buffer treatments were applied to clusters of watersheds in southwest Washington using a Before-After-Control Impact (BACI) design. The treatments occurred on small (~2- to 9-ha) headwater catchments, and compared continuous fixed-width buffered, discontinuous patch-buffered, and unbuffered streams to an adjace…	No	None	No	Agrisilvicultural	AS - Riparian buffer strips	USA	Black Hills (Capitol State Forest) and Willapa Hills (Coast Range), Washington	Temperate	Before-after ; Experimental	Not applicable	32	Plots	Harvest year ; Herbicide treatment ; Windthrow ; Rainfall	Bare soil/shrubland/scrubland	Secondary forest/woodland/plantation	NA	Clearcut (no buffer) ; mature second-growth forest	Randomized BACI ; Spatial ; Temporal	No	No	No	No		Ecosystem services	ES RM - Maintenance of physical, chemical, biological conditions	Water conditions ; Habitat/biodiversity	NA	stream temperature ; aquatic and riparian invertebrates ; terrestrial litter inputs (fine particulate organic matter and coarse particulate organic matter)	Quantitative	Mixed	Overall, results suggested that relatively small but measurable changes in ecological condition occurred in most catchments where logging occurred. Changes were most apparent in streams having no buffers. In catchments with no buffers, summer water temperature increases were largest, organic matter inputs declined, and drifting invertebrates increased or decreased depending on their trophic guild…
		37056626	SEC	43524		https://doi.org/10.2737/PNW-GTR-880	Raphael, Martin G., and Wilk, Randall J. 2013. The Riparian Ecosystem Management Study: response of small mammals to streamside buffers in western Washington. In: Anderson, Paul D.; Ronnenberg, Kathryn L., eds. Density management for the 21st century: west side story. Gen. Tech. Rep. PNW-GTR-880. Portland, OR: U.S. Department of Agriculture, Forest Service, Pacific Northwest Research Station: 163…	Technical Report	Raphael M G ; Wilk R J ;	2013	The Riparian Ecosystem Management Study: Response of Small Mammals to Streamside Buffers in Western Washington	Density management for the 21st century: west side story	PNW-GTR-880	We thank the USDA Forest Service, Pacific Northwest Research Station for funding these studies, along with partial support from the Washington State Department of Natural Resources and the University of Washington, Olympic Natural Resources Center		To better understand the importance of riparian buff ers in providing habitat for associated organisms, we investigated responses of small mammals to various streamside management options in western Washington forests. First, we conducted a retrospective study at 49 first- to third-order streams on state, federal, and private lands on the Olympic Peninsula, Washington. Streams represented six for…	No	None	No	Agrisilvicultural	AS - Riparian buffer strips	USA	Olympic Peninsula, Washington	Temperate	Correlational ; Before-after	Not applicable	62	Stream sites	Harvest year ; Windthrow	Bare soil/shrubland/scrubland	Secondary forest/woodland/plantation	NA	Clearcut (no buffer) ; mature second-growth forest ; young second-growth forest	Non-randomized BACI ; Spatial ; Temporal	No	No	No	No		Ecosystem services	ES RM - Maintenance of physical, chemical, biological conditions	Habitat/biodiversity	NA	abundance and diversity of small mammals (including total captures, species richness, and species evenness)	Quantitative	Uncertain	In retrospective study, they found few differences in responses of mammals to site conditions. They found significant changes in abundance of most common species following logging, including a decline in abundance of Keen’s Mouse (Peromyscus keeni) in all treatments relative to controls, and increases in abundance of the Creeping Vole (Microtus oregoni), Southern Red-backed Vole (Myodes gapperi),…
		37057612	SEC	43525		https://doi.org/10.1016/j.biocon.2010.05.005	Batáry P, Matthiesen T, and Tscharntke T. (2010). Landscape-moderated importance of hedges in conserving farmland bird diversity of organic vs. conventional croplands and grasslands. Biological Conservation, 143(9), pp.2020-2027.	Journal article	Batáry P ; Matthiesen T ; Tscharntke T ;	2010	Landscape-moderated importance of hedges in conserving farmland bird diversity of organic vs. conventional croplands and grasslands	Biological Conservation	143	P.B. was supported by the Alexander von Humboldt Foundation and T.T. by the German Ministry of Research and Education (BMBF).		This study surveyed birds in organic and conventional wheat fields and meadows including the adjoining hedges. The researchers asked the following questions: (1) What is the relative importance of different local (management, land-use type, hedge length) and landscape scale variables on species richness, abundance and community composition of birds comparing organic with conventional winter wheat…	No	None	No	Agrisilvicultural	AS - Hedgerows, shelterbelts, and windbreak systems	Germany	Göttingen, Lower Saxony	Temperate	Correlational	Not applicable	40	Fields	Management ; landscape complexity	Agriculture	NA	NA	Meadow open field ; Wheat open field	Spatial	No	No	No	No		Ecosystem services	ES RM - Maintenance of physical, chemical, biological conditions	Habitat/biodiversity	NA	Abundance and species richness of birds	Quantitative	Positive	Hedge length had the strongest positive effect on bird diversity, so providing more hedgerows and carefully managing them, can significantly contribute to the conservation of farmland birds, while these positive effects are only pronounced in simple, not complex landscapes. In landscapes containing low amount of semi-natural areas (<17%), hedge length positively influenced the bird richness in co…
		37056763	SEC	43525		https://doi.org/10.1556/ComEc.13.2012.2.4	Batáry P, Kovács-Hostyánszki A, Fischer C, Tscharntke T, and Holzschuh A. (2012). Contrasting effect of isolation of hedges from forests on farmland vs. woodland birds. Community Ecology, 13(2), pp.155-161.	Journal article	Batáry P ; Kovács-Hostyánszki A ; Fischer C ; Tscharntke T ; Holzschuh A ;	2013	Contrasting effect of isolation of hedges from forests on farmland vs. woodland birds	Community Ecology	13	P.B. was supported by the Alexander von Humboldt Foundation and the Bolyai Research Fellowship of the Hungarian Academy of Sciences and A.K-H. by the German Academic Exchange Service.		The researchers studied farmland and woodland birds by comparing forest edges with hedges of different connectivity to forests, namely hedges directly connected to forest and hedges isolated in the agricultural areas.	No	None	No	Agrisilvicultural	AS - Hedgerows, shelterbelts, and windbreak systems	Germany	Göttingen, Lower Saxony	Temperate	Correlational	Not applicable	18	Sites	Hedge isolation	Secondary forest/woodland/plantation	NA	NA	Forest edge	Spatial	No	No	No	No		Ecosystem services	ES RM - Maintenance of physical, chemical, biological conditions	Habitat/biodiversity	NA	Abundance and species richness of birds	Quantitative	Positive	They found higher species richness and abundance of farmland birds and lower species richness and abundance of woodland birds in hedges than in the forest edges. None of these variables differed significantly between connected and isolated hedges. Width and height of hedges and edges did not affect the species richness and abundance of either farmland or woodland birds. Finally, we showed that bi…
		37059816	SEC	43526		https://www.jstor.org/stable/23777985	Beckmann J P, Kaufman G A, and Kaufman D W. (2001). Influence of habitat on distribution and abundance of the eastern woodrat in Kansas. Great Plains Research, 11(2), pp.249-260.	Journal article	Beckmann J P; Kaufman G A; Kaufman D W;	2001	Influence of habitat on distribution and abundance of the eastern woodrat in Kansas	Great Plains Research	11	The Kansas Agricultural Experiment Station and the Division of Biology at Kansas State University provided support for fieldwork. This is contribution 02-174-J, Kansas Agricultural Experiment Station, Kansas State University, Manhattan.		To study habitat effects on the eastern woodrat (Neotoma fioridana), the researchers surveyed nests of the eastern woodrat in woodlands, grasslands, and croplands along 77 km of secondary roads in three counties in north-central Kansas.	No	None	Yes	Agrisilvicultural	AS - Hedgerows, shelterbelts, and windbreak systems	USA	Kansas	Sub-tropical	Correlational	Not applicable	12	Roadside sections	NA	Agriculture	NA	NA	Cropland ; Grassland pasture	Spatial	No	No	No	No		Ecosystem services	ES RM - Maintenance of physical, chemical, biological conditions	Habitat/biodiversity	NA	Abundance of woodrat nests	Quantitative	Positive	All nests were located in woodlands (<2% of habitat), although grasslands and croplands constituted 36% and 62% of habitat surveyed, respectively. In the survey, nests were associated positively with shelterbelts (3.6 nests per 100 m of road edge) but not with shrub patches (1.1 nests per 100 m of road edge) or riparian woodlands (0.3 nests per 100 m of road edge). Consequently, the researchers s…
		37059816	SEC	43526		https://www.jstor.org/stable/23777985	Beckmann J P, Kaufman G A, and Kaufman D W. (2001). Influence of habitat on distribution and abundance of the eastern woodrat in Kansas. Great Plains Research, 11(2), pp.249-260.	Journal article	Beckmann J P; Kaufman G A; Kaufman D W;	2001	Influence of habitat on distribution and abundance of the eastern woodrat in Kansas	Great Plains Research	11	The Kansas Agricultural Experiment Station and the Division of Biology at Kansas State University provided support for fieldwork. This is contribution 02-174-J, Kansas Agricultural Experiment Station, Kansas State University, Manhattan.		To study habitat effects on the eastern woodrat (Neotoma fioridana), the researchers surveyed nests of the eastern woodrat in woodlands, grasslands, and croplands along 77 km of secondary roads in three counties in north-central Kansas.	No	None	Yes	Agrisilvicultural	AS - Riparian buffer strips	USA	Kansas	Sub-tropical	Correlational	Not applicable	12	Roadside sections	NA	Agriculture	NA	NA	Cropland ; Grassland pasture	Spatial	No	No	No	No		Ecosystem services	ES RM - Maintenance of physical, chemical, biological conditions	Habitat/biodiversity	NA	Abundance of woodrat nests	Quantitative	Positive	All nests were located in woodlands (<2% of habitat), although grasslands and croplands constituted 36% and 62% of habitat surveyed, respectively. In the survey, nests were associated positively with shelterbelts (3.6 nests per 100 m of road edge) but not with shrub patches (1.1 nests per 100 m of road edge) or riparian woodlands (0.3 nests per 100 m of road edge). Consequently, the researchers s…
		36306170	SEC	43527		https://doi.org/10.1071/AR08188	Bennell MR, and Verbyla AP. (2008). Quantifying the response of crops to shelter in the agricultural regions of South Australia. Australian Journal of Agricultural Research, 59(10), pp.950-957.	Journal article	Bennell MR ; Verbyla AP ;	2008	Quantifying the response of crops to shelter in the agricultural regions of South Australia	Australian Journal of Agricultural Research	59	The SA Department of Primary Industries and Resources and the Joint Venture Agroforestry Program of the Rural Industries Research and Development Corporation funded the research.		This paper presents yield data from cereal and pulse crops collected from windbreak sites through the eastern agricultural districts of South Australia, using a harvester equipped with a yield monitor. The aim of this paper is to broaden the understanding of shelter effects on yield of grain crops under conditions in the agricultural regions of South Australia and to increase the scope of crops e…	No	None	No	Agrisilvicultural	AS - Hedgerows, shelterbelts, and windbreak systems	Australia	South Australia in the districts of Yorke Peninsula, Northern Agricultural Districts, Murray Mallee, and Upper and Lower South East	Multiple	Correlational	Not applicable	32	Sites	Crop species ; Wind speed ; Rainfall	Agriculture	NA	NA	The benchmark yield level used in the analysis is that of the area lying outside of the windbreak shelter effect.	Spatial	No	No	No	No		Ecosystem services	ES P - Nutrition	Crop yield	NA	Crop yields	Quantitative	Mixed	The results of this work show that windbreaks have a small net effect on cereal grain yields in the agricultural regions of South Australia. Wheat and barley have similar results in the sheltered zones with gains of 5.2% and 3.7%, respectively, which are offset by the competition losses, resulting in a near-zero net result out to the limit of the shelter effect. Of notable interest was the eviden…
		37060659	SEC	43527		https://doi.org/10.1016/0006-3207(94)90347-6	Bennett A F, Henein K, and Merriam G. (1994). Corridor use and the elements of corridor quality: Chipmunks and fencerows in a farmland mosaic. Biological Conservation, 68(2), pp.155-165.	Journal article	Bennett A F; Henein K ; Merriam G ;	1994	Corridor use and the elements of corridor quality: Chipmunks and fencerows in a farmland mosaic	Biological Conservation	68	NA		The researchers studied the use of fencerow corridors by the eastern chipmunk Tamias striatus to identify the elements of corridor quality for an animal species. Chipmunks were trapped in four woods and 18 fencerows of varying width, habitat and linear continuity, in farmland near Ottawa, Canada. The study first considers the patterns of use of fencerow corridors by chipmunks in the farmland mosa…	No	None	No	Agrisilvicultural	AS - Hedgerows, shelterbelts, and windbreak systems	Canada	Manotick, approximately 20 km south of Ottawa	Temperate	Correlational	Not applicable	22	Sites	Habitat type (floristic composition in fencerows, structural attributes) ; Fencerow width ; Fencerow linear continuity	Secondary forest/woodland/plantation	NA	NA	Small remnant woods on farms	Spatial	No	No	No	No		Ecosystem services	ES RM - Maintenance of physical, chemical, biological conditions	Habitat/biodiversity	NA	Captured chipmunks	Quantitative	Positive	Chipmunks were present in all woods and in many fencerows, and there was extensive movement within and between these landscape elements: from fencerow to fencerow, between fencerows and woods, and along fencerows between woods. Movement of chipmunks through grassy fields and crops is possible, but the lack of captures in grassy fencerows in this study is consistent with other evidence that farmla…
		37014757	SEC	43527		https://doi.org/10.1007/s10457-009-9270-6	Berges SA, Moore LAS, Isenhart TM, and Schultz RC. (2010). Bird species diversity in riparian buffers, row crop fields, and grazed pastures within agriculturally dominated watersheds. Agroforestry Systems, 79(1), pp.97-110.	Journal article	Berges SA ; Moore LAS ; Isenhart TM ; Schultz RC ;	2010	Bird species diversity in riparian buffers, row crop fields, and grazed pastures within agriculturally dominated watersheds	Agroforestry Systems	79	This research has been funded through the University of Missouri Center for Agroforestry.		This study compared avian communities within a chronosequence of riparian buffers established on previously cropped or pastured land with those of the nearby matrix land cover types (row crop fields and an intensively grazed pasture). The riparian buffers consisted of native grasses, forbs, and woody vegetation established at three different times (2, 9, and 14+ years prior to survey). At each si…	No	None	No	Agrisilvicultural	AS - Riparian buffer strips	USA	Bear Creek and Long Dick Creek of Hamilton and Story counties in north-central Iowa	Temperate	Correlational	Not applicable	21 ; 5	Plots ; Sites	Buffer vegetation (species) ; Age of buffer	Agriculture	NA	NA	Row crop field ; Intensively grazed pasture	Spatial	No	No	No	No		Ecosystem services	ES RM - Maintenance of physical, chemical, biological conditions	Habitat/biodiversity	NA	Bird species abundance, richness and Shannon-Wiener diversity	Quantitative	Positive	The re-established riparian buffers in this study had higher bird abundance, richness, and diversity than the crop and pasture sites. These results suggest that re-establishing native riparian vegetation in areas of intensive agriculture will provide habitat for a broad suite of bird species, but that specific species will reflect successional stage, horizontal and vertical vegetative structure, …
		37015862	SEC	43527		https://doi.org/10.1023/A:1021344807285	Bharati L, Lee KH, Isenhart TM, and Schultz RC. (2002). Soil-water infiltration under crops, pasture, and established riparian buffer in Midwestern USA. Agroforestry Systems, 56(3), pp.249-257.	Journal article	Bharati L ; Lee KH ; Isenhart TM ; Schultz RC ;	2002	Soil-water infiltration under crops, pasture, and established riparian buffer in Midwestern USA	Agroforestry Systems	56	This project was supported by Hatch Act and State of Iowa funds. This material was prepared with the support of a grant from Agriculture in Concert with the Environment (ACE) program, which is jointly funded by the USDA, Cooperative State Research, Education and Extension Service, and the USEPA under Cooperative Agreement No. 94-COOP1-0809. The research also has been funded in part by the Iowa DN…		The objective of this study was to compare the rates of infiltration, bulk density, antecedent soil moisture, and particle size in the different vegetative communities of an established MRB with similar soils in which the traditional practice of cultivation right up to the edge of the stream or grazing in the riparian zone were being practiced.	No	None	No	Agrisilvicultural	AS - Riparian buffer strips	USA	Bear Creek on a farm in Story County, Iowa	Temperate	Experimental	Not applicable	144 ; 6	Plots ; Sites	Season ; grazing	Agriculture	Non-woody conservation practice	NA	corn ; soybean ; continuously grazed pasture ; switchgrass filter ; grass filter	Spatial	No	No	No	No		Ecosystem services	ES RM - Maintenance of physical, chemical, biological conditions	Soil formation and composition ; Water conditions	NA	rates of infiltration, bulk density, antecedent soil moisture, and particle size	Quantitative	Positive	Results showed that soil infiltration capacities are generally greater under the established multi-species riparian buffer (MRB) than under cultivated fields and grazed pasture. The average 60-min cumulative infiltration rates from the MRB were five times greater than from the cultivated fields and pasture. Cumulative infiltration was not significantly different between the crop fields and the gr…
		37013392	SEC	43530		https://doi.org/10.1016/j.foreco.2016.08.021	Bladon KD, Cook NA, Light JT, and Segura C. (2016). A catchment-scale assessment of stream temperature response to contemporary forest harvesting in the Oregon Coast Range. Forest Ecology and Management, 379, pp.153-164.	Journal article	Bladon KD ; Cook NA ; Light JT ; Segura C ;	2016	A catchment-scale assessment of stream temperature response to contemporary forest harvesting in the Oregon Coast Range	Forest Ecology and Management	379	We are grateful for support provided by the National Council for Air and Stream Improvement, Inc. (NCASI), Plum Creek Timber Company, and the Oregon Forest and Industries Council (OFIC)		This study evaluated the impacts of new riparian management areas (RMAs) under the Oregon Forest Practices Act in a paired watershed study. The researchers present analysis of 6 years (3 years pre-harvest and 3 years post-harvest) of summer stream temperature data from the reference (Flynn Creek) and harvested catchments (Needle Branch) to address three research questions: (1) Did the 7-day movin…	No	None	No	Agrisilvicultural	AS - Riparian buffer strips	USA	the Siuslaw National Forest in the Oregon Coast Range, Oregon	Temperate	Correlational ; Before-after	Not applicable	6	Sites	north-south stream orientation, which would maximize RMA effectiveness ; steep catchment and channel slopes that can increase stream velocity and hyporheic exchange ; potential increases in groundwater contributions after harvesting	Primary forest	NA	NA	Flynn Creek watershed catchment is principally undisturbed by human activities and was designated as a Research Natural Area in 1975 by the USDA Forest Service. Forest vegetation in Flynn Creek is ∼155-yr-old Douglas-fir with stands of red alder dominating the riparian corridor.	Non-randomized BACI ; Temporal ; Spatial	No	No	No	No		Ecosystem services	ES RM - Maintenance of physical, chemical, biological conditions	Water conditions	NA	Stream temperature - daily maximum stream temperature, mean daily stream temperature, and diel stream temperature fluctuation	Quantitative	Mixed	There was no evidence that the (a) 7-day moving mean of daily maximum (T-7DAYMAX) stream temperature, (b) mean daily stream temperature, or (c) diel stream temperature changed in the study stream reaches following contemporary forest harvesting practices. The only parameter of interest that changed after forest harvesting was the T-7DAYMAX when analyses were constrained to the Oregon regulatory p…
		37059775	SEC	43531		https://doi.org/10.1577/1548-8675(2002)022<0441:RORBTT>2.0.CO;2	Blann K, Frost Nerbonne, J , and Vondracek B. (2002). Relationship of riparian buffer type to water temperature in the driftless area ecoregion of Minnesota. North American Journal of Fisheries Management, 22(2), pp.441-451.	Journal article	Blann K ; Frost Nerbonne J ; Vondracek B ;	2002	Relationship of riparian buffer type to water temperature in the driftless area ecoregion of Minnesota	North American Journal of Fisheries Management	22	Funding was provided through the Minnesota Department of Natural Resourcesand the Minnesota Cooperative Fish and Wildlife Research Unit.		This study examined the potential for riparian management to increase brook trout habitat in Wells Creek, an agriculturally degraded stream in southeastern Minnesota. The objectives were to describe how riparian buffer types affect streamwater temperature and to recommend different types of riparian vegetation that would moderate temperature and provide the conditions necessary for a productive, …	No	None	No	Agrisilvicultural	AS - Riparian buffer strips	USA	Wells Creek, located in Goodhue County, Mississippi	Sub-tropical	Correlational	Not applicable	11	Stream segments	channel shape and water velocity	Agriculture	Non-woody conservation practice	NA	grazed grass ; successional buffers (grasses and forbs)	Spatial	No	No	No	No		Ecosystem services	ES RM - Maintenance of physical, chemical, biological conditions	Water conditions ; Habitat/biodiversity	NA	Stream temperature ; Vegetation composition and shade (based on vegetation height, offset, and density and bank height and bank angle)	Quantitative	Positive	Wooded buffers had a significantly higher percentage of shade than grazed or successional buffers. In general, temperatures in an average year decreased along the wooded reaches and increased slightly along the successional and grazed buffer areas. The differences in measured weekly mean maximum temperatures may be as great as 2.5°C across riparian buffer types. Maximum temperatures across all ri…
		37025191	SEC	43531		https://doi.org/10.17221/94/2010-JFS	Bohm C, Quinkenstein A, Freese D, and Huttl R F. (2011). Assessing the short rotation woody biomass production on marginal post-mining areas. Journal of Forest Science, 57(7), pp.303-311.	Journal article	Bohm C ; Quinkenstein A ; Freese D ; Huttl R F;	2011	Assessing the short rotation woody biomass production on marginal post-mining areas.	Journal of Forest Science	57	Supported by the Federal Ministry of Food, Agriculture and Consumer Protection and by the Vattenfall Europe Mining AG.		This paper evaluates the production of woody biomass for bioenergy in short rotation coppices (SRC) and alley cropping systems (ACS) with black locust (Robinia pseudoacacia L.) and lucerne (Medicago sativa L.) from the aspect of possible ecological and economic benefits compared to the conventional agricultural recultivation practice. The study aims to address the following specific questions: (I…	No	None	No	Agrisilvicultural	AS - Alley-cropping systems	Germany	State of Brandenburg	Temperate	Correlational	Not applicable	16	Sampling plots	Price of wood chips / market	Agriculture	Secondary forest/woodland/plantation	NA	Conventional agriculture ; Short rotation coppice	Spatial	No	No	No	No		Ecosystem services	ES P - Energy	Productivity / provisioning of lucerne and wood chips ; Economic analysis - profitability ; Soil formation and composition	NA	Biomass yield ; Hot water extractable carbon and nitrogen ; Nutrient export ; Annuities	Quantitative	Mixed	For SRC, an average woody biomass yield of 6 t·ha-1·year-1 can be expected for black locust at post-mining sites described. For the investigated ACS, which has an area share of black locust only 31.2%, a long-term average yield of nearly 2 t·ha-1 ACS·year-1 can be assumed. These estimated or expected woody biomass yields are relatively low compared to other sites. Additionally, crop yields are lo…
		37025191	SEC	43531		https://doi.org/10.17221/94/2010-JFS	Bohm C, Quinkenstein A, Freese D, and Huttl R F. (2011). Assessing the short rotation woody biomass production on marginal post-mining areas. Journal of Forest Science, 57(7), pp.303-311.	Journal article	Bohm C ; Quinkenstein A ; Freese D ; Huttl R F;	2011	Assessing the short rotation woody biomass production on marginal post-mining areas.	Journal of Forest Science	57	Supported by the Federal Ministry of Food, Agriculture and Consumer Protection and by the Vattenfall Europe Mining AG.		This paper evaluates the production of woody biomass for bioenergy in short rotation coppices (SRC) and alley cropping systems (ACS) with black locust (Robinia pseudoacacia L.) and lucerne (Medicago sativa L.) from the aspect of possible ecological and economic benefits compared to the conventional agricultural recultivation practice. The study aims to address the following specific questions: (I…	No	None	No	Agrisilvicultural	AS - Alley-cropping systems	Germany	State of Brandenburg	Temperate	Correlational	Not applicable	16	Sampling plots	Price of wood chips / market	Agriculture	Secondary forest/woodland/plantation	NA	Conventional agriculture ; Short rotation coppice	Spatial	No	No	No	No		Ecosystem services	ES P - Nutrition	Productivity / provisioning of lucerne and wood chips ; Economic analysis - profitability ; Soil formation and composition	NA	Biomass yield ; Hot water extractable carbon and nitrogen ; Nutrient export ; Annuities	Quantitative	Mixed	For SRC, an average woody biomass yield of 6 t·ha-1·year-1 can be expected for black locust at post-mining sites described. For the investigated ACS, which has an area share of black locust only 31.2%, a long-term average yield of nearly 2 t·ha-1 ACS·year-1 can be assumed. These estimated or expected woody biomass yields are relatively low compared to other sites. Additionally, crop yields are lo…
		37025191	SEC	43531		https://doi.org/10.17221/94/2010-JFS	Bohm C, Quinkenstein A, Freese D, and Huttl R F. (2011). Assessing the short rotation woody biomass production on marginal post-mining areas. Journal of Forest Science, 57(7), pp.303-311.	Journal article	Bohm C ; Quinkenstein A ; Freese D ; Huttl R F;	2011	Assessing the short rotation woody biomass production on marginal post-mining areas.	Journal of Forest Science	57	Supported by the Federal Ministry of Food, Agriculture and Consumer Protection and by the Vattenfall Europe Mining AG.		This paper evaluates the production of woody biomass for bioenergy in short rotation coppices (SRC) and alley cropping systems (ACS) with black locust (Robinia pseudoacacia L.) and lucerne (Medicago sativa L.) from the aspect of possible ecological and economic benefits compared to the conventional agricultural recultivation practice. The study aims to address the following specific questions: (I…	No	None	No	Agrisilvicultural	AS - Alley-cropping systems	Germany	State of Brandenburg	Temperate	Correlational	Not applicable	16	Sampling plots	Price of wood chips / market	Agriculture	Secondary forest/woodland/plantation	NA	Conventional agriculture ; Short rotation coppice	Spatial	No	No	No	No		Ecosystem services	ES RM - Maintenance of physical, chemical, biological conditions	Productivity / provisioning of lucerne and wood chips ; Economic analysis - profitability ; Soil formation and composition	NA	Biomass yield ; Hot water extractable carbon and nitrogen ; Nutrient export ; Annuities	Quantitative	Mixed	For SRC, an average woody biomass yield of 6 t·ha-1·year-1 can be expected for black locust at post-mining sites described. For the investigated ACS, which has an area share of black locust only 31.2%, a long-term average yield of nearly 2 t·ha-1 ACS·year-1 can be assumed. These estimated or expected woody biomass yields are relatively low compared to other sites. Additionally, crop yields are lo…
		37025191	SEC	43531		https://doi.org/10.17221/94/2010-JFS	Bohm C, Quinkenstein A, Freese D, and Huttl R F. (2011). Assessing the short rotation woody biomass production on marginal post-mining areas. Journal of Forest Science, 57(7), pp.303-311.	Journal article	Bohm C ; Quinkenstein A ; Freese D ; Huttl R F;	2011	Assessing the short rotation woody biomass production on marginal post-mining areas.	Journal of Forest Science	57	Supported by the Federal Ministry of Food, Agriculture and Consumer Protection and by the Vattenfall Europe Mining AG.		This paper evaluates the production of woody biomass for bioenergy in short rotation coppices (SRC) and alley cropping systems (ACS) with black locust (Robinia pseudoacacia L.) and lucerne (Medicago sativa L.) from the aspect of possible ecological and economic benefits compared to the conventional agricultural recultivation practice. The study aims to address the following specific questions: (I…	No	None	No	Agrisilvicultural	AS - Alley-cropping systems	Germany	State of Brandenburg	Temperate	Correlational	Not applicable	16	Sampling plots	Price of wood chips / market	Agriculture	Secondary forest/woodland/plantation	NA	Conventional agriculture ; Short rotation coppice	Spatial	No	No	No	No		Human well-being	HWB - Income and household expenditure	Productivity / provisioning of lucerne and wood chips ; Economic analysis - profitability ; Soil formation and composition	NA	Biomass yield ; Hot water extractable carbon and nitrogen ; Nutrient export ; Annuities	Quantitative	Mixed	For SRC, an average woody biomass yield of 6 t·ha-1·year-1 can be expected for black locust at post-mining sites described. For the investigated ACS, which has an area share of black locust only 31.2%, a long-term average yield of nearly 2 t·ha-1 ACS·year-1 can be assumed. These estimated or expected woody biomass yields are relatively low compared to other sites. Additionally, crop yields are lo…
		36305371	SEC	43531		https://doi.org/10.1007/s10457-014-9700-y	Bohm C, Kanzler M, and Freese D. (2014). Wind speed reductions as influenced by woody hedgerows grown for biomass in short rotation alley cropping systems in Germany. Agroforestry Systems, 88(4), pp.579-591.	Journal article	Bohm C ; Kanzler M ; Freese D ;	2014	Wind speed reductions as influenced by woody hedgerows grown for biomass in short rotation alley cropping systems in Germany	Agroforestry Systems	88	The authors wish to thank the German Federal Ministry of Food, Agriculture and Consumer Protection (Project “AgroForstEnergie II”, Project Number: 22000312), the German Federal Ministry of Education and Research (Project “INKA BB”, Project Number: 01LR0803D) and the Vattenfall Europe New Energy Ltd. for their financial support.		The primary objective of this study was to quantify the impact of comparatively small tree hedgerows of short rotation alley cropping systems (SRACS) in temperate regions on wind speed based on multiannual measurement series with a high temporal resolution. In this context, the influence of the height development of trees as well as the arrangement of hedgerows (distance between hedgerows, orient…	No	None	Yes	Agrisilvicultural	AS - Hedgerows, shelterbelts, and windbreak systems	Germany	southeast of Berlin	Temperate	Correlational	Not applicable	12	Sampling points	Spatial arrangement (alley width, density, permeability, continuity, orientation) ; tree height	Agriculture	NA	NA	Open field	Spatial	No	No	No	No		Ecosystem services	ES RM - Mediation of flows	Mass stabilization and control of erosion rates through wind protection	NA	Wind velocity	Quantitative	Positive	Hedgerows of SRACS were generally suitable to reduce the wind speed already from a height of 2 m. On the basis of multiannual recorded wind velocity data in high resolution at two sites in Germany, it could be shown that the wind speed on crop alleys was reduced significantly by such hedgerows. At the central point of 24 m wide crop alleys, the wind speed decreased on an annual average basis by m…
		36305371	SEC	43531		https://doi.org/10.1007/s10457-014-9700-y	Bohm C, Kanzler M, and Freese D. (2014). Wind speed reductions as influenced by woody hedgerows grown for biomass in short rotation alley cropping systems in Germany. Agroforestry Systems, 88(4), pp.579-591.	Journal article	Bohm C ; Kanzler M ; Freese D ;	2014	Wind speed reductions as influenced by woody hedgerows grown for biomass in short rotation alley cropping systems in Germany	Agroforestry Systems	88	The authors wish to thank the German Federal Ministry of Food, Agriculture and Consumer Protection (Project “AgroForstEnergie II”, Project Number: 22000312), the German Federal Ministry of Education and Research (Project “INKA BB”, Project Number: 01LR0803D) and the Vattenfall Europe New Energy Ltd. for their financial support.		The primary objective of this study was to quantify the impact of comparatively small tree hedgerows of short rotation alley cropping systems (SRACS) in temperate regions on wind speed based on multiannual measurement series with a high temporal resolution. In this context, the influence of the height development of trees as well as the arrangement of hedgerows (distance between hedgerows, orient…	No	None	Yes	Agrisilvicultural	AS - Alley-cropping systems	Germany	southeast of Berlin	Temperate	Correlational	Not applicable	12	Sampling points	Spatial arrangement (alley width, density, permeability, continuity, orientation) ; tree height	Agriculture	NA	NA	Open field	Spatial	No	No	No	No		Ecosystem services	ES RM - Mediation of flows	Mass stabilization and control of erosion rates through wind protection	NA	Wind velocity	Quantitative	Positive	Hedgerows of SRACS were generally suitable to reduce the wind speed already from a height of 2 m. On the basis of multiannual recorded wind velocity data in high resolution at two sites in Germany, it could be shown that the wind speed on crop alleys was reduced significantly by such hedgerows. At the central point of 24 m wide crop alleys, the wind speed decreased on an annual average basis by m…
		37022067	SEC	43533		https://doi.org/10.1016/j.agee.2015.05.003	Bondi G, Peruzzi E, Macci C, Masciandaro G, and Pistoia A. (2015). Changes in soil organic matter associated with pig rearing: influence of stocking densities and land gradient on forest soils in central Italy. Agriculture, and Ecosystems & Environment, 211, pp.32-42.	Journal article	Bondi G ; Peruzzi E ; Macci C ; Masciandaro G ; Pistoia A ;	2015	Changes in soil organic matter associated with pig rearing: influence of stocking densities and land gradient on forest soils in central Italy.	Agriculture, Ecosystems & Environment	211	NA		The aim of this study was to evaluate the effect of outdoor pig rearing in two Mediterranean forest ecosystems on soil organic matter quality and functionality. The specific objective aimed to identify the critical thresholds for soil organic matter quality in terms of: I. Animal pressure (animal density); II. Grazing livestock area (slope, depth and soil characteristics). Two farms, similar for …	No	None	No	Forest farming	FF - Forest grazing	Italy	Tuscany	Temperate	Correlational	Not applicable	9	Plots	Slope ; animal stocking density	Secondary forest/woodland/plantation	NA	NA	Undisturbed forest area	Spatial	No	No	No	No		Ecosystem services	ES RM - Maintenance of physical, chemical, biological conditions	Soil formation and composition	NA	chemical and chemical structural soil parameters (pH ; Electrical Conductivity ; N–NH4 ; N–NO3 ; Total nitrogen ; Pyrrole ; Phenol ; Furfural ; Benzene ; Toluene ; Acetonitrile ; Acetic acid; Aliphatic compounds ; Aromatic compounds ; Bulk density ; Soil microbial respiration ; Total Organic Carbon ; Water Soluble Carbon ; Total Extractable Carbon ; Humic Acids ; Fulvic Acids; furfural/pyrrole ; …	Quantitative	Mixed	This study showed that grazing mostly affected soil chemical and chemical-structural properties through the direct effect of trampling on soil (compaction, soil organic matter losses, etc.) and indirectly, through the removal of vegetation caused by animal activity, which results in reducing the soil chemical fertility. Grazing at high animal density showed a worsening of all soil properties, thu…
		37015666	SEC	43533		https://doi.org/10.1016/j.foreco.2004.02.018	Boothroyd IKG, Quinn JM, Langer ER, Costley KJ, and Steward G. (2004). Riparian buffers mitigate effects of pine plantation logging on New Zealand streams - 1. Riparian vegetation structure, stream geomorphology and periphyton. Forest Ecology and Management, 194(1-3), pp.199-213.	Journal article	Boothroyd IKG ; Quinn JM ; Langer ER ; Costley KJ ; Steward G ;	2004	Riparian buffers mitigate effects of pine plantation logging on New Zealand streams: 1. Riparian vegetation structure, stream geomorphology and periphyton	Forest Ecology and Management	194	The study was funded as part of the Sustainable Management of Forest Ecosystems Program (contract CO4X0012), by the New Zealand Foundation for Research, Science and Technology, under a subcontract to Forest Research.		Influences of the riparian zone vegetation characteristics on bank erosion, stream geomorphology, irradiance and periphyton were examined at 28 sites in the Whangapoua area of the Coromandel Peninsula, North Island, New Zealand. Riparian buffers were defined as areas alongside streams that were not managed for production forestry, and which contained native indigenous vegetation or mixed indigeno…	No	None	No	Agrisilvicultural	AS - Riparian buffer strips	New Zealand	the Whangapoua area of the Coromandel Peninsula, North Island	Temperate	Correlational	Not applicable	28	Sites	Vegetation composition and structure	Primary forest	Secondary forest/woodland/plantation	Bare soil/shrubland/scrubland	mature native forest ; pine plantation ; clearcut riparian zone	Spatial	No	No	No	No		Ecosystem services	ES RM - Mediation of flows	Mass stabilization and control of erosion rates ; Water conditions	NA	Bank erosion ; stream bankfull channel and wetted perimeter widths ; Stream and bank lighting ; Periphyton ; Stream temperature	Quantitative	Mixed	Riparian buffers of native forest vegetation within pine plantations showed considerable stability after logging of the surrounding pines and appeared to greatly reduce changes in stream geomorphology, lighting, temperature and periphyton biomass. Although channel width increased with catchment area for all of the study reaches, bank erosion and channel widths were greater at harvested sites wher…
		37015666	SEC	43533		https://doi.org/10.1016/j.foreco.2004.02.018	Boothroyd IKG, Quinn JM, Langer ER, Costley KJ, and Steward G. (2004). Riparian buffers mitigate effects of pine plantation logging on New Zealand streams - 1. Riparian vegetation structure, stream geomorphology and periphyton. Forest Ecology and Management, 194(1-3), pp.199-213.	Journal article	Boothroyd IKG ; Quinn JM ; Langer ER ; Costley KJ ; Steward G ;	2004	Riparian buffers mitigate effects of pine plantation logging on New Zealand streams: 1. Riparian vegetation structure, stream geomorphology and periphyton	Forest Ecology and Management	194	The study was funded as part of the Sustainable Management of Forest Ecosystems Program (contract CO4X0012), by the New Zealand Foundation for Research, Science and Technology, under a subcontract to Forest Research.		Influences of the riparian zone vegetation characteristics on bank erosion, stream geomorphology, irradiance and periphyton were examined at 28 sites in the Whangapoua area of the Coromandel Peninsula, North Island, New Zealand. Riparian buffers were defined as areas alongside streams that were not managed for production forestry, and which contained native indigenous vegetation or mixed indigeno…	No	None	No	Agrisilvicultural	AS - Riparian buffer strips	New Zealand	the Whangapoua area of the Coromandel Peninsula, North Island	Temperate	Correlational	Not applicable	28	Sites	Vegetation composition and structure	Primary forest	Secondary forest/woodland/plantation	Bare soil/shrubland/scrubland	mature native forest ; pine plantation ; clearcut riparian zone	Spatial	No	No	No	No		Ecosystem services	ES RM - Maintenance of physical, chemical, biological conditions	Mass stabilization and control of erosion rates ; Water conditions	NA	Bank erosion ; stream bankfull channel and wetted perimeter widths ; Stream and bank lighting ; Periphyton ; Stream temperature	Quantitative	Mixed	Riparian buffers of native forest vegetation within pine plantations showed considerable stability after logging of the surrounding pines and appeared to greatly reduce changes in stream geomorphology, lighting, temperature and periphyton biomass. Although channel width increased with catchment area for all of the study reaches, bank erosion and channel widths were greater at harvested sites wher…
		37013510	SEC	43533		https://doi.org/10.1675/063.039.0109	Borgo JS, and Conover MR. (2016). Influence of Shelterbelts on Success and Density of Waterfowl Nests within the Prairie Pothole Region of North America. Waterbirds, 39(1), pp.74-80.	Journal article	Borgo JS ; Conover MR ;	2016	Influence of Shelterbelts on Success and Density of Waterfowl Nests within the Prairie Pothole Region of North America	Waterbirds	39	The Jack H. Berryman Institute and the Utah Agricultural Experiment Station provided funding for this research.		This study tested the hypothesis that duck nests located close to shelterbelts are more likely to be depredated than nests located in open fields and that nest densities are lower near shelterbelts than in open fields. To test this, the researcher determined the fate of 247 duck nests located in 27 Waterfowl Production Areas during 2006 and 2007.	No	None	No	Agrisilvicultural	AS - Hedgerows, shelterbelts, and windbreak systems	USA	North Dakota	Temperate	Correlational	Not applicable	28	Sites	Shelterbelt height, orientation, and porosity	Agriculture	NA	NA	Open-field sites	Spatial	No	No	No	No		Ecosystem services	ES RM - Maintenance of physical, chemical, biological conditions	Habitat/biodiversity	NA	Nests (presence) ; Nest success (survival)	Quantitative	Uncertain	They found that nest depredation rates and densities of waterfowl nests differed between shelterbelt sites and open field sites. Nest density in a shelterbelt's calm zone (0.22 nests/ha) was lower than in open fields (1.02 nest/ha). Shelterbelt orientation and porosity to airflow did not affect nest success or nest density. Shelterbelt height did not influence nest density, but nest success decre…
		37014349a	SEC	43534		https://doi.org/10.1016/j.agee.2010.12.023	Borkhataria R, Collazo JA, Groom MJ, and Jordan-Garcia A. (2012). Shade-grown coffee in Puerto Rico: Opportunities to preserve biodiversity while reinvigorating a struggling agricultural commodity. Agriculture, and Ecosystems & Environment, 149, pp.164-170.	Journal article	Borkhataria R ; Collazo JA ; Groom MJ ; Jordan-Garcia A ;	2012	Shade-grown coffee in Puerto Rico: Opportunities to preserve biodiversity while reinvigorating a struggling agricultural commodity	Agriculture, Ecosystems & Environment	149	This project was supported by the Puerto Rico Department of Natural and Environmental Resources, project W-20, the U.S. Fish and Wildlife Service, the Cooperative Research Units Program (Biological Resources Division, US Geological Survey), and by a National Science Foundation Graduate Research Fellowship and a Harry S. Truman Scholarship to Rena R. Borkhataria.		This study reviewed historical trends in coffee production and interviewed 100 coffee growers in 1999 to determine current management practices and attitudes toward the cultivation of sun and shade coffee in Puerto Rico. They discuss the outlook for the coffee industry in the 21st century and implications for biodiversity conservation, hoping lessons from Puerto Rico will apply to the internation…	No	None	No	Agrisilvicultural	AS - Trees integrated in crop fields (multipurpose trees)	USA	Puerto Rico (3 municipalities - Ciales, Utuado, and Jayuya)	Tropical	Perception/survey	Not applicable	100	Farmers surveyed	NA	Agriculture	NA	NA	Sun-grown coffee	Spatial	No	No	No	No		Human well-being	HWB - Cultural and subjective well-being	Satisfaction with method of coffee cultivation	NA	Farmer perception	Quantitative	Positive	Growers of shaded coffee were generally happier with their cultivation practices (89.3% satisfied) than growers of sun coffee (60.9% satisfied), valued biodiversity, and were willing to cultivate coffee under shade if given similar incentives to those received for farming sun coffee. Sun and shade coffee farmers were equally likely to receive some form of assistance from the government. Use of ea…
		37014349b	SEC	43534		https://doi.org/10.1016/j.agee.2012.01.025	Borkhataria RR, Collazo JA, and Groom MJ. (2012). Species abundance and potential biological control services in shade vs. sun coffee in Puerto Rico. Agriculture, and Ecosystems & Environment, 151, pp.1-5.	Journal article	Borkhataria RR ; Collazo JA ; Groom MJ ;	2012	Species abundance and potential biological control services in shade vs. sun coffee in Puerto Rico	Agriculture, Ecosystems & Environment	151	This project was supported by the Puerto Rico Department of Natural and Environmental Resources’ Federal Aid Program, U.S. Fish and Wildlife Service, Cooperative Research Units Program (Biological Resources Division, US Geological Survey), and in part by a National Science Foundation Graduate Research Fellowship and a Harry S. Truman Scholarship to R. Borkhataria.		Birds, lizards and insects were surveyed in three sun and three shade coffee plantations in Puerto Rico to provide a comprehensive comparison of biodiversity between plantations types and to identify potential interrelationships (e.g., biological or natural control services) between members of each taxon and coffee pests.	No	None	No	Agrisilvicultural	AS - Trees integrated in crop fields (multipurpose trees)	USA	north-central Puerto Rico	Tropical	Correlational	Not applicable	6	Farms	NA	Agriculture	NA	NA	Sun-grown coffee	Spatial	No	No	No	No		Ecosystem services	ES RM - Maintenance of physical, chemical, biological conditions	Habitat/biodiversity	NA	Avian abundance ; Lizard abundances ; Arthropods abundance	Quantitative	Positive	Despite differences in structure and tree species composition, in the absence of pesticide application both shade and sun plantations harbored diverse faunal communities. The abundance of phytophages, including the coffee leaf miner, did not differ significantly between plantation types, whereas insectivorous birds and several entomophagous arthropods of Hymenoptera, Neuroptera, and Hemiptera wer…
		37015129	SEC	43534		https://doi.org/10.1016/j.foreco.2007.11.002	Boudreault C, Bergeron Y, Drapeau P, and Loopez LM. (2008). Edge effects on epiphytic lichens in remnant stands of managed landscapes in the eastern boreal forest of Canada. Forest Ecology and Management, 255(5-6), pp.1461-1471.	Journal article	Boudreault C ; Bergeron Y ; Drapeau P ; Loopez LM ;	2008	Edge effects on epiphytic lichens in remnant stands of managed landscapes in the eastern boreal forest of Canada	Forest Ecology and Management	255	Funding was provided by the Fonds Forestier – Action concertée research program of the Fonds québécois de la recherche sur la nature et les technologies (FQRNT), the Sustainable Forest Management Network, the Groupe de recherche en écologie forestière interuniversitaire (UQAM), the Natural Sciences and Engineering Research Council UQAM-UQAT industrial chair in sustainable forest management, and a…		This study compared the overall biomass of different epiphytic lichen taxa (Bryoria spp., Usnea spp., and Evernia mesomorpha) in four different forest types (linear cutblock separators, riparian buffers, large forest remnants, and control interior forests). They also examined whether edge effects on lichen biomass were present in two types of forest remnants (linear cutblock separators and large …	No	None	No	Agrisilvicultural	AS - Riparian buffer strips	Canada	Quebec (eastern part of the Abitibi region, near the municipality of Lebel-sur-Quévillon)	Temperate	Correlational	Not applicable	40	Sites	Stand (stem density, basal area, mortality, and windthrow) and branch characteristics (branch diameter, branch length, and proportion of live branches)	Primary forest	NA	NA	Large forest remnant patches adjacent to a single clear-cut that was at least 300-m wide ; interior forests	Spatial	No	No	No	No		Ecosystem services	ES RM - Maintenance of physical, chemical, biological conditions	Habitat/biodiversity	NA	fruticose epiphytic lichens diversity and abundance	Quantitative	Mixed	Bryoria biomass was higher in large forest remnants and interior forests than in riparian buffers and cutblock separators, whereas Evernia biomass was higher in riparian buffers than in other forest types. Usnea biomass did not vary among forest types. On a transect into the forest, Bryoria biomass at 0 and 15 m from the edge was significantly lower than at 30 m. The biomass of Evernia and Usnea …
		37059745	SEC	43534		https://doi.org/10.1023/A:1014023326658	Boutin C, Jobin B, Bélanger L, and Choinière L. (2002). Plant diversity in three types of hedgerows adjacent to cropfields. Biodiversity and Conservation, 11(1), pp.1-25.	Journal article	Boutin C ; Jobin B ; Bélanger L ; Choinière L ;	2002	Plant diversity in three types of hedgerows adjacent to cropfields	Biodiversity and Conservation	11	This study was made possible by funding obtained under the Canada–Quebec Subsidiary Agreement for a Sustainable Environment in Agriculture (also called the Agricultural Green Plan) and financial assistance from Environment Canada, Canadian Wildlife Service, Quebec Region and Headquarters in Hull, Quebec.		The objective of this study was to compare the value of three main types of hedgerow habitats: (1) natural woody, (2) planted woody and (3) herbaceous as a repository of plant biodiversity in agricultural areas of southern Quebec. To achieve this goal, hedgerow structures, some characteristics of the landscape and plant species richness and abundance were studied in hedgerows situated within inte…	No	None	No	Agrisilvicultural	AS - Hedgerows, shelterbelts, and windbreak systems	Canada	the Richelieu/Saint-Hyacinthe regions (southeast of Montreal), Quebec	Temperate	Correlational	Not applicable	61	Sites	Planted vs natural hedgerow ; management of adjacent fields (fertilizers, herbicides, insecticides, fungicides)	Non-woody conservation practice	NA	NA	Herbaceous hedgerows	Spatial	No	No	No	No		Ecosystem services	ES RM - Maintenance of physical, chemical, biological conditions	Habitat/biodiversity	NA	Woody species composition, abundance, heights, cover ; total number of herbaceous species, frequency, and cover (each type characterized according to specific attributes: lifespan (annual, biennial, perennial), status (native, introduced) and weediness)	Quantitative	Positive	The overall plant diversity was higher in natural hedgerows and they contained more plant species of conservation values than other hedgerow types. Plant species richness per quadrat was, however, higher in planted woody hedgerows, and together with the species composition, lead to the conclusion that planted hedgerows in their entirety consisted of an ecotone type of vegetation such as is found …
		37015832	SEC	43534		https://doi.org/10.1016/S0167-8809(02)00014-2	Boutin C, Jobin B, and Belanger L. (2003). Importance of riparian habitats to flora conservation in farming landscapes of southern Quebec, Canada. Agriculture, and Ecosystems & Environment, 94(1), pp.73-87.	Journal article	Boutin C ; Jobin B ; Belanger L ;	2003	Importance of riparian habitats to flora conservation in farming landscapes of southern Quebec, Canada	Agriculture, Ecosystems & Environment	94	Funding for the project was provided by Environment Canada, under the Canadian Biodiversity Strategy and the Eastern Habitat Joint Venture, a component of the North American Waterfowl Management Plan.		The objectives of this paper were (1) to establish the general contribution of different types of riparian habitats to plant biodiversity in agricultural landscapes, especially with regards to wetland plants, and (2) to document whether they may be of agronomic concern as reservoirs of weeds. wenty-nine sections (>400 m) of riparian habitats adjacent to cropfields were inventoried in summer 1996 …	No	None	No	Agrisilvicultural	AS - Riparian buffer strips	Canada	Boyer river watershed, southeast of Québec City, Québec	Temperate	Correlational	Not applicable	29	Sites	Buffer structure and composition	Non-woody conservation practice	NA	NA	herbaceous strips dominated by grasses and devoid of woody species ; herbaceous strips dominated by forbs also devoid of woody species,	Spatial	No	No	No	No		Ecosystem services	ES RM - Maintenance of physical, chemical, biological conditions	Habitat/biodiversity	NA	Plant species composition, abundance, cover	Quantitative	Positive	A total of 280 (228 herbaceous and 52 woody) plant species were recorded. Overall habitats with trees contained a larger number of herb and woody species than other riparian habitats. However, this was not reflected in the species richness per unit area (quadrats) which meant that habitats with trees were more heterogeneous than other habitat types. Species composition differed considerably among…
		37015424	SEC	43534		https://doi.org/10.4141/P05-129	Boutin C. (2006). Comparison of the vegetation and seedbanks of soybean fields, adjacent boundaries, and hedgerows in Ontario. Canadian Journal of Plant Science, 86(2), pp.557-567.	Journal article	Boutin C ;	2006	Comparison of the vegetation and seedbanks of soybean fields, adjacent boundaries, and hedgerows in Ontario	Canadian Journal of Plant Science	86	NA		This study compared the composition of the seedbank with that of the standing vegetation within crop fields, adjacent boundaries, and woody hedgerows immediately contiguous to boundaries. More specifically, the objective was to determine to what extent different habitats within the agricultural landscape harbour unique sets of species in the standing vegetation as well as in the seedbank, in term…	No	None	No	Agrisilvicultural	AS - Hedgerows, shelterbelts, and windbreak systems	Canada	Winchester, Ontario	Temperate	Correlational	Not applicable	10	Sites	Season	Agriculture	Non-woody conservation practice	NA	Open crop fields ; boundary plantings	Spatial	No	No	No	No		Ecosystem services	ES RM - Maintenance of physical, chemical, biological conditions	Soil formation and composition ; Habitat/biodiversity	NA	Plant species composition, abundance, cover	Quantitative	Positive	There was no significant difference in total species richness of vegetation or the seedbank among habitat types. However, there was a marked difference in species composition. In the seedbank, no difference in weed species richness among habitats was observed. In vegetation, however, fields harboured significantly more weedy species than adjacent boundaries and hedgerows. The dissimilarity betwee…
		36306163	SEC	43535		https://doi.org/10.1016/j.agee.2007.05.010	Boutin C, Baril A, and Martin PA. (2008). Plant diversity in crop fields and woody hedgerows of organic and conventional farms in contrasting landscapes. Agriculture, and Ecosystems & Environment, 123(1-3), pp.185-193.	Journal article	Boutin C ; Baril A ; Martin PA ;	2008	Plant diversity in crop fields and woody hedgerows of organic and conventional farms in contrasting landscapes	Agriculture, Ecosystems & Environment	123	NA		The purpose of this study was to determine the effects of contrasting agricultural practices in organic and conventional farming (local factors), and to evaluate the influence of surrounding landscape features (regional factors) on plant assemblages, taking into account habitat structure. Plants were inventoried in crop fields and woody hedgerows (boundary and centre) of 16 conventional and 14 or…	No	None	No	Agrisilvicultural	AS - Hedgerows, shelterbelts, and windbreak systems	Canada	Peterborough, Ontario	Temperate	Correlational	Not applicable	30	Sites	Farm type (organic vs conventional) ; distance to forest patches	Agriculture	Non-woody conservation practice	NA	Crop field ; herbaceous boundary planting	Spatial	No	No	No	No		Ecosystem services	ES RM - Maintenance of physical, chemical, biological conditions	Biodiversity	NA	Vegetation composition (diversity, abundance, conservation value)	Quantitative	Positive	Hedgerow boundaries contained a higher number of plant species than adjacent habitats although many of them were exotics. However, exotics comprised a decreasing proportion of species richness from field to hedgerow centre. Many of the exotic species were shared between crop fields and adjacent boundaries. There was a clear difference in species richness and composition between the organic and co…
		37015016	SEC	43539		https://doi.org/10.2980/16-4-3250	Boutin C, Martin PA, and Baril A. (2009). Arthropod diversity as affected by agricultural management (organic and conventional farming), plant species, and landscape context. Ecoscience, 16(4), pp.492-501.	Journal article	Boutin C ; Martin PA ; Baril A ;	2009	Arthropod diversity as affected by agricultural management (organic and conventional farming), plant species, and landscape context	Ecoscience	16	NA		Arthropods were inventoried in crop fields and adjacent woody hedgerows of organic and conventional farms situated in south-central Ontario, Canada. The objective was to assess the total abundance, family richness, and composition of beneficial and phytophagous arthropods in the 2 farming systems and to examine the contributions of the vegetation present and landscape features on arthropod abunda…	No	None	No	Agrisilvicultural	AS - Hedgerows, shelterbelts, and windbreak systems	Canada	Peterborough, Ontario	Temperate	Correlational	Not applicable	24	Sites	Farm type (organic vs conventional) ; Habitats (total old field cover, total hedgerow length, and Shannon diversity index, all within 250 m radius)	Agriculture	NA	NA	Crop fields	Spatial	No	No	No	No		Ecosystem services	ES RM - Maintenance of physical, chemical, biological conditions	Habitat/biodiversity	NA	Arthropod abundance and species composition	Quantitative	Positive	Beneficial arthropods were more abundant in woody hedgerows, while phytophagous arthropods were more abundant in crop fields. This study also demonstrated a strong relationship between plant and arthropod composition. Habitats (total old field cover, total hedgerow length, and Shannon diversity index, all within 250 m radius) in the surrounding landscape influenced arthropod composition but were …
		36305783	SEC	43539		https://doi.org/10.1603/EN10105	Boutin C, Baril A, Mccabe SK, Martin PA, and Guy M. (2011). The Value of Woody Hedgerows for Moth Diversity on Organic and Conventional Farms. Environmental Entomology, 40(3), pp.560-569.	Journal article	Boutin C ; Baril A ; Mccabe SK ; Martin PA ; Guy M ;	2011	The Value of Woody Hedgerows for Moth Diversity on Organic and Conventional Farms	Environmental Entomology	40	Funding for this work was provided by Environment Canada.		The purpose of this work was to study moth diversity in woody hedgerows and croplands of organic and conventional farms. Moths were sampled in two habitat types (crop fields and woody hedgerows), and in two contrasting farming types (organic and conventional), also to investigate whether these two broad types of farm management influence moth richness, abundance, and composition. Woody hedgerows …	No	None	No	Agrisilvicultural	AS - Hedgerows, shelterbelts, and windbreak systems	Canada	Peterborough, Ontario	Temperate	Correlational	Not applicable	16	Sites	Farm type (organic vs conventional) ; abiotic variables (minimum temperature which was correlated to moon illumination, rainfall, and cloud cover) ; vegetation composition	Agriculture	NA	NA	Crop fields	Spatial	No	No	No	No		Ecosystem services	ES RM - Maintenance of physical, chemical, biological conditions	Habitat/biodiversity	NA	Moth abundance, species richness, and composition	Quantitative	Positive	Woody hedgerows harbored more species and in greater number than croplands. There was no significant difference in moth diversity between organic and conventional farms, except that the Notodontidae were significantly more species rich in organic than in conventional sites. Results show that species richness, abundance, and composition were greatly influenced by habitat types (hedgerow versus cro…
		37058443	SEC	43539		https://doi.org/10.1007/s10493-008-9132-3	Boyard C, Vourc'h G, and Barnouin J. (2008). The relationships between Ixodes ricinus and small mammal species at the woodland-pasture interface. Experimental and Applied Acarology, 44(1), pp.61-76.	Journal article	Boyard C ; Vourc'h G ; Barnouin J ;	2008	The relationships between Ixodes ricinus and small mammal species at the woodland-pasture interface	Experimental & Applied Acarology	44	NA		The aim of the paper was to identify, through a field study, small mammal species that could convey the pathogen-transmitting Ixodes ricinus tick at the woodland–pasture interface. These small mammals should be a priori characterized by high infestation levels and by using woodland, hedgerow and grassland habitats. The study was conducted in a bocage region in France that was endemic for human Ly…	No	None	No	Agrisilvicultural	AS - Hedgerows, shelterbelts, and windbreak systems	France	Combrailles	Temperate	Correlational	Not applicable	4	Sites	Proximity and connectivity to woodlands ; vegetation type ; adjacent land use	Agriculture	Secondary forest/woodland/plantation	NA	Crop fields ; Woodland	Spatial	No	No	No	No		Ecosystem services	ES RM - Maintenance of physical, chemical, biological conditions	Habitat ; pest dispersal	NA	I. ricinus (tick) larvae, nymphs, and adults ; mice and shrews presence and tick infection status	Quantitative	Mixed	In the bocage region of the Combrailles, where pasture enclosed by hedgerows alternated with woodland, we found that questing I. ricinus abundance decreased from woodland to hedgerow and from hedgerow to the middle of the pasture. The highest abundance of ticks was found in woodland and the lowest in pasture (hedgerows in between). The small mammals were overall more abundant in hedgerow, less pr…
		36306704	SEC	43539		https://doi.org/10.1046/j.1365-2664.2000.00552.x	Bradbury RB, Kyrkos A, Morris AJ, Clark SC, Perkins AJ, and Wilson JD. (2000). Habitat associations and breeding success of yellowhammers on lowland farmland. Journal of Applied Ecology, 37(5), pp.789-805.	Journal article	Bradbury RB ; Kyrkos A ; Morris AJ ; Clark SC ; Perkins AJ ; Wilson JD ;	2000	Habitat associations and breeding success of yellowhammers on lowland farmland	Journal of Applied Ecology	37	The work was supported by a research grant from the Biotechnology & Biological Sciences Research Council and by a studentship to Antonios Kyrkos from the Rhodes Trust.		This study examined variation in the habitat selection and breeding success of yellowhammers, allowing an evaluation of whether Britain's yellowhammer decline might have been caused by recent changes in agriculture. The aims of this study were fourfold. First, they examined the extent to which agricultural land use and non‐crop habitat structure explained the distribution and breeding success of …	No	None	No	Agrisilvicultural	AS - Hedgerows, shelterbelts, and windbreak systems	UK	Oxfordshire, Wiltshire and Warwickshire (England)	Temperate	Correlational	Not applicable	9	Farms	Farm type (organic vs conventional)	Agriculture	NA	NA	Crop fields ; Pasture	Spatial	No	No	No	No		Ecosystem services	ES RM - Maintenance of physical, chemical, biological conditions	Habitat/biodiversity	NA	Yellowhammer (bird) nest abundance and survival rates	Quantitative	Positive	Yellowhammer territory density was significantly higher on field boundaries with hedges and/or ditches than on boundaries that consisted of tree lines (often overgrown hedgerows) or isolated bushes (which are often relict hedgerows) in all 4 years. Yellowhammer territories were associated with hedgerows, vegetated ditches and wide uncultivated grassy margins around fields. Pasture and silage leys…
		37025241	SEC	43540		http://dx.doi.org/10.1136/vr.100503	Bright A, and Joret A D. (2012). Laying hens go undercover to improve production.. Veterinary Record, 170(9), pp.1-2.	Journal article	Bright A ; Joret A D;	2012	Laying hens go undercover to improve production.	Veterinary Record	170	Work was funded and partnered by McDonald’s UK Ltd who established a sustainable egg supply working group to address welfare (and other) issues in laying hens.		In this study, the authors investigated whether there was a difference between two important production traits: (1) packing station egg seconds and (2) mortality, in matched free-range laying flocks with and without tree cover on the range.	No	None	No	Silvopastoral	SP - Trees/shrubs on pasture (multipurpose trees)	UK	England	Temperate	Correlational	Not applicable	66	Flocks	NA	Agriculture	NA	NA	Free-rage flocks without tree cover on the range	Spatial	No	No	No	No		Ecosystem services	ES P - Nutrition	Egg production (marketable)	NA	Flock mortality ; egg seconds	Quantitative	Positive	In flocks with tree cover, there were less total egg seconds (t=1.89, P=0.07) and significantly less ≥45 week egg seconds (t=2.21, P=0.04) than flocks without tree cover. There was also lower mortality in flocks with tree cover although this was not statistically significant at P<0.05 (t=1.67, P=0.1). In the UK, a seconds egg is worth approximately one-third that of a Class A egg. If tree-cover p…
		37016153	SEC	43540		https://doi.org/10.1046/j.1442-9993.1999.00963.x	Bromham L, Cardillo M, Bennett AF, and Elgar MA. (1999). Effects of stock grazing on the ground invertebrate fauna of woodland remnants. Australian Journal of Ecology, 24(3), pp.199-207.	Journal article	Bromham L ; Cardillo M ; Bennett AF ; Elgar MA ;	1999	Effects of stock grazing on the ground invertebrate fauna of woodland remnants	Australian Journal of Ecology	24	Financial support for the project was provided by a Museum of Victoria Student Research Grant, the W. V. Scott Fund and the Flora and Fauna Branch of the Department of Conservation and NaturalResources (DCNR).		To investigate the effects of grazing pressure on remnant grey box Eucalyptus microcarpa woodland in northern Victoria, the researchers surveyed the ground invertebrate fauna in ungrazed woodland remnants, grazed woodland remnants, and grazed pasture. They focused on the impact of grazing by sheep and cattle on the ground invertebrate fauna of remnant grey box Eucalyptus microcarpa woodland in th…	No	None	No	Forest farming	FF - Forest grazing	Australia	Benalla (near Melbourne), Victoria	Temperate	Correlational	Not applicable	15	Sites	NA	Agriculture	Primary forest	NA	Pasture ; remnant woodland	Spatial	No	No	No	No		Ecosystem services	ES RM - Maintenance of physical, chemical, biological conditions	Habitat/biodiversity	NA	Abundance, diversity and composition of ground invertebrate assemblages	Quantitative	Negative	The number of invertebrates caught increased from ungrazed woodland to grazed woodland to pasture, but this increase was due primarily to the most abundant orders (Hymenoptera, Coleoptera and Aranaea), and two abundant taxa characteristic of pasture (Orthoptera and Dermaptera). In contrast, most of the less abundant orders followed the opposite pattern, and were caught in higher numbers (and as a…
		37120816	SEC	43540		http://dx.doi.org/10.1155/2014/259471	Brown P, and Mortimer C. (2014). Econometric Analysis of Landscape Preferences in Canterbury, New Zealand. Economics Research International, 2014, pp.1-12.	Journal article	Brown P ; Mortimer C ;	2014	Econometric Analysis of Landscape Preferences in Canterbury, New Zealand	Economics Research International	2014	NA		This paper evaluated which changes to the Canterbury landscape have been most pronounced, how people react to those changes, which aspects of the rural landscape are of greatest importance to both urban and rural residents of Canterbury, and whether cost-effective means of mitigating visual changes to the landscape exist. This paper sought to uncover whether residents of Canterbury have noticed c…	No	None	Yes	Agrisilvicultural	AS - Hedgerows, shelterbelts, and windbreak systems	New Zealand	Canterbury	Temperate	Perception/survey	Not applicable	740	Survey responses	Rural vs urban resident	Agriculture	NA	NA	Crop fields ; pasture ; dairy farms	Spatial	No	No	No	No		Ecosystem services	ES C - Physical and intellectual interactions with environmental settings	Aesthetic value	NA	Visual assessment of different land use features	Quantitative	Positive	They find that the majority of Cantabrians hold unfavourable views of recent changes to the landscape-particularly with regard to dairying-a finding that is consistent across both urban and rural survey respondents. Using a visual assessment study with cross-classified random effect, they find that dairy cows, irrigators, and silage bales significantly reduce viewers' subjective evaluations of la…
		37120816	SEC	43540		http://dx.doi.org/10.1155/2014/259471	Brown P, and Mortimer C. (2014). Econometric Analysis of Landscape Preferences in Canterbury, New Zealand. Economics Research International, 2014, pp.1-12.	Journal article	Brown P ; Mortimer C ;	2014	Econometric Analysis of Landscape Preferences in Canterbury, New Zealand	Economics Research International	2014	NA		This paper evaluated which changes to the Canterbury landscape have been most pronounced, how people react to those changes, which aspects of the rural landscape are of greatest importance to both urban and rural residents of Canterbury, and whether cost-effective means of mitigating visual changes to the landscape exist. This paper sought to uncover whether residents of Canterbury have noticed c…	No	None	Yes	Silvopastoral	SP - Hedgerows, shelterbelts, and windbreak systems	New Zealand	Canterbury	Temperate	Perception/survey	Not applicable	740	Survey responses	Rural vs urban resident	Agriculture	NA	NA	Crop fields ; pasture ; dairy farms	Spatial	No	No	No	No		Ecosystem services	ES C - Physical and intellectual interactions with environmental settings	Aesthetic value	NA	Visual assessment of different land use features	Quantitative	Positive	They find that the majority of Cantabrians hold unfavourable views of recent changes to the landscape-particularly with regard to dairying-a finding that is consistent across both urban and rural survey respondents. Using a visual assessment study with cross-classified random effect, they find that dairy cows, irrigators, and silage bales significantly reduce viewers' subjective evaluations of la…
		37013788	SEC	43541		https://doi.org/10.1007/s10336-014-1113-1	Burgess MD, Bright JA, Morris AJ, Field RH, Grice PV, Cooke AI, and Peach W. (2015). Influence of agri-environment scheme options on territory settlement by Yellowhammer (Emberiza citronella) and Corn Bunting (Emberiza calandra). Journal of Ornithology, 156(1), pp.153-163.	Journal article	Burgess MD ; Bright JA ; Morris AJ ; Field RH ; Grice PV ; Cooke AI ; Peach W ;	2015	Influence of agri-environment scheme options on territory settlement by Yellowhammer (Emberiza citronella) and Corn Bunting (Emberiza calandra)	Journal of Ornithology	156	This project was funded by Natural England under the Action for Birds in England partnership.		This study analyses farm-scale breeding season distributions of two species of bunting with contrasting nesting requirements which are widespread in farmland throughout Europe, and are of conservation concern in the UK, the Yellowhammer (Emberiza citrinella) and the Corn Bunting (Emberiza calandra). The researchers test whether territory settlement is influenced by the provision of agri-environme…	No	Incentive provision	No	Agrisilvicultural	AS - Hedgerows, shelterbelts, and windbreak systems	UK	Cotswolds, West Midlands, and East Anglia (England)	Temperate	Correlational	Not applicable	83	Sites	Bird species	Agriculture	NA	NA	Crop fields ; pasture ; fallow land ; grass buffer strips ; ditches ; non-cropped non-woody field margins	Spatial	No	No	No	No		Ecosystem services	ES RM - Maintenance of physical, chemical, biological conditions	Habitat/biodiversity	NA	Yellowhammer (bird) abundance and distribution	Quantitative	Positive	Yellowhammer showed a significantly non-random selection of boundaries within territories (MANOVA: Wilks’ λ = 0.394, df = 6, P = 0.001). Yellowhammers clearly selected AES managed hedgerows over non-AES managed hedgerows. AES managed hedgerows were the most preferred habitat type for Yellowhammer. Boundary management is included in many AES across Europe, and includes options that limit the frequ…
		37055525	SEC	43541		https://doi.org/10.1093/ee/nvv105	Burgio G, Sommaggio D, Marini M, Puppi G, Chiarucci A, Landi S, Fabbri R, Pesarini F, Genghini M, Ferrari R, Muzzi E, Van Lenteren , J C, and Masetti A. (2015). The Influence of Vegetation and Landscape Structural Connectivity on Butterflies (Lepidoptera: Papilionoidea and Hesperiidae), Carabids (Coleoptera: Carabidae), Syrphids (Diptera: Syrphidae), and Sawflies (Hymenoptera: Symphyta) in Northe…	Journal article	Burgio G ; Sommaggio D ; Marini M ; Puppi G ; Chiarucci A ; Landi S ; Fabbri R ; Pesarini F ; Genghini M ; Ferrari R ; Muzzi E ; Van Lenteren ; J C ; Masetti A ;	2015	The Influence of Vegetation and Landscape Structural Connectivity on Butterflies (Lepidoptera: Papilionoidea and Hesperiidae), Carabids (Coleoptera: Carabidae), Syrphids (Diptera: Syrphidae), and Sawflies (Hymenoptera: Symphyta) in Northern Italy Farmland	Environmental Entomology	44	The present research was funded by the Italian Ministry of Agriculture and Forestry under the project “Compatibility between agriculture and wild fauna within intensive agroecosystems”.		The general aim of this study was to describe the response of multiple insect taxa to local vegetation and landscape structural connectivity in farmland of Emilia-Romagna (northern Italy). In this region, the local government has applied European Community agri-environment schemes (Law 2078/92) by funding the planting of hedgerows to realize an ecological network in the landscape. Butterflies (Le…	No	Incentive provision	No	Agrisilvicultural	AS - Hedgerows, shelterbelts, and windbreak systems	Italy	Modena and Reggio Emilia	Temperate	Correlational	Not applicable	28	Plots	Species ; bioclimate	Non-woody conservation practice	NA	NA	Weedy margins	Spatial	No	No	No	No		Ecosystem services	ES RM - Maintenance of physical, chemical, biological conditions	Habitat/biodiversity	NA	Abundance and species richness of butterflies (Lepidoptera: Papilionoidea and Hesperiidae), carabids (Coleoptera: Carabidae), syrphids (Diptera: Syrphidae), and sawflies (Hymenoptera: Symphyta)	Quantitative	Mixed	Butterflies species richness and abundance were positively associated both to herb cover and to plant species richness, but responded negatively to tree and shrub cover. Shrub cover was strictly correlated to both species richness and activity density of carabids. The species richness of syrphids was positively influenced by herb cover and plant richness, whereas their abundance was dependent on …
		37013952	SEC	43541		https://doi.org/10.1086/674180	Burrell TK, O'Brien JM, Graham SE, Simon KS, Harding JS, and McIntosh AR. (2014). Riparian shading mitigates stream eutrophication in agricultural catchments. Freshwater Science, 33(1), pp.73-84.	Journal article	Burrell TK ; O'Brien JM ; Graham SE ; Simon KS ; Harding JS ; McIntosh AR ;	2014	Riparian shading mitigates stream eutrophication in agricultural catchments	Freshwater Science	33	This study was funded by a grant from the Mackenzie Charitable Foundation.		The researchers measured community metabolism in 21 streams in the Canterbury region of New Zealand along 2 independent gradients of agricultural intensity and riparian cover (from closed canopied to open canopied) to assess relative effects of landscape and local factors on stream trophic state. They measured stream metabolism with the single-station open-channel diel O-2 method. Their key quest…	No	None	No	Agrisilvicultural	AS - Riparian buffer strips	New Zealand	the Canterbury Plains, Banks Peninsula, and Canterbury Foothills (South Island)	Temperate	Correlational	Not applicable	21	Stream reaches	Intensity of agricultural activity	Agriculture	Bare soil/shrubland/scrubland	NA	Agriculture ; scrub	Spatial	No	No	No	No		Ecosystem services	ES RM - Maintenance of physical, chemical, biological conditions	Water conditions - gross primary production (GPP) ; ecosystem respiration (ER)	NA	substrate size ; temperature ; macrophyte presence/absence; fine particulate organic matter ; channel shading ; chlorophyll a ; dissolved O2 concentration ; gas exchange ; NO3- concentration ; soluble reactive P (SRP) concentration, and fine sediment cover	Quantitative	Positive	They found a correlation between gross primary production (GPP) and ecosystem respiration (ER), indicating a gradient of trophic states across sites. Streams were strongly heterotrophic with P: R values varying from 0.01 to 0.25. GPP and ER increased with % agriculture and % macrophyte cover, but decreased with % shade from riparian vegetation. Hierarchical partitioning analysis indicated that % …
		37023844	SEC	43542		https://doi.org/10.1016/j.agee.2005.10.008	Butet A, Paillat G, and Delettre Y. (2006). Seasonal changes in small mammal assemblages from field boundaries in an agricultural landscape of western France.. Agriculture, and Ecosystems & Environment, 113(1-4), pp.364-369.	Journal article	Butet A ; Paillat G ; Delettre Y ;	2006	Seasonal changes in small mammal assemblages from field boundaries in an agricultural landscape of western France.	Agriculture, Ecosystems & Environment	113	Gilles Paillat has been supported by a fellowship from French Research Ministry. This study benefits from financial supports from CNRS (UMR Ecobio, SEAH).		This study deals with the changes in structure of small mammal assemblages (seven species) in linear field boundary habitats of an intensively cultivated agricultural landscape. Composition and structure of the community were studied through trapping techniques in two types of habitat including 27 trapping locations.	No	None	No	Agrisilvicultural	AS - Hedgerows, shelterbelts, and windbreak systems	France	Mont-Saint-Michel Bay	Temperate	Correlational	Not applicable	27	Sites	Species ; season	Non-woody conservation practice	NA	NA	Grassy field margin	Spatial	No	No	No	No		Ecosystem services	ES RM - Maintenance of physical, chemical, biological conditions	Habitat/biodiversity	NA	Small mammal abundance, composition, and diversity	Quantitative	Mixed	C. glareolus and secondarily, A. sylvaticus were the most abundant species in hedges and were opposed to M. agrestis and M. subterraneus which were mainly found in grassy banks. C. glareolus and A. sylvaticus were strongly associated to hedges and were the most trapped species. C. russula and S. minutus were equally abundant in hedges and grassy banks in all seasons; only S. coronatus was slightl…
		37014709	SEC	43542		https://doi.org/10.1016/j.agee.2010.04.011	Butet A, Michel N, Rantier Y, Comor V, Hubert-Moy L, Nabucet J, and Delettre Y. (2010). Responses of common buzzard (Buteo buteo) and Eurasian kestrel (Falco tinnunculus) to land use changes in agricultural landscapes of Western France. Agriculture, and Ecosystems & Environment, 138(3-4), pp.152-159.	Journal article	Butet A ; Michel N ; Rantier Y ; Comor V ; Hubert-Moy L ; Nabucet J ; Delettre Y ;	2010	Responses of common buzzard (Buteo buteo) and Eurasian kestrel (Falco tinnunculus) to land use changes in agricultural landscapes of Western France	Agriculture, Ecosystems & Environment	138	This study has been supported by financial grant from the ANR-ECCO research program (INSU-CNRS) and from the zone atelier «Pleine-Fougères, Bretagne».		In this study, the researchers analysed the numerical response of two diurnal raptor species, the common buzzard and the Eurasian kestrel to different agricultural landscape contexts. They carried out a 3-year survey of the abundance of these two species in three agricultural landscape contexts that are known to form a gradient of land use intensity and hedgerow network fragmentation. They also c…	No	None	No	Agrisilvicultural	AS - Hedgerows, shelterbelts, and windbreak systems	France	Brittany region, district of “Ille-et-Vilaine”, south of the Mont-Saint-Michel Bay	Temperate	Correlational	Not applicable	27	Sites	NA	Agriculture	Secondary forest/woodland/plantation	NA	Agricultural fields ; woodlands	Spatial	No	No	No	No		Ecosystem services	ES RM - Maintenance of physical, chemical, biological conditions	Habitat/biodiversity	NA	Raptor abundance - the common buzzard (Buteo buteo) and the Eurasian kestrel (Falco tinnunculus) ; Small mammal prey abundance, richness, and composition	Quantitative	Mixed	The abundance of the common buzzard decreased significantly with the reduction of hedgerows. woodlots and grasslands areas, as well as with the decrease in prey abundance at the landscape scale. The abundance of the Eurasian kestrel showed the same trend, but fall of abundance was less marked and not significant. This resulted in a reverse ratio of species density according to agricultural intens…
		37016358	SEC	43542		ISBN: 0939970694	Cable TT, and Cook P. (1996). Farmers' attitudes and behaviors toward shelterbelts in Kansas. In: , ed., Proceedings of the 1996 Society of American Foresters convention: Diverse forests, abundant opportunities, and evolving realities. WASHINGTON: SOC AMER FORESTERS, pp.441-443.	Conference proceeding	Cable TT ; Cook P ;	1996	Farmers' attitudes and behaviors toward shelterbelts in Kansas	Proceedings of the 1996 Society of American Foresters convention: Diverse forests, abundant opportunities, and evolving realities	NA	NA		In this study, the researchers examined the attitudes and behaviors of agricultural producers regarding shelterbelts. Specifically, the objectives of the study were: (1) to determine the nature and extent of shelterbelt-related actions, (2) to assess Kansas landowners' knowledge and attitudes about shelterbelts, (3) to link these attitudes and actions to landowner characteristics and (4) to asses…	No	None	Yes	Agrisilvicultural	AS - Hedgerows, shelterbelts, and windbreak systems	USA	Kansas	Temperate	Perception/survey	Not applicable	1748	Survey respondents (agricultural producers)	Landowner attitudes with vs. without shelterbelts on their property	Agriculture	NA	NA	Agriculture without windbreaks	None	Yes	Yes	No	Yes		Ecosystem services	ES P - Nutrition	Provision of wildlife habitat ; livestock protection ; soil erosion ; aesthetic value ; management of drifting snow ; wind damage to crops ; property value ; provision of wood products ; crop yields ; water management ; crop moisture	Gender ; age ; education level ; income ; farm operation type ; farm size ; value of products sold from the farm	Perceptions of respondents	Quantitative	Mixed	The survey asked respondents who had shelterbelts to choose from a list of reasons why they had shelterbelts. The reason most often selected was that shelterbelts improve wildlife habitat (64.8 percent of respondents), and the next was that they existed prior to the respondent's management (62.2 percent). Other reasons were that shelterbelts increase livestock protection (56.8 percent), reduce so…
		37016358	SEC	43542		ISBN: 0939970694	Cable TT, and Cook P. (1996). Farmers' attitudes and behaviors toward shelterbelts in Kansas. In: , ed., Proceedings of the 1996 Society of American Foresters convention: Diverse forests, abundant opportunities, and evolving realities. WASHINGTON: SOC AMER FORESTERS, pp.441-443.	Conference proceeding	Cable TT ; Cook P ;	1996	Farmers' attitudes and behaviors toward shelterbelts in Kansas	Proceedings of the 1996 Society of American Foresters convention: Diverse forests, abundant opportunities, and evolving realities	NA	NA		In this study, the researchers examined the attitudes and behaviors of agricultural producers regarding shelterbelts. Specifically, the objectives of the study were: (1) to determine the nature and extent of shelterbelt-related actions, (2) to assess Kansas landowners' knowledge and attitudes about shelterbelts, (3) to link these attitudes and actions to landowner characteristics and (4) to asses…	No	None	Yes	Agrisilvicultural	AS - Hedgerows, shelterbelts, and windbreak systems	USA	Kansas	Temperate	Perception/survey	Not applicable	1748	Survey respondents (agricultural producers)	Landowner attitudes with vs. without shelterbelts on their property	Agriculture	NA	NA	Agriculture without windbreaks	None	Yes	Yes	No	Yes		Ecosystem services	ES RM - Mediation of flows	Provision of wildlife habitat ; livestock protection ; soil erosion ; aesthetic value ; management of drifting snow ; wind damage to crops ; property value ; provision of wood products ; crop yields ; water management ; crop moisture	Gender ; age ; education level ; income ; farm operation type ; farm size ; value of products sold from the farm	Perceptions of respondents	Quantitative	Mixed	The survey asked respondents who had shelterbelts to choose from a list of reasons why they had shelterbelts. The reason most often selected was that shelterbelts improve wildlife habitat (64.8 percent of respondents), and the next was that they existed prior to the respondent's management (62.2 percent). Other reasons were that shelterbelts increase livestock protection (56.8 percent), reduce so…
		37016358	SEC	43542		ISBN: 0939970694	Cable TT, and Cook P. (1996). Farmers' attitudes and behaviors toward shelterbelts in Kansas. In: , ed., Proceedings of the 1996 Society of American Foresters convention: Diverse forests, abundant opportunities, and evolving realities. WASHINGTON: SOC AMER FORESTERS, pp.441-443.	Conference proceeding	Cable TT ; Cook P ;	1996	Farmers' attitudes and behaviors toward shelterbelts in Kansas	Proceedings of the 1996 Society of American Foresters convention: Diverse forests, abundant opportunities, and evolving realities	NA	NA		In this study, the researchers examined the attitudes and behaviors of agricultural producers regarding shelterbelts. Specifically, the objectives of the study were: (1) to determine the nature and extent of shelterbelt-related actions, (2) to assess Kansas landowners' knowledge and attitudes about shelterbelts, (3) to link these attitudes and actions to landowner characteristics and (4) to asses…	No	None	Yes	Agrisilvicultural	AS - Hedgerows, shelterbelts, and windbreak systems	USA	Kansas	Temperate	Perception/survey	Not applicable	1748	Survey respondents (agricultural producers)	Landowner attitudes with vs. without shelterbelts on their property	Agriculture	NA	NA	Agriculture without windbreaks	None	Yes	Yes	No	Yes		Ecosystem services	ES RM - Maintenance of physical, chemical, biological conditions	Provision of wildlife habitat ; livestock protection ; soil erosion ; aesthetic value ; management of drifting snow ; wind damage to crops ; property value ; provision of wood products ; crop yields ; water management ; crop moisture	Gender ; age ; education level ; income ; farm operation type ; farm size ; value of products sold from the farm	Perceptions of respondents	Quantitative	Mixed	The survey asked respondents who had shelterbelts to choose from a list of reasons why they had shelterbelts. The reason most often selected was that shelterbelts improve wildlife habitat (64.8 percent of respondents), and the next was that they existed prior to the respondent's management (62.2 percent). Other reasons were that shelterbelts increase livestock protection (56.8 percent), reduce so…
		37016358	SEC	43542		ISBN: 0939970694	Cable TT, and Cook P. (1996). Farmers' attitudes and behaviors toward shelterbelts in Kansas. In: , ed., Proceedings of the 1996 Society of American Foresters convention: Diverse forests, abundant opportunities, and evolving realities. WASHINGTON: SOC AMER FORESTERS, pp.441-443.	Conference proceeding	Cable TT ; Cook P ;	1996	Farmers' attitudes and behaviors toward shelterbelts in Kansas	Proceedings of the 1996 Society of American Foresters convention: Diverse forests, abundant opportunities, and evolving realities	NA	NA		In this study, the researchers examined the attitudes and behaviors of agricultural producers regarding shelterbelts. Specifically, the objectives of the study were: (1) to determine the nature and extent of shelterbelt-related actions, (2) to assess Kansas landowners' knowledge and attitudes about shelterbelts, (3) to link these attitudes and actions to landowner characteristics and (4) to asses…	No	None	Yes	Agrisilvicultural	AS - Hedgerows, shelterbelts, and windbreak systems	USA	Kansas	Temperate	Perception/survey	Not applicable	1748	Survey respondents (agricultural producers)	Landowner attitudes with vs. without shelterbelts on their property	Agriculture	NA	NA	Agriculture without windbreaks	None	Yes	Yes	No	Yes		Human well-being	HWB - Income and household expenditure	Provision of wildlife habitat ; livestock protection ; soil erosion ; aesthetic value ; management of drifting snow ; wind damage to crops ; property value ; provision of wood products ; crop yields ; water management ; crop moisture	Gender ; age ; education level ; income ; farm operation type ; farm size ; value of products sold from the farm	Perceptions of respondents	Quantitative	Mixed	The survey asked respondents who had shelterbelts to choose from a list of reasons why they had shelterbelts. The reason most often selected was that shelterbelts improve wildlife habitat (64.8 percent of respondents), and the next was that they existed prior to the respondent's management (62.2 percent). Other reasons were that shelterbelts increase livestock protection (56.8 percent), reduce so…
		37016358	SEC	43542		ISBN: 0939970694	Cable TT, and Cook P. (1996). Farmers' attitudes and behaviors toward shelterbelts in Kansas. In: , ed., Proceedings of the 1996 Society of American Foresters convention: Diverse forests, abundant opportunities, and evolving realities. WASHINGTON: SOC AMER FORESTERS, pp.441-443.	Conference proceeding	Cable TT ; Cook P ;	1996	Farmers' attitudes and behaviors toward shelterbelts in Kansas	Proceedings of the 1996 Society of American Foresters convention: Diverse forests, abundant opportunities, and evolving realities	NA	NA		In this study, the researchers examined the attitudes and behaviors of agricultural producers regarding shelterbelts. Specifically, the objectives of the study were: (1) to determine the nature and extent of shelterbelt-related actions, (2) to assess Kansas landowners' knowledge and attitudes about shelterbelts, (3) to link these attitudes and actions to landowner characteristics and (4) to asses…	No	None	Yes	Agrisilvicultural	AS - Hedgerows, shelterbelts, and windbreak systems	USA	Kansas	Temperate	Perception/survey	Not applicable	1748	Survey respondents (agricultural producers)	Landowner attitudes with vs. without shelterbelts on their property	Agriculture	NA	NA	Agriculture without windbreaks	None	Yes	Yes	No	Yes		Ecosystem services	ES P - Nutrition	Provision of wildlife habitat ; livestock protection ; soil erosion ; aesthetic value ; management of drifting snow ; wind damage to crops ; property value ; provision of wood products ; crop yields ; water management ; crop moisture	Gender ; age ; education level ; income ; farm operation type ; farm size ; value of products sold from the farm	Perceptions of respondents	Quantitative	Mixed	The survey asked respondents who had shelterbelts to choose from a list of reasons why they had shelterbelts. The reason most often selected was that shelterbelts improve wildlife habitat (64.8 percent of respondents), and the next was that they existed prior to the respondent's management (62.2 percent). Other reasons were that shelterbelts increase livestock protection (56.8 percent), reduce so…
		37016358	SEC	43542		ISBN: 0939970694	Cable TT, and Cook P. (1996). Farmers' attitudes and behaviors toward shelterbelts in Kansas. In: , ed., Proceedings of the 1996 Society of American Foresters convention: Diverse forests, abundant opportunities, and evolving realities. WASHINGTON: SOC AMER FORESTERS, pp.441-443.	Conference proceeding	Cable TT ; Cook P ;	1996	Farmers' attitudes and behaviors toward shelterbelts in Kansas	Proceedings of the 1996 Society of American Foresters convention: Diverse forests, abundant opportunities, and evolving realities	NA	NA		In this study, the researchers examined the attitudes and behaviors of agricultural producers regarding shelterbelts. Specifically, the objectives of the study were: (1) to determine the nature and extent of shelterbelt-related actions, (2) to assess Kansas landowners' knowledge and attitudes about shelterbelts, (3) to link these attitudes and actions to landowner characteristics and (4) to asses…	No	None	Yes	Agrisilvicultural	AS - Hedgerows, shelterbelts, and windbreak systems	USA	Kansas	Temperate	Perception/survey	Not applicable	1748	Survey respondents (agricultural producers)	Landowner attitudes with vs. without shelterbelts on their property	Agriculture	NA	NA	Agriculture without windbreaks	None	Yes	Yes	No	Yes		Ecosystem services	ES P - Energy	Provision of wildlife habitat ; livestock protection ; soil erosion ; aesthetic value ; management of drifting snow ; wind damage to crops ; property value ; provision of wood products ; crop yields ; water management ; crop moisture	Gender ; age ; education level ; income ; farm operation type ; farm size ; value of products sold from the farm	Perceptions of respondents	Quantitative	Mixed	The survey asked respondents who had shelterbelts to choose from a list of reasons why they had shelterbelts. The reason most often selected was that shelterbelts improve wildlife habitat (64.8 percent of respondents), and the next was that they existed prior to the respondent's management (62.2 percent). Other reasons were that shelterbelts increase livestock protection (56.8 percent), reduce so…
		37016358	SEC	43542		ISBN: 0939970694	Cable TT, and Cook P. (1996). Farmers' attitudes and behaviors toward shelterbelts in Kansas. In: , ed., Proceedings of the 1996 Society of American Foresters convention: Diverse forests, abundant opportunities, and evolving realities. WASHINGTON: SOC AMER FORESTERS, pp.441-443.	Conference proceeding	Cable TT ; Cook P ;	1996	Farmers' attitudes and behaviors toward shelterbelts in Kansas	Proceedings of the 1996 Society of American Foresters convention: Diverse forests, abundant opportunities, and evolving realities	NA	NA		In this study, the researchers examined the attitudes and behaviors of agricultural producers regarding shelterbelts. Specifically, the objectives of the study were: (1) to determine the nature and extent of shelterbelt-related actions, (2) to assess Kansas landowners' knowledge and attitudes about shelterbelts, (3) to link these attitudes and actions to landowner characteristics and (4) to asses…	No	None	Yes	Agrisilvicultural	AS - Hedgerows, shelterbelts, and windbreak systems	USA	Kansas	Temperate	Perception/survey	Not applicable	1748	Survey respondents (agricultural producers)	Landowner attitudes with vs. without shelterbelts on their property	Agriculture	NA	NA	Agriculture without windbreaks	None	Yes	Yes	No	Yes		Ecosystem services	ES P - Materials	Provision of wildlife habitat ; livestock protection ; soil erosion ; aesthetic value ; management of drifting snow ; wind damage to crops ; property value ; provision of wood products ; crop yields ; water management ; crop moisture	Gender ; age ; education level ; income ; farm operation type ; farm size ; value of products sold from the farm	Perceptions of respondents	Quantitative	Mixed	The survey asked respondents who had shelterbelts to choose from a list of reasons why they had shelterbelts. The reason most often selected was that shelterbelts improve wildlife habitat (64.8 percent of respondents), and the next was that they existed prior to the respondent's management (62.2 percent). Other reasons were that shelterbelts increase livestock protection (56.8 percent), reduce so…
		37016358	SEC	43542		ISBN: 0939970694	Cable TT, and Cook P. (1996). Farmers' attitudes and behaviors toward shelterbelts in Kansas. In: , ed., Proceedings of the 1996 Society of American Foresters convention: Diverse forests, abundant opportunities, and evolving realities. WASHINGTON: SOC AMER FORESTERS, pp.441-443.	Conference proceeding	Cable TT ; Cook P ;	1996	Farmers' attitudes and behaviors toward shelterbelts in Kansas	Proceedings of the 1996 Society of American Foresters convention: Diverse forests, abundant opportunities, and evolving realities	NA	NA		In this study, the researchers examined the attitudes and behaviors of agricultural producers regarding shelterbelts. Specifically, the objectives of the study were: (1) to determine the nature and extent of shelterbelt-related actions, (2) to assess Kansas landowners' knowledge and attitudes about shelterbelts, (3) to link these attitudes and actions to landowner characteristics and (4) to asses…	No	None	Yes	Agrisilvicultural	AS - Hedgerows, shelterbelts, and windbreak systems	USA	Kansas	Temperate	Perception/survey	Not applicable	1748	Survey respondents (agricultural producers)	Landowner attitudes with vs. without shelterbelts on their property	Agriculture	NA	NA	Agriculture without windbreaks	None	Yes	Yes	No	Yes		Ecosystem services	ES C - Physical and intellectual interactions with environmental settings	Provision of wildlife habitat ; livestock protection ; soil erosion ; aesthetic value ; management of drifting snow ; wind damage to crops ; property value ; provision of wood products ; crop yields ; water management ; crop moisture	Gender ; age ; education level ; income ; farm operation type ; farm size ; value of products sold from the farm	Perceptions of respondents	Quantitative	Mixed	The survey asked respondents who had shelterbelts to choose from a list of reasons why they had shelterbelts. The reason most often selected was that shelterbelts improve wildlife habitat (64.8 percent of respondents), and the next was that they existed prior to the respondent's management (62.2 percent). Other reasons were that shelterbelts increase livestock protection (56.8 percent), reduce so…
		37016358	SEC	43542		ISBN: 0939970694	Cable TT, and Cook P. (1996). Farmers' attitudes and behaviors toward shelterbelts in Kansas. In: , ed., Proceedings of the 1996 Society of American Foresters convention: Diverse forests, abundant opportunities, and evolving realities. WASHINGTON: SOC AMER FORESTERS, pp.441-443.	Conference proceeding	Cable TT ; Cook P ;	1996	Farmers' attitudes and behaviors toward shelterbelts in Kansas	Proceedings of the 1996 Society of American Foresters convention: Diverse forests, abundant opportunities, and evolving realities	NA	NA		In this study, the researchers examined the attitudes and behaviors of agricultural producers regarding shelterbelts. Specifically, the objectives of the study were: (1) to determine the nature and extent of shelterbelt-related actions, (2) to assess Kansas landowners' knowledge and attitudes about shelterbelts, (3) to link these attitudes and actions to landowner characteristics and (4) to asses…	No	None	Yes	Silvopastoral	SP - Hedgerows, shelterbelts, and windbreak systems	USA	Kansas	Temperate	Perception/survey	Not applicable	1748	Survey respondents (agricultural producers)	Landowner attitudes with vs. without shelterbelts on their property	Agriculture	NA	NA	Agriculture without windbreaks	None	Yes	Yes	No	Yes		Ecosystem services	ES P - Nutrition	Provision of wildlife habitat ; livestock protection ; soil erosion ; aesthetic value ; management of drifting snow ; wind damage to crops ; property value ; provision of wood products ; crop yields ; water management ; crop moisture	Gender ; age ; education level ; income ; farm operation type ; farm size ; value of products sold from the farm	Perceptions of respondents	Quantitative	Mixed	The survey asked respondents who had shelterbelts to choose from a list of reasons why they had shelterbelts. The reason most often selected was that shelterbelts improve wildlife habitat (64.8 percent of respondents), and the next was that they existed prior to the respondent's management (62.2 percent). Other reasons were that shelterbelts increase livestock protection (56.8 percent), reduce so…
		37016358	SEC	43542		ISBN: 0939970694	Cable TT, and Cook P. (1996). Farmers' attitudes and behaviors toward shelterbelts in Kansas. In: , ed., Proceedings of the 1996 Society of American Foresters convention: Diverse forests, abundant opportunities, and evolving realities. WASHINGTON: SOC AMER FORESTERS, pp.441-443.	Conference proceeding	Cable TT ; Cook P ;	1996	Farmers' attitudes and behaviors toward shelterbelts in Kansas	Proceedings of the 1996 Society of American Foresters convention: Diverse forests, abundant opportunities, and evolving realities	NA	NA		In this study, the researchers examined the attitudes and behaviors of agricultural producers regarding shelterbelts. Specifically, the objectives of the study were: (1) to determine the nature and extent of shelterbelt-related actions, (2) to assess Kansas landowners' knowledge and attitudes about shelterbelts, (3) to link these attitudes and actions to landowner characteristics and (4) to asses…	No	None	Yes	Silvopastoral	SP - Hedgerows, shelterbelts, and windbreak systems	USA	Kansas	Temperate	Perception/survey	Not applicable	1748	Survey respondents (agricultural producers)	Landowner attitudes with vs. without shelterbelts on their property	Agriculture	NA	NA	Agriculture without windbreaks	None	Yes	Yes	No	Yes		Ecosystem services	ES RM - Mediation of flows	Provision of wildlife habitat ; livestock protection ; soil erosion ; aesthetic value ; management of drifting snow ; wind damage to crops ; property value ; provision of wood products ; crop yields ; water management ; crop moisture	Gender ; age ; education level ; income ; farm operation type ; farm size ; value of products sold from the farm	Perceptions of respondents	Quantitative	Mixed	The survey asked respondents who had shelterbelts to choose from a list of reasons why they had shelterbelts. The reason most often selected was that shelterbelts improve wildlife habitat (64.8 percent of respondents), and the next was that they existed prior to the respondent's management (62.2 percent). Other reasons were that shelterbelts increase livestock protection (56.8 percent), reduce so…
		37016358	SEC	43542		ISBN: 0939970694	Cable TT, and Cook P. (1996). Farmers' attitudes and behaviors toward shelterbelts in Kansas. In: , ed., Proceedings of the 1996 Society of American Foresters convention: Diverse forests, abundant opportunities, and evolving realities. WASHINGTON: SOC AMER FORESTERS, pp.441-443.	Conference proceeding	Cable TT ; Cook P ;	1996	Farmers' attitudes and behaviors toward shelterbelts in Kansas	Proceedings of the 1996 Society of American Foresters convention: Diverse forests, abundant opportunities, and evolving realities	NA	NA		In this study, the researchers examined the attitudes and behaviors of agricultural producers regarding shelterbelts. Specifically, the objectives of the study were: (1) to determine the nature and extent of shelterbelt-related actions, (2) to assess Kansas landowners' knowledge and attitudes about shelterbelts, (3) to link these attitudes and actions to landowner characteristics and (4) to asses…	No	None	Yes	Silvopastoral	SP - Hedgerows, shelterbelts, and windbreak systems	USA	Kansas	Temperate	Perception/survey	Not applicable	1748	Survey respondents (agricultural producers)	Landowner attitudes with vs. without shelterbelts on their property	Agriculture	NA	NA	Agriculture without windbreaks	None	Yes	Yes	No	Yes		Ecosystem services	ES RM - Maintenance of physical, chemical, biological conditions	Provision of wildlife habitat ; livestock protection ; soil erosion ; aesthetic value ; management of drifting snow ; wind damage to crops ; property value ; provision of wood products ; crop yields ; water management ; crop moisture	Gender ; age ; education level ; income ; farm operation type ; farm size ; value of products sold from the farm	Perceptions of respondents	Quantitative	Mixed	The survey asked respondents who had shelterbelts to choose from a list of reasons why they had shelterbelts. The reason most often selected was that shelterbelts improve wildlife habitat (64.8 percent of respondents), and the next was that they existed prior to the respondent's management (62.2 percent). Other reasons were that shelterbelts increase livestock protection (56.8 percent), reduce so…
		37016358	SEC	43542		ISBN: 0939970694	Cable TT, and Cook P. (1996). Farmers' attitudes and behaviors toward shelterbelts in Kansas. In: , ed., Proceedings of the 1996 Society of American Foresters convention: Diverse forests, abundant opportunities, and evolving realities. WASHINGTON: SOC AMER FORESTERS, pp.441-443.	Conference proceeding	Cable TT ; Cook P ;	1996	Farmers' attitudes and behaviors toward shelterbelts in Kansas	Proceedings of the 1996 Society of American Foresters convention: Diverse forests, abundant opportunities, and evolving realities	NA	NA		In this study, the researchers examined the attitudes and behaviors of agricultural producers regarding shelterbelts. Specifically, the objectives of the study were: (1) to determine the nature and extent of shelterbelt-related actions, (2) to assess Kansas landowners' knowledge and attitudes about shelterbelts, (3) to link these attitudes and actions to landowner characteristics and (4) to asses…	No	None	Yes	Silvopastoral	SP - Hedgerows, shelterbelts, and windbreak systems	USA	Kansas	Temperate	Perception/survey	Not applicable	1748	Survey respondents (agricultural producers)	Landowner attitudes with vs. without shelterbelts on their property	Agriculture	NA	NA	Agriculture without windbreaks	None	Yes	Yes	No	Yes		Human well-being	HWB - Income and household expenditure	Provision of wildlife habitat ; livestock protection ; soil erosion ; aesthetic value ; management of drifting snow ; wind damage to crops ; property value ; provision of wood products ; crop yields ; water management ; crop moisture	Gender ; age ; education level ; income ; farm operation type ; farm size ; value of products sold from the farm	Perceptions of respondents	Quantitative	Mixed	The survey asked respondents who had shelterbelts to choose from a list of reasons why they had shelterbelts. The reason most often selected was that shelterbelts improve wildlife habitat (64.8 percent of respondents), and the next was that they existed prior to the respondent's management (62.2 percent). Other reasons were that shelterbelts increase livestock protection (56.8 percent), reduce so…
		37016358	SEC	43542		ISBN: 0939970694	Cable TT, and Cook P. (1996). Farmers' attitudes and behaviors toward shelterbelts in Kansas. In: , ed., Proceedings of the 1996 Society of American Foresters convention: Diverse forests, abundant opportunities, and evolving realities. WASHINGTON: SOC AMER FORESTERS, pp.441-443.	Conference proceeding	Cable TT ; Cook P ;	1996	Farmers' attitudes and behaviors toward shelterbelts in Kansas	Proceedings of the 1996 Society of American Foresters convention: Diverse forests, abundant opportunities, and evolving realities	NA	NA		In this study, the researchers examined the attitudes and behaviors of agricultural producers regarding shelterbelts. Specifically, the objectives of the study were: (1) to determine the nature and extent of shelterbelt-related actions, (2) to assess Kansas landowners' knowledge and attitudes about shelterbelts, (3) to link these attitudes and actions to landowner characteristics and (4) to asses…	No	None	Yes	Silvopastoral	SP - Hedgerows, shelterbelts, and windbreak systems	USA	Kansas	Temperate	Perception/survey	Not applicable	1748	Survey respondents (agricultural producers)	Landowner attitudes with vs. without shelterbelts on their property	Agriculture	NA	NA	Agriculture without windbreaks	None	Yes	Yes	No	Yes		Human well-being	HWB - Income and household expenditure	Provision of wildlife habitat ; livestock protection ; soil erosion ; aesthetic value ; management of drifting snow ; wind damage to crops ; property value ; provision of wood products ; crop yields ; water management ; crop moisture	Gender ; age ; education level ; income ; farm operation type ; farm size ; value of products sold from the farm	Perceptions of respondents	Quantitative	Mixed	The survey asked respondents who had shelterbelts to choose from a list of reasons why they had shelterbelts. The reason most often selected was that shelterbelts improve wildlife habitat (64.8 percent of respondents), and the next was that they existed prior to the respondent's management (62.2 percent). Other reasons were that shelterbelts increase livestock protection (56.8 percent), reduce so…
		37016358	SEC	43542		ISBN: 0939970694	Cable TT, and Cook P. (1996). Farmers' attitudes and behaviors toward shelterbelts in Kansas. In: , ed., Proceedings of the 1996 Society of American Foresters convention: Diverse forests, abundant opportunities, and evolving realities. WASHINGTON: SOC AMER FORESTERS, pp.441-443.	Conference proceeding	Cable TT ; Cook P ;	1996	Farmers' attitudes and behaviors toward shelterbelts in Kansas	Proceedings of the 1996 Society of American Foresters convention: Diverse forests, abundant opportunities, and evolving realities	NA	NA		In this study, the researchers examined the attitudes and behaviors of agricultural producers regarding shelterbelts. Specifically, the objectives of the study were: (1) to determine the nature and extent of shelterbelt-related actions, (2) to assess Kansas landowners' knowledge and attitudes about shelterbelts, (3) to link these attitudes and actions to landowner characteristics and (4) to asses…	No	None	Yes	Silvopastoral	SP - Hedgerows, shelterbelts, and windbreak systems	USA	Kansas	Temperate	Perception/survey	Not applicable	1748	Survey respondents (agricultural producers)	Landowner attitudes with vs. without shelterbelts on their property	Agriculture	NA	NA	Agriculture without windbreaks	None	Yes	Yes	No	Yes		Ecosystem services	ES P - Energy	Provision of wildlife habitat ; livestock protection ; soil erosion ; aesthetic value ; management of drifting snow ; wind damage to crops ; property value ; provision of wood products ; crop yields ; water management ; crop moisture	Gender ; age ; education level ; income ; farm operation type ; farm size ; value of products sold from the farm	Perceptions of respondents	Quantitative	Mixed	The survey asked respondents who had shelterbelts to choose from a list of reasons why they had shelterbelts. The reason most often selected was that shelterbelts improve wildlife habitat (64.8 percent of respondents), and the next was that they existed prior to the respondent's management (62.2 percent). Other reasons were that shelterbelts increase livestock protection (56.8 percent), reduce so…
		37016358	SEC	43542		ISBN: 0939970694	Cable TT, and Cook P. (1996). Farmers' attitudes and behaviors toward shelterbelts in Kansas. In: , ed., Proceedings of the 1996 Society of American Foresters convention: Diverse forests, abundant opportunities, and evolving realities. WASHINGTON: SOC AMER FORESTERS, pp.441-443.	Conference proceeding	Cable TT ; Cook P ;	1996	Farmers' attitudes and behaviors toward shelterbelts in Kansas	Proceedings of the 1996 Society of American Foresters convention: Diverse forests, abundant opportunities, and evolving realities	NA	NA		In this study, the researchers examined the attitudes and behaviors of agricultural producers regarding shelterbelts. Specifically, the objectives of the study were: (1) to determine the nature and extent of shelterbelt-related actions, (2) to assess Kansas landowners' knowledge and attitudes about shelterbelts, (3) to link these attitudes and actions to landowner characteristics and (4) to asses…	No	None	Yes	Silvopastoral	SP - Hedgerows, shelterbelts, and windbreak systems	USA	Kansas	Temperate	Perception/survey	Not applicable	1748	Survey respondents (agricultural producers)	Landowner attitudes with vs. without shelterbelts on their property	Agriculture	NA	NA	Agriculture without windbreaks	None	Yes	Yes	No	Yes		Ecosystem services	ES P - Materials	Provision of wildlife habitat ; livestock protection ; soil erosion ; aesthetic value ; management of drifting snow ; wind damage to crops ; property value ; provision of wood products ; crop yields ; water management ; crop moisture	Gender ; age ; education level ; income ; farm operation type ; farm size ; value of products sold from the farm	Perceptions of respondents	Quantitative	Mixed	The survey asked respondents who had shelterbelts to choose from a list of reasons why they had shelterbelts. The reason most often selected was that shelterbelts improve wildlife habitat (64.8 percent of respondents), and the next was that they existed prior to the respondent's management (62.2 percent). Other reasons were that shelterbelts increase livestock protection (56.8 percent), reduce so…
		37016358	SEC	43542		ISBN: 0939970694	Cable TT, and Cook P. (1996). Farmers' attitudes and behaviors toward shelterbelts in Kansas. In: , ed., Proceedings of the 1996 Society of American Foresters convention: Diverse forests, abundant opportunities, and evolving realities. WASHINGTON: SOC AMER FORESTERS, pp.441-443.	Conference proceeding	Cable TT ; Cook P ;	1996	Farmers' attitudes and behaviors toward shelterbelts in Kansas	Proceedings of the 1996 Society of American Foresters convention: Diverse forests, abundant opportunities, and evolving realities	NA	NA		In this study, the researchers examined the attitudes and behaviors of agricultural producers regarding shelterbelts. Specifically, the objectives of the study were: (1) to determine the nature and extent of shelterbelt-related actions, (2) to assess Kansas landowners' knowledge and attitudes about shelterbelts, (3) to link these attitudes and actions to landowner characteristics and (4) to asses…	No	None	Yes	Silvopastoral	SP - Hedgerows, shelterbelts, and windbreak systems	USA	Kansas	Temperate	Perception/survey	Not applicable	1748	Survey respondents (agricultural producers)	Landowner attitudes with vs. without shelterbelts on their property	Agriculture	NA	NA	Agriculture without windbreaks	None	Yes	Yes	No	Yes		Ecosystem services	ES C - Physical and intellectual interactions with environmental settings	Provision of wildlife habitat ; livestock protection ; soil erosion ; aesthetic value ; management of drifting snow ; wind damage to crops ; property value ; provision of wood products ; crop yields ; water management ; crop moisture	Gender ; age ; education level ; income ; farm operation type ; farm size ; value of products sold from the farm	Perceptions of respondents	Quantitative	Mixed	The survey asked respondents who had shelterbelts to choose from a list of reasons why they had shelterbelts. The reason most often selected was that shelterbelts improve wildlife habitat (64.8 percent of respondents), and the next was that they existed prior to the respondent's management (62.2 percent). Other reasons were that shelterbelts increase livestock protection (56.8 percent), reduce so…
		37024521	SEC	43542		https://doi.org/10.13031/trans.58.11238	Cacho J F, Youssef M A, Chescheir G M, Skaggs R W, Leggett Z H, Sucre E B, Nettles J E, and Arellano C. (2015). Impacts of switchgrass-loblolly pine intercropping on soil physical properties of a drained forest. Transactions of the ASABE, 58(6), pp.1573-1583.	Journal article	Cacho J F; Youssef M A; Chescheir G M; Skaggs R W; Leggett Z H; Sucre E B; Nettles J E; Arellano C ;	2015	Impacts of switchgrass-loblolly pine intercropping on soil physical properties of a drained forest.	Transactions of the ASABE	58	Logistical and financial support for this work was provided by Weyerhaeuser NR Company and Catchlight Energy, LLC, a Chevron and Weyerhaeuser Joint Venture. Additional research funds were provided by the U.S. DOE (Award No. DE-EE0004395: Optimization of southeastern forest biomass crop production: A watershed-scale evaluation of the sustainability and productivity of dedicated energy crop and woo…		In this study, the researchers investigated the effect of switchgrass-loblolly pine intercropping on the soil physical properties (SPP) of a poorly drained forest soil in eastern North Carolina using three management regimes: young loblolly pine stand (PINE), switchgrass-pine intercropping (PSWITCH), and a 38-year-old loblolly pine stand (REF). Measurements of SPP were conducted before and after …	No	None	No	Agrisilvicultural	AS - Trees integrated in crop fields (multipurpose trees)	USA	Dover (Lenoir County), North Carolina	Sub-tropical	Experimental	Not applicable	9	Sites	Management	Secondary forest/woodland/plantation	NA	NA	Pine forest (production)	Spatial	No	No	No	No		Ecosystem services	ES RM - Maintenance of physical, chemical, biological conditions	Soil formation and composition	NA	Soil physical properties - bulk density ; total porosity ; saturated hydraulic conductivity ; soil water characteristics ; drainable porosity	Both	Negative	Soil physical properties (SPP) were not significantly affected by the switchgrass harvest operation that was analyzed in this study. Significant differences in SPP were observed between switchgrass intercropped with pine (PSWITCH) and monocrop pine (PINE) in the top 30 cm of the soil. The differences observed in PSWITCH were an increase in bulk density (ρb), a decrease in total porosity (no), a d…
		40533692	SEC	43550		https://doi.org/10.1016/j.agsy.2017.09.002	Calvi G, Campedelli T, Tellini Florenzano, G , and Rossi P. (2018). Evaluating the benefits of agri-environment schemes on farmland bird communities through a common species monitoring programme. A case study in northern Italy. Agricultural Systems, 160, pp.60-69.	Journal article	Calvi G ; Campedelli T ; Tellini Florenzano ; G ; Rossi P ;	2018	Evaluating the benefits of agri-environment schemes on farmland bird communities through a common species monitoring programme. A case study in northern Italy	Agricultural Systems	160	This study was funded by Regione Emilia-Romagna, Agriculture Directorate and Evaluation Unit, and by Agriculture policies Ministry, Rural Development General Directorate.		The present paper has two main goals: firstly it aims to provide an assessment at a regional scale of the effectiveness, on bird used as surrogate of biodiversity, of the agri-environment measures detailed in the Rural Development Programme (RDP) 2007–2014 in a Mediterranean country, an area that has received little study so far. Secondly this paper aims to evaluate the possibility of using large…	No	Incentive provision	No	Agrisilvicultural	AS - Hedgerows, shelterbelts, and windbreak systems	Italy	Emilia-Romagna region	Temperate	Correlational	Not applicable	634	Sampling points	Species of interest	Agriculture	NA	NA	Agricultural fields (crops and grassland)	Spatial	No	No	No	No		Ecosystem services	ES RM - Maintenance of physical, chemical, biological conditions	Habitat/biodiversity	NA	total, farmland and generalist bird species richness ; abundance of seven bird species (Alauda arvensis, Hirundo rustica, Motacilla flava, Serinus serinus, Chloris chloris, Carduelis carduelis and Passer montanus)	Quantitative	Positive	The results of the analyses show that the positive effects of agri-environment measures are very limited at the scale we measured: among the four schemes analysed, the only one to have a significant positive effect on breeding birds was the maintenance of hedgerows and other traditional elements of the agricultural landscape. More specifically, this measure has a significant positive effect on ov…
		40533692	SEC	43550		https://doi.org/10.1016/j.agsy.2017.09.002	Calvi G, Campedelli T, Tellini Florenzano, G , and Rossi P. (2018). Evaluating the benefits of agri-environment schemes on farmland bird communities through a common species monitoring programme. A case study in northern Italy. Agricultural Systems, 160, pp.60-69.	Journal article	Calvi G ; Campedelli T ; Tellini Florenzano ; G ; Rossi P ;	2018	Evaluating the benefits of agri-environment schemes on farmland bird communities through a common species monitoring programme. A case study in northern Italy	Agricultural Systems	160	This study was funded by Regione Emilia-Romagna, Agriculture Directorate and Evaluation Unit, and by Agriculture policies Ministry, Rural Development General Directorate.		The present paper has two main goals: firstly it aims to provide an assessment at a regional scale of the effectiveness, on bird used as surrogate of biodiversity, of the agri-environment measures detailed in the Rural Development Programme (RDP) 2007–2014 in a Mediterranean country, an area that has received little study so far. Secondly this paper aims to evaluate the possibility of using large…	No	Incentive provision	No	Forest farming	FF - Forest grazing	Italy	Emilia-Romagna region	Temperate	Correlational	Not applicable	634	Sampling points	Species of interest	Agriculture	NA	NA	Agricultural fields (crops and grassland)	Spatial	No	No	No	No		Ecosystem services	ES RM - Maintenance of physical, chemical, biological conditions	Habitat/biodiversity	NA	total, farmland and generalist bird species richness ; abundance of seven bird species (Alauda arvensis, Hirundo rustica, Motacilla flava, Serinus serinus, Chloris chloris, Carduelis carduelis and Passer montanus)	Quantitative	Positive	The results of the analyses show that the positive effects of agri-environment measures are very limited at the scale we measured: among the four schemes analysed, the only one to have a significant positive effect on breeding birds was the maintenance of hedgerows and other traditional elements of the agricultural landscape. More specifically, this measure has a significant positive effect on ov…
		37054547	SEC	43542		https://doi.org/10.1007/s10457-017-0127-0	Camilli F, Pisanelli A, Seddaiu G, Franca A, Bondesan V, Rosati A, Moreno G M, Pantera A, Hermansen J E, and Burgess P J. (2018). How local stakeholders perceive agroforestry systems: an Italian perspective. Agroforestry Systems, 92(4), pp.849–862.	Journal article	Camilli F ; Pisanelli A ; Seddaiu G ; Franca A ; Bondesan V ; Rosati A ; Moreno G M; Pantera A ; Hermansen J E; Burgess P J;	2018	How local stakeholders perceive agroforestry systems: an Italian perspective	Agroforestry Systems	92	Support from the European Commission through the AGFORWARD FP7 research project (contract 613520).		This paper reports the results of a study conducted in Italy, within the AGFORWARD (2014–2017) project, aimed at promoting innovative agroforestry practices in Europe. This study aims to elicit the positive and negative points of view and perceptions of local stakeholders in Italy in relation to three types of agroforestry systems. The Participatory Research and Network Development was implemente…	No	Incentive provision	Yes	Silvopastoral	SP - Trees/shrubs on pasture (multipurpose trees)	Italy	Sardinia, Umbria, and Veneto	Temperate	Perception/survey	Not applicable	48	Participants	Profession (farmer, policy-maker, researcher)	Agriculture	NA	NA	Conventional systems/intensive livestock systems	None	No	No	No	No		Ecosystem services	ES P - Nutrition	Productivity / provisioning ; profitability ; soil quality ; biodiversity ; aesthetic value ; Income and household expenditure	NA	Animal health and welfare ; animal production ; losses by predation ; Crop and pasture quality/food safety ; diversity of products ; Timber/wood/fruit/nut production ; Complexity of work ; inspection of animals ; management costs ; mechanisation ; originality and interest ; tree regeneration/survival ; Biodiversity and wildlife habitat ; change in fire risk ; general environment ; landscape aesth…	Both	Mixed	The stakeholders considered that the extensive management of silvopastoral systems improves the quality of animal products, but that the management costs were higher than those in more intensive livestock systems. The stakeholders see the need for a label to certify the agroforestry origin of the products to cover the higher management costs, and the need to increase the value of agroforestry pro…
		37054547	SEC	43542		https://doi.org/10.1007/s10457-017-0127-0	Camilli F, Pisanelli A, Seddaiu G, Franca A, Bondesan V, Rosati A, Moreno G M, Pantera A, Hermansen J E, and Burgess P J. (2018). How local stakeholders perceive agroforestry systems: an Italian perspective. Agroforestry Systems, 92(4), pp.849–862.	Journal article	Camilli F ; Pisanelli A ; Seddaiu G ; Franca A ; Bondesan V ; Rosati A ; Moreno G M; Pantera A ; Hermansen J E; Burgess P J;	2018	How local stakeholders perceive agroforestry systems: an Italian perspective	Agroforestry Systems	92	Support from the European Commission through the AGFORWARD FP7 research project (contract 613520).		This paper reports the results of a study conducted in Italy, within the AGFORWARD (2014–2017) project, aimed at promoting innovative agroforestry practices in Europe. This study aims to elicit the positive and negative points of view and perceptions of local stakeholders in Italy in relation to three types of agroforestry systems. The Participatory Research and Network Development was implemente…	No	Incentive provision	Yes	Silvopastoral	SP - Trees/shrubs on pasture (multipurpose trees)	Italy	Sardinia, Umbria, and Veneto	Temperate	Perception/survey	Not applicable	48	Participants	Profession (farmer, policy-maker, researcher)	Agriculture	NA	NA	Conventional systems/intensive livestock systems	None	No	No	No	No		Ecosystem services	ES P - Energy	Productivity / provisioning ; profitability ; soil quality ; biodiversity ; aesthetic value ; Income and household expenditure	NA	Animal health and welfare ; animal production ; losses by predation ; Crop and pasture quality/food safety ; diversity of products ; Timber/wood/fruit/nut production ; Complexity of work ; inspection of animals ; management costs ; mechanisation ; originality and interest ; tree regeneration/survival ; Biodiversity and wildlife habitat ; change in fire risk ; general environment ; landscape aesth…	Both	Mixed	The stakeholders considered that the extensive management of silvopastoral systems improves the quality of animal products, but that the management costs were higher than those in more intensive livestock systems. The stakeholders see the need for a label to certify the agroforestry origin of the products to cover the higher management costs, and the need to increase the value of agroforestry pro…
		37054547	SEC	43542		https://doi.org/10.1007/s10457-017-0127-0	Camilli F, Pisanelli A, Seddaiu G, Franca A, Bondesan V, Rosati A, Moreno G M, Pantera A, Hermansen J E, and Burgess P J. (2018). How local stakeholders perceive agroforestry systems: an Italian perspective. Agroforestry Systems, 92(4), pp.849–862.	Journal article	Camilli F ; Pisanelli A ; Seddaiu G ; Franca A ; Bondesan V ; Rosati A ; Moreno G M; Pantera A ; Hermansen J E; Burgess P J;	2018	How local stakeholders perceive agroforestry systems: an Italian perspective	Agroforestry Systems	92	Support from the European Commission through the AGFORWARD FP7 research project (contract 613520).		This paper reports the results of a study conducted in Italy, within the AGFORWARD (2014–2017) project, aimed at promoting innovative agroforestry practices in Europe. This study aims to elicit the positive and negative points of view and perceptions of local stakeholders in Italy in relation to three types of agroforestry systems. The Participatory Research and Network Development was implemente…	No	Incentive provision	Yes	Silvopastoral	SP - Trees/shrubs on pasture (multipurpose trees)	Italy	Sardinia, Umbria, and Veneto	Temperate	Perception/survey	Not applicable	48	Participants	Profession (farmer, policy-maker, researcher)	Agriculture	NA	NA	Conventional systems/intensive livestock systems	None	No	No	No	No		Ecosystem services	ES P - Materials	Productivity / provisioning ; profitability ; soil quality ; biodiversity ; aesthetic value ; Income and household expenditure	NA	Animal health and welfare ; animal production ; losses by predation ; Crop and pasture quality/food safety ; diversity of products ; Timber/wood/fruit/nut production ; Complexity of work ; inspection of animals ; management costs ; mechanisation ; originality and interest ; tree regeneration/survival ; Biodiversity and wildlife habitat ; change in fire risk ; general environment ; landscape aesth…	Both	Mixed	The stakeholders considered that the extensive management of silvopastoral systems improves the quality of animal products, but that the management costs were higher than those in more intensive livestock systems. The stakeholders see the need for a label to certify the agroforestry origin of the products to cover the higher management costs, and the need to increase the value of agroforestry pro…
		37054547	SEC	43542		https://doi.org/10.1007/s10457-017-0127-0	Camilli F, Pisanelli A, Seddaiu G, Franca A, Bondesan V, Rosati A, Moreno G M, Pantera A, Hermansen J E, and Burgess P J. (2018). How local stakeholders perceive agroforestry systems: an Italian perspective. Agroforestry Systems, 92(4), pp.849–862.	Journal article	Camilli F ; Pisanelli A ; Seddaiu G ; Franca A ; Bondesan V ; Rosati A ; Moreno G M; Pantera A ; Hermansen J E; Burgess P J;	2018	How local stakeholders perceive agroforestry systems: an Italian perspective	Agroforestry Systems	92	Support from the European Commission through the AGFORWARD FP7 research project (contract 613520).		This paper reports the results of a study conducted in Italy, within the AGFORWARD (2014–2017) project, aimed at promoting innovative agroforestry practices in Europe. This study aims to elicit the positive and negative points of view and perceptions of local stakeholders in Italy in relation to three types of agroforestry systems. The Participatory Research and Network Development was implemente…	No	Incentive provision	Yes	Silvopastoral	SP - Trees/shrubs on pasture (multipurpose trees)	Italy	Sardinia, Umbria, and Veneto	Temperate	Perception/survey	Not applicable	48	Participants	Profession (farmer, policy-maker, researcher)	Agriculture	NA	NA	Conventional systems/intensive livestock systems	None	No	No	No	No		Ecosystem services	ES RM - Maintenance of physical, chemical, biological conditions	Productivity / provisioning ; profitability ; soil quality ; biodiversity ; aesthetic value ; Income and household expenditure	NA	Animal health and welfare ; animal production ; losses by predation ; Crop and pasture quality/food safety ; diversity of products ; Timber/wood/fruit/nut production ; Complexity of work ; inspection of animals ; management costs ; mechanisation ; originality and interest ; tree regeneration/survival ; Biodiversity and wildlife habitat ; change in fire risk ; general environment ; landscape aesth…	Both	Mixed	The stakeholders considered that the extensive management of silvopastoral systems improves the quality of animal products, but that the management costs were higher than those in more intensive livestock systems. The stakeholders see the need for a label to certify the agroforestry origin of the products to cover the higher management costs, and the need to increase the value of agroforestry pro…
		37054547	SEC	43542		https://doi.org/10.1007/s10457-017-0127-0	Camilli F, Pisanelli A, Seddaiu G, Franca A, Bondesan V, Rosati A, Moreno G M, Pantera A, Hermansen J E, and Burgess P J. (2018). How local stakeholders perceive agroforestry systems: an Italian perspective. Agroforestry Systems, 92(4), pp.849–862.	Journal article	Camilli F ; Pisanelli A ; Seddaiu G ; Franca A ; Bondesan V ; Rosati A ; Moreno G M; Pantera A ; Hermansen J E; Burgess P J;	2018	How local stakeholders perceive agroforestry systems: an Italian perspective	Agroforestry Systems	92	Support from the European Commission through the AGFORWARD FP7 research project (contract 613520).		This paper reports the results of a study conducted in Italy, within the AGFORWARD (2014–2017) project, aimed at promoting innovative agroforestry practices in Europe. This study aims to elicit the positive and negative points of view and perceptions of local stakeholders in Italy in relation to three types of agroforestry systems. The Participatory Research and Network Development was implemente…	No	Incentive provision	Yes	Silvopastoral	SP - Trees/shrubs on pasture (multipurpose trees)	Italy	Sardinia, Umbria, and Veneto	Temperate	Perception/survey	Not applicable	48	Participants	Profession (farmer, policy-maker, researcher)	Agriculture	NA	NA	Conventional systems/intensive livestock systems	None	No	No	No	No		Ecosystem services	ES C - Physical and intellectual interactions with environmental settings	Productivity / provisioning ; profitability ; soil quality ; biodiversity ; aesthetic value ; Income and household expenditure	NA	Animal health and welfare ; animal production ; losses by predation ; Crop and pasture quality/food safety ; diversity of products ; Timber/wood/fruit/nut production ; Complexity of work ; inspection of animals ; management costs ; mechanisation ; originality and interest ; tree regeneration/survival ; Biodiversity and wildlife habitat ; change in fire risk ; general environment ; landscape aesth…	Both	Mixed	The stakeholders considered that the extensive management of silvopastoral systems improves the quality of animal products, but that the management costs were higher than those in more intensive livestock systems. The stakeholders see the need for a label to certify the agroforestry origin of the products to cover the higher management costs, and the need to increase the value of agroforestry pro…
		37054547	SEC	43542		https://doi.org/10.1007/s10457-017-0127-0	Camilli F, Pisanelli A, Seddaiu G, Franca A, Bondesan V, Rosati A, Moreno G M, Pantera A, Hermansen J E, and Burgess P J. (2018). How local stakeholders perceive agroforestry systems: an Italian perspective. Agroforestry Systems, 92(4), pp.849–862.	Journal article	Camilli F ; Pisanelli A ; Seddaiu G ; Franca A ; Bondesan V ; Rosati A ; Moreno G M; Pantera A ; Hermansen J E; Burgess P J;	2018	How local stakeholders perceive agroforestry systems: an Italian perspective	Agroforestry Systems	92	Support from the European Commission through the AGFORWARD FP7 research project (contract 613520).		This paper reports the results of a study conducted in Italy, within the AGFORWARD (2014–2017) project, aimed at promoting innovative agroforestry practices in Europe. This study aims to elicit the positive and negative points of view and perceptions of local stakeholders in Italy in relation to three types of agroforestry systems. The Participatory Research and Network Development was implemente…	No	Incentive provision	Yes	Silvopastoral	SP - Trees/shrubs on pasture (multipurpose trees)	Italy	Sardinia, Umbria, and Veneto	Temperate	Perception/survey	Not applicable	48	Participants	Profession (farmer, policy-maker, researcher)	Agriculture	NA	NA	Conventional systems/intensive livestock systems	None	No	No	No	No		Human well-being	HWB - Income and household expenditure	Productivity / provisioning ; profitability ; soil quality ; biodiversity ; aesthetic value ; Income and household expenditure	NA	Animal health and welfare ; animal production ; losses by predation ; Crop and pasture quality/food safety ; diversity of products ; Timber/wood/fruit/nut production ; Complexity of work ; inspection of animals ; management costs ; mechanisation ; originality and interest ; tree regeneration/survival ; Biodiversity and wildlife habitat ; change in fire risk ; general environment ; landscape aesth…	Both	Mixed	The stakeholders considered that the extensive management of silvopastoral systems improves the quality of animal products, but that the management costs were higher than those in more intensive livestock systems. The stakeholders see the need for a label to certify the agroforestry origin of the products to cover the higher management costs, and the need to increase the value of agroforestry pro…
		37054547	SEC	43542		https://doi.org/10.1007/s10457-017-0127-0	Camilli F, Pisanelli A, Seddaiu G, Franca A, Bondesan V, Rosati A, Moreno G M, Pantera A, Hermansen J E, and Burgess P J. (2018). How local stakeholders perceive agroforestry systems: an Italian perspective. Agroforestry Systems, 92(4), pp.849–862.	Journal article	Camilli F ; Pisanelli A ; Seddaiu G ; Franca A ; Bondesan V ; Rosati A ; Moreno G M; Pantera A ; Hermansen J E; Burgess P J;	2018	How local stakeholders perceive agroforestry systems: an Italian perspective	Agroforestry Systems	92	Support from the European Commission through the AGFORWARD FP7 research project (contract 613520).		This paper reports the results of a study conducted in Italy, within the AGFORWARD (2014–2017) project, aimed at promoting innovative agroforestry practices in Europe. This study aims to elicit the positive and negative points of view and perceptions of local stakeholders in Italy in relation to three types of agroforestry systems. The Participatory Research and Network Development was implemente…	No	Incentive provision	Yes	Silvopastoral	SP - Meadow orchards	Italy	Sardinia, Umbria, and Veneto	Temperate	Perception/survey	Not applicable	48	Participants	Profession (farmer, policy-maker, researcher)	Agriculture	NA	NA	Conventional systems/intensive livestock systems	None	No	No	No	No		Ecosystem services	ES P - Nutrition	Productivity / provisioning ; profitability ; soil quality ; biodiversity ; aesthetic value ; Income and household expenditure	NA	Animal health and welfare ; animal production ; losses by predation ; Crop and pasture quality/food safety ; diversity of products ; Timber/wood/fruit/nut production ; Complexity of work ; inspection of animals ; management costs ; mechanisation ; originality and interest ; tree regeneration/survival ; Biodiversity and wildlife habitat ; change in fire risk ; general environment ; landscape aesth…	Both	Mixed	The stakeholders considered that the extensive management of silvopastoral systems improves the quality of animal products, but that the management costs were higher than those in more intensive livestock systems. The stakeholders see the need for a label to certify the agroforestry origin of the products to cover the higher management costs, and the need to increase the value of agroforestry pro…
		37054547	SEC	43542		https://doi.org/10.1007/s10457-017-0127-0	Camilli F, Pisanelli A, Seddaiu G, Franca A, Bondesan V, Rosati A, Moreno G M, Pantera A, Hermansen J E, and Burgess P J. (2018). How local stakeholders perceive agroforestry systems: an Italian perspective. Agroforestry Systems, 92(4), pp.849–862.	Journal article	Camilli F ; Pisanelli A ; Seddaiu G ; Franca A ; Bondesan V ; Rosati A ; Moreno G M; Pantera A ; Hermansen J E; Burgess P J;	2018	How local stakeholders perceive agroforestry systems: an Italian perspective	Agroforestry Systems	92	Support from the European Commission through the AGFORWARD FP7 research project (contract 613520).		This paper reports the results of a study conducted in Italy, within the AGFORWARD (2014–2017) project, aimed at promoting innovative agroforestry practices in Europe. This study aims to elicit the positive and negative points of view and perceptions of local stakeholders in Italy in relation to three types of agroforestry systems. The Participatory Research and Network Development was implemente…	No	Incentive provision	Yes	Silvopastoral	SP - Meadow orchards	Italy	Sardinia, Umbria, and Veneto	Temperate	Perception/survey	Not applicable	48	Participants	Profession (farmer, policy-maker, researcher)	Agriculture	NA	NA	Conventional systems/intensive livestock systems	None	No	No	No	No		Ecosystem services	ES P - Energy	Productivity / provisioning ; profitability ; soil quality ; biodiversity ; aesthetic value ; Income and household expenditure	NA	Animal health and welfare ; animal production ; losses by predation ; Crop and pasture quality/food safety ; diversity of products ; Timber/wood/fruit/nut production ; Complexity of work ; inspection of animals ; management costs ; mechanisation ; originality and interest ; tree regeneration/survival ; Biodiversity and wildlife habitat ; change in fire risk ; general environment ; landscape aesth…	Both	Mixed	The stakeholders considered that the extensive management of silvopastoral systems improves the quality of animal products, but that the management costs were higher than those in more intensive livestock systems. The stakeholders see the need for a label to certify the agroforestry origin of the products to cover the higher management costs, and the need to increase the value of agroforestry pro…
		37054547	SEC	43542		https://doi.org/10.1007/s10457-017-0127-0	Camilli F, Pisanelli A, Seddaiu G, Franca A, Bondesan V, Rosati A, Moreno G M, Pantera A, Hermansen J E, and Burgess P J. (2018). How local stakeholders perceive agroforestry systems: an Italian perspective. Agroforestry Systems, 92(4), pp.849–862.	Journal article	Camilli F ; Pisanelli A ; Seddaiu G ; Franca A ; Bondesan V ; Rosati A ; Moreno G M; Pantera A ; Hermansen J E; Burgess P J;	2018	How local stakeholders perceive agroforestry systems: an Italian perspective	Agroforestry Systems	92	Support from the European Commission through the AGFORWARD FP7 research project (contract 613520).		This paper reports the results of a study conducted in Italy, within the AGFORWARD (2014–2017) project, aimed at promoting innovative agroforestry practices in Europe. This study aims to elicit the positive and negative points of view and perceptions of local stakeholders in Italy in relation to three types of agroforestry systems. The Participatory Research and Network Development was implemente…	No	Incentive provision	Yes	Silvopastoral	SP - Meadow orchards	Italy	Sardinia, Umbria, and Veneto	Temperate	Perception/survey	Not applicable	48	Participants	Profession (farmer, policy-maker, researcher)	Agriculture	NA	NA	Conventional systems/intensive livestock systems	None	No	No	No	No		Ecosystem services	ES P - Materials	Productivity / provisioning ; profitability ; soil quality ; biodiversity ; aesthetic value ; Income and household expenditure	NA	Animal health and welfare ; animal production ; losses by predation ; Crop and pasture quality/food safety ; diversity of products ; Timber/wood/fruit/nut production ; Complexity of work ; inspection of animals ; management costs ; mechanisation ; originality and interest ; tree regeneration/survival ; Biodiversity and wildlife habitat ; change in fire risk ; general environment ; landscape aesth…	Both	Mixed	The stakeholders considered that the extensive management of silvopastoral systems improves the quality of animal products, but that the management costs were higher than those in more intensive livestock systems. The stakeholders see the need for a label to certify the agroforestry origin of the products to cover the higher management costs, and the need to increase the value of agroforestry pro…
		37054547	SEC	43542		https://doi.org/10.1007/s10457-017-0127-0	Camilli F, Pisanelli A, Seddaiu G, Franca A, Bondesan V, Rosati A, Moreno G M, Pantera A, Hermansen J E, and Burgess P J. (2018). How local stakeholders perceive agroforestry systems: an Italian perspective. Agroforestry Systems, 92(4), pp.849–862.	Journal article	Camilli F ; Pisanelli A ; Seddaiu G ; Franca A ; Bondesan V ; Rosati A ; Moreno G M; Pantera A ; Hermansen J E; Burgess P J;	2018	How local stakeholders perceive agroforestry systems: an Italian perspective	Agroforestry Systems	92	Support from the European Commission through the AGFORWARD FP7 research project (contract 613520).		This paper reports the results of a study conducted in Italy, within the AGFORWARD (2014–2017) project, aimed at promoting innovative agroforestry practices in Europe. This study aims to elicit the positive and negative points of view and perceptions of local stakeholders in Italy in relation to three types of agroforestry systems. The Participatory Research and Network Development was implemente…	No	Incentive provision	Yes	Silvopastoral	SP - Meadow orchards	Italy	Sardinia, Umbria, and Veneto	Temperate	Perception/survey	Not applicable	48	Participants	Profession (farmer, policy-maker, researcher)	Agriculture	NA	NA	Conventional systems/intensive livestock systems	None	No	No	No	No		Ecosystem services	ES RM - Maintenance of physical, chemical, biological conditions	Productivity / provisioning ; profitability ; soil quality ; biodiversity ; aesthetic value ; Income and household expenditure	NA	Animal health and welfare ; animal production ; losses by predation ; Crop and pasture quality/food safety ; diversity of products ; Timber/wood/fruit/nut production ; Complexity of work ; inspection of animals ; management costs ; mechanisation ; originality and interest ; tree regeneration/survival ; Biodiversity and wildlife habitat ; change in fire risk ; general environment ; landscape aesth…	Both	Mixed	The stakeholders considered that the extensive management of silvopastoral systems improves the quality of animal products, but that the management costs were higher than those in more intensive livestock systems. The stakeholders see the need for a label to certify the agroforestry origin of the products to cover the higher management costs, and the need to increase the value of agroforestry pro…
		37054547	SEC	43542		https://doi.org/10.1007/s10457-017-0127-0	Camilli F, Pisanelli A, Seddaiu G, Franca A, Bondesan V, Rosati A, Moreno G M, Pantera A, Hermansen J E, and Burgess P J. (2018). How local stakeholders perceive agroforestry systems: an Italian perspective. Agroforestry Systems, 92(4), pp.849–862.	Journal article	Camilli F ; Pisanelli A ; Seddaiu G ; Franca A ; Bondesan V ; Rosati A ; Moreno G M; Pantera A ; Hermansen J E; Burgess P J;	2018	How local stakeholders perceive agroforestry systems: an Italian perspective	Agroforestry Systems	92	Support from the European Commission through the AGFORWARD FP7 research project (contract 613520).		This paper reports the results of a study conducted in Italy, within the AGFORWARD (2014–2017) project, aimed at promoting innovative agroforestry practices in Europe. This study aims to elicit the positive and negative points of view and perceptions of local stakeholders in Italy in relation to three types of agroforestry systems. The Participatory Research and Network Development was implemente…	No	Incentive provision	Yes	Silvopastoral	SP - Meadow orchards	Italy	Sardinia, Umbria, and Veneto	Temperate	Perception/survey	Not applicable	48	Participants	Profession (farmer, policy-maker, researcher)	Agriculture	NA	NA	Conventional systems/intensive livestock systems	None	No	No	No	No		Ecosystem services	ES C - Physical and intellectual interactions with environmental settings	Productivity / provisioning ; profitability ; soil quality ; biodiversity ; aesthetic value ; Income and household expenditure	NA	Animal health and welfare ; animal production ; losses by predation ; Crop and pasture quality/food safety ; diversity of products ; Timber/wood/fruit/nut production ; Complexity of work ; inspection of animals ; management costs ; mechanisation ; originality and interest ; tree regeneration/survival ; Biodiversity and wildlife habitat ; change in fire risk ; general environment ; landscape aesth…	Both	Mixed	The stakeholders considered that the extensive management of silvopastoral systems improves the quality of animal products, but that the management costs were higher than those in more intensive livestock systems. The stakeholders see the need for a label to certify the agroforestry origin of the products to cover the higher management costs, and the need to increase the value of agroforestry pro…
		37054547	SEC	43542		https://doi.org/10.1007/s10457-017-0127-0	Camilli F, Pisanelli A, Seddaiu G, Franca A, Bondesan V, Rosati A, Moreno G M, Pantera A, Hermansen J E, and Burgess P J. (2018). How local stakeholders perceive agroforestry systems: an Italian perspective. Agroforestry Systems, 92(4), pp.849–862.	Journal article	Camilli F ; Pisanelli A ; Seddaiu G ; Franca A ; Bondesan V ; Rosati A ; Moreno G M; Pantera A ; Hermansen J E; Burgess P J;	2018	How local stakeholders perceive agroforestry systems: an Italian perspective	Agroforestry Systems	92	Support from the European Commission through the AGFORWARD FP7 research project (contract 613520).		This paper reports the results of a study conducted in Italy, within the AGFORWARD (2014–2017) project, aimed at promoting innovative agroforestry practices in Europe. This study aims to elicit the positive and negative points of view and perceptions of local stakeholders in Italy in relation to three types of agroforestry systems. The Participatory Research and Network Development was implemente…	No	Incentive provision	Yes	Silvopastoral	SP - Meadow orchards	Italy	Sardinia, Umbria, and Veneto	Temperate	Perception/survey	Not applicable	48	Participants	Profession (farmer, policy-maker, researcher)	Agriculture	NA	NA	Conventional systems/intensive livestock systems	None	No	No	No	No		Human well-being	HWB - Income and household expenditure	Productivity / provisioning ; profitability ; soil quality ; biodiversity ; aesthetic value ; Income and household expenditure	NA	Animal health and welfare ; animal production ; losses by predation ; Crop and pasture quality/food safety ; diversity of products ; Timber/wood/fruit/nut production ; Complexity of work ; inspection of animals ; management costs ; mechanisation ; originality and interest ; tree regeneration/survival ; Biodiversity and wildlife habitat ; change in fire risk ; general environment ; landscape aesth…	Both	Mixed	The stakeholders considered that the extensive management of silvopastoral systems improves the quality of animal products, but that the management costs were higher than those in more intensive livestock systems. The stakeholders see the need for a label to certify the agroforestry origin of the products to cover the higher management costs, and the need to increase the value of agroforestry pro…
		36306646	SEC	43543		https://doi.org/10.1080/11250000209356434	Capizzi D, Battistini M, and Amori G. (2002). Analysis of the hazel dormouse, Muscardinus avellanarius, distribution in a Mediterranean fragmented woodland. Italian Journal of Zoology, 69(1), pp.25-31.	Journal article	Capizzi D ; Battistini M ; Amori G ;	2002	Analysis of the hazel dormouse, Muscardinus avellanarius, distribution in a Mediterranean fragmented woodland	Italian Journal of Zoology	69	NA		The hazel dormouse, Muscardinus avellanarins, distribution was investigated in a fragmented woodland of central Italy. in order to understand the effects of habitat fragmentation and forest structure on this species its presence-absence was analysed in 38 forest fragments, in relation to several parameters, i.e., the woodlot area and isolation, floristic diversity, tree diameter and height, numbe…	No	None	Yes	Agrisilvicultural	AS - Hedgerows, shelterbelts, and windbreak systems	Italy	Latium (province of Viterbo)	Temperate	Correlational	Not applicable	38	Woodlots	Intensity of grazing	Secondary forest/woodland/plantation	NA	NA	Woodlot	Spatial	No	No	No	No		Ecosystem services	ES RM - Maintenance of physical, chemical, biological conditions	Habitat/biodiversity	NA	Abundance of hazel dormouse (Muscardinus avellanarius)	Quantitative	Mixed	The results suggest that in grazed woodlots M. avellanarius is likely to be absent. Intensive grazing often causes gaps in the under-growth cover, and this could be detrimental for the hazel dormouse. Woodlots well connected with hedgerows were associated with a higher probability of finding it. The data suggest that even very small woodlots, if supported by hedgerows, could be important refuges …
		36306646	SEC	43543		https://doi.org/10.1080/11250000209356434	Capizzi D, Battistini M, and Amori G. (2002). Analysis of the hazel dormouse, Muscardinus avellanarius, distribution in a Mediterranean fragmented woodland. Italian Journal of Zoology, 69(1), pp.25-31.	Journal article	Capizzi D ; Battistini M ; Amori G ;	2002	Analysis of the hazel dormouse, Muscardinus avellanarius, distribution in a Mediterranean fragmented woodland	Italian Journal of Zoology	69	NA		The hazel dormouse, Muscardinus avellanarins, distribution was investigated in a fragmented woodland of central Italy. in order to understand the effects of habitat fragmentation and forest structure on this species its presence-absence was analysed in 38 forest fragments, in relation to several parameters, i.e., the woodlot area and isolation, floristic diversity, tree diameter and height, numbe…	No	None	Yes	Forest farming	FF - Forest grazing	Italy	Latium (province of Viterbo)	Temperate	Correlational	Not applicable	38	Woodlots	Intensity of grazing	Secondary forest/woodland/plantation	NA	NA	Woodlot	Spatial	No	No	No	No		Ecosystem services	ES RM - Maintenance of physical, chemical, biological conditions	Habitat/biodiversity	NA	Abundance of hazel dormouse (Muscardinus avellanarius)	Quantitative	Mixed	The results suggest that in grazed woodlots M. avellanarius is likely to be absent. Intensive grazing often causes gaps in the under-growth cover, and this could be detrimental for the hazel dormouse. Woodlots well connected with hedgerows were associated with a higher probability of finding it. The data suggest that even very small woodlots, if supported by hedgerows, could be important refuges …
		37059624	SEC	43543		https://doi.org/10.1007/BF03194175	Capizzi D, Battistini M, and Amori G. (2003). Effects of habitat fragmentation and forest management on the distribution of the edible dormouse Glis glis. Acta Theriologica, 48(3), pp.359-371.	Journal article	Capizzi D ; Battistini M ; Amori G ;	2003	Effects of habitat fragmentation and forest management on the distribution of the edible dormouse Glis glis	Acta Theriologica	48	NA		The factors influencing the presence/absence of the edible dormouse Glis glis (Linnaeus, 1766) in forest fragments in Mediterranean central Italy were investigated by performing repeated nocturnal surveys in 38 woodlots. The various woodlots were different from each other in terms of area, degree of isolation, and floristic and structural characteristics. The effects of different types of forest …	No	None	Yes	Agrisilvicultural	AS - Hedgerows, shelterbelts, and windbreak systems	Italy	Latium (province of Viterbo)	Temperate	Correlational	Not applicable	38	Woodlots	NA	Secondary forest/woodland/plantation	NA	NA	Woodlot	Spatial	No	No	No	No		Ecosystem services	ES RM - Maintenance of physical, chemical, biological conditions	Habitat/biodiversity	NA	Abundance of edible dormouse Glis glis (Linnaeus, 1766)	Quantitative	Neutral	There were not significant differences between grazed and ungrazed woodlots. The presence of hedgerows as ecological corridors does not play a relevant role in dispersion of these rodents, thus suggesting that individuals of this species may disperse also throughout open areas.
		37059624	SEC	43543		https://doi.org/10.1007/BF03194175	Capizzi D, Battistini M, and Amori G. (2003). Effects of habitat fragmentation and forest management on the distribution of the edible dormouse Glis glis. Acta Theriologica, 48(3), pp.359-371.	Journal article	Capizzi D ; Battistini M ; Amori G ;	2003	Effects of habitat fragmentation and forest management on the distribution of the edible dormouse Glis glis	Acta Theriologica	48	NA		The factors influencing the presence/absence of the edible dormouse Glis glis (Linnaeus, 1766) in forest fragments in Mediterranean central Italy were investigated by performing repeated nocturnal surveys in 38 woodlots. The various woodlots were different from each other in terms of area, degree of isolation, and floristic and structural characteristics. The effects of different types of forest …	No	None	Yes	Forest farming	FF - Forest grazing	Italy	Latium (province of Viterbo)	Temperate	Correlational	Not applicable	38	Woodlots	NA	Secondary forest/woodland/plantation	NA	NA	Woodlot	Spatial	No	No	No	No		Ecosystem services	ES RM - Maintenance of physical, chemical, biological conditions	Habitat/biodiversity	NA	Abundance of edible dormouse Glis glis (Linnaeus, 1766)	Quantitative	Neutral	There were not significant differences between grazed and ungrazed woodlots. The presence of hedgerows as ecological corridors does not play a relevant role in dispersion of these rodents, thus suggesting that individuals of this species may disperse also throughout open areas.
		36304955	SEC	43543		https://doi.org/10.1016/j.agee.2016.12.011	Cardinael R, Chevallier T, Cambou A, Beral C, Barthes BG, Dupraz C, Durand C, Kouakoua E, and Chenu C. (2017). Increased soil organic carbon stocks under agroforestry: A survey of six different sites in France. Agriculture, and Ecosystems & Environment, 236, pp.243-255.	Journal article	Cardinael R ; Chevallier T ; Cambou A ; Beral C ; Barthes BG ; Dupraz C ; Durand C ; Kouakoua E ; Chenu C ;	2017	Increase of soil organic carbon stock under agroforestry a survey of different sites in France.	Agriculture, Ecosystems & Environment	236	This study was financed by the French Environment and Energy Management Agency (ADEME), following a call for proposals as part of the REACCTIF program (Research on Climate Change Mitigation in Agriculture and Forestry). This study was part of the funded project AGRIPSOL (Agroforestry for Soil Protection), coordinated by Agroof. Rémi Cardinael was also funded by La Fondation de France.		This study assessed five silvoarable systems and one silvopastoral system in France. All sites had an agroforestry system with an adjacent, purely agricultural control plot. The land use management in the inter-rows in the agroforestry systems and in the control plots were identical. The age of the study sites ranged from 6 to 41 years after tree planting. Depending on the type of soil, the sampl…	No	None	Yes	Agrisilvicultural	AS - Alley-cropping systems	France	Restinclières (RE), Châteaudun (CH), Melle (ME), Saint-Jean d’Angely (SJ), and Vézénobres (VE)	Temperate	Experimental	Not applicable	5 ; 390	Sites ; Soil samples	Management ; Age ; Tree spacing ; Site history ; Soil type	Agriculture	NA	NA	Adjacent agricultural field	Spatial	No	No	No	No		Ecosystem services	ES RM - Mediation of waste, toxics and other nuisances	Carbon storage/sequestration ; Soil formation and composition	NA	Bulk density ; soil organic carbon ; tree aboveground and belowground biomass	Quantitative	Positive	At the silvoarable sites, the total C stock (SOC + biomass) ranged from about 50 Mg C ha-1 to 125 Mg C ha-1, and reached 220 Mg C ha-1 at the TH silvopastoral site. The total C stock was always higher in the agroforestry systems than in the control plots. In the young plantations (CH and ME), the total C stock was mainly SOC, with tree C stock accounting for less than 0.01% of the total C stock. …
		36304955	SEC	43543		https://doi.org/10.1016/j.agee.2016.12.011	Cardinael R, Chevallier T, Cambou A, Beral C, Barthes BG, Dupraz C, Durand C, Kouakoua E, and Chenu C. (2017). Increased soil organic carbon stocks under agroforestry: A survey of six different sites in France. Agriculture, and Ecosystems & Environment, 236, pp.243-255.	Journal article	Cardinael R ; Chevallier T ; Cambou A ; Beral C ; Barthes BG ; Dupraz C ; Durand C ; Kouakoua E ; Chenu C ;	2017	Increase of soil organic carbon stock under agroforestry a survey of different sites in France.	Agriculture, Ecosystems & Environment	236	This study was financed by the French Environment and Energy Management Agency (ADEME), following a call for proposals as part of the REACCTIF program (Research on Climate Change Mitigation in Agriculture and Forestry). This study was part of the funded project AGRIPSOL (Agroforestry for Soil Protection), coordinated by Agroof. Rémi Cardinael was also funded by La Fondation de France.		This study assessed five silvoarable systems and one silvopastoral system in France. All sites had an agroforestry system with an adjacent, purely agricultural control plot. The land use management in the inter-rows in the agroforestry systems and in the control plots were identical. The age of the study sites ranged from 6 to 41 years after tree planting. Depending on the type of soil, the sampl…	No	None	Yes	Agrisilvicultural	AS - Alley-cropping systems	France	Restinclières (RE), Châteaudun (CH), Melle (ME), Saint-Jean d’Angely (SJ), and Vézénobres (VE)	Temperate	Experimental	Not applicable	5 ; 390	Sites ; Soil samples	Management ; Age ; Tree spacing ; Site history ; Soil type	Agriculture	NA	NA	Adjacent agricultural field	Spatial	No	No	No	No		Ecosystem services	ES RM - Maintenance of physical, chemical, biological conditions	Carbon storage/sequestration ; Soil formation and composition	NA	Bulk density ; soil organic carbon ; tree aboveground and belowground biomass	Quantitative	Positive	At the silvoarable sites, the total C stock (SOC + biomass) ranged from about 50 Mg C ha-1 to 125 Mg C ha-1, and reached 220 Mg C ha-1 at the TH silvopastoral site. The total C stock was always higher in the agroforestry systems than in the control plots. In the young plantations (CH and ME), the total C stock was mainly SOC, with tree C stock accounting for less than 0.01% of the total C stock. …
		36304955	SEC	43543		https://doi.org/10.1016/j.agee.2016.12.011	Cardinael R, Chevallier T, Cambou A, Beral C, Barthes BG, Dupraz C, Durand C, Kouakoua E, and Chenu C. (2017). Increased soil organic carbon stocks under agroforestry: A survey of six different sites in France. Agriculture, and Ecosystems & Environment, 236, pp.243-255.	Journal article	Cardinael R ; Chevallier T ; Cambou A ; Beral C ; Barthes BG ; Dupraz C ; Durand C ; Kouakoua E ; Chenu C ;	2017	Increase of soil organic carbon stock under agroforestry a survey of different sites in France.	Agriculture, Ecosystems & Environment	236	This study was financed by the French Environment and Energy Management Agency (ADEME), following a call for proposals as part of the REACCTIF program (Research on Climate Change Mitigation in Agriculture and Forestry). This study was part of the funded project AGRIPSOL (Agroforestry for Soil Protection), coordinated by Agroof. Rémi Cardinael was also funded by La Fondation de France.		This study assessed five silvoarable systems and one silvopastoral system in France. All sites had an agroforestry system with an adjacent, purely agricultural control plot. The land use management in the inter-rows in the agroforestry systems and in the control plots were identical. The age of the study sites ranged from 6 to 41 years after tree planting. Depending on the type of soil, the sampl…	No	None	Yes	Silvopastoral	SP - Trees/shrubs on pasture (multipurpose trees)	France	Restinclières (RE), Châteaudun (CH), Melle (ME), Saint-Jean d’Angely (SJ), and Vézénobres (VE)	Temperate	Experimental	Not applicable	5 ; 390	Sites ; Soil samples	Management ; Age ; Tree spacing ; Site history ; Soil type	Agriculture	NA	NA	Adjacent agricultural field	Spatial	No	No	No	No		Ecosystem services	ES RM - Mediation of waste, toxics and other nuisances	Carbon storage/sequestration ; Soil formation and composition	NA	Bulk density ; soil organic carbon ; tree aboveground and belowground biomass	Quantitative	Positive	At the silvoarable sites, the total C stock (SOC + biomass) ranged from about 50 Mg C ha-1 to 125 Mg C ha-1, and reached 220 Mg C ha-1 at the TH silvopastoral site. The total C stock was always higher in the agroforestry systems than in the control plots. In the young plantations (CH and ME), the total C stock was mainly SOC, with tree C stock accounting for less than 0.01% of the total C stock. …
		36304955	SEC	43543		https://doi.org/10.1016/j.agee.2016.12.011	Cardinael R, Chevallier T, Cambou A, Beral C, Barthes BG, Dupraz C, Durand C, Kouakoua E, and Chenu C. (2017). Increased soil organic carbon stocks under agroforestry: A survey of six different sites in France. Agriculture, and Ecosystems & Environment, 236, pp.243-255.	Journal article	Cardinael R ; Chevallier T ; Cambou A ; Beral C ; Barthes BG ; Dupraz C ; Durand C ; Kouakoua E ; Chenu C ;	2017	Increase of soil organic carbon stock under agroforestry a survey of different sites in France.	Agriculture, Ecosystems & Environment	236	This study was financed by the French Environment and Energy Management Agency (ADEME), following a call for proposals as part of the REACCTIF program (Research on Climate Change Mitigation in Agriculture and Forestry). This study was part of the funded project AGRIPSOL (Agroforestry for Soil Protection), coordinated by Agroof. Rémi Cardinael was also funded by La Fondation de France.		This study assessed five silvoarable systems and one silvopastoral system in France. All sites had an agroforestry system with an adjacent, purely agricultural control plot. The land use management in the inter-rows in the agroforestry systems and in the control plots were identical. The age of the study sites ranged from 6 to 41 years after tree planting. Depending on the type of soil, the sampl…	No	None	Yes	Silvopastoral	SP - Trees/shrubs on pasture (multipurpose trees)	France	Restinclières (RE), Châteaudun (CH), Melle (ME), Saint-Jean d’Angely (SJ), and Vézénobres (VE)	Temperate	Experimental	Not applicable	5 ; 390	Sites ; Soil samples	Management ; Age ; Tree spacing ; Site history ; Soil type	Agriculture	NA	NA	Adjacent agricultural field	Spatial	No	No	No	No		Ecosystem services	ES RM - Maintenance of physical, chemical, biological conditions	Carbon storage/sequestration ; Soil formation and composition	NA	Bulk density ; soil organic carbon ; tree aboveground and belowground biomass	Quantitative	Positive	At the silvoarable sites, the total C stock (SOC + biomass) ranged from about 50 Mg C ha-1 to 125 Mg C ha-1, and reached 220 Mg C ha-1 at the TH silvopastoral site. The total C stock was always higher in the agroforestry systems than in the control plots. In the young plantations (CH and ME), the total C stock was mainly SOC, with tree C stock accounting for less than 0.01% of the total C stock. …
		36305270	SEC	43543		https://doi.org/10.1016/j.apsoil.2014.12.002	Carnovale D, Baker G, Bissett A, and Thrall P. (2015). Earthworm composition, diversity and biomass under three land use systems in south-eastern Australia. Applied Soil Ecology, 88, pp.32-40.	Journal article	Carnovale D ; Baker G ; Bissett A ; Thrall P ;	2015	Earthworm composition, diversity and biomass under three land use systems in south-eastern Australia	Applied Soil Ecology	88	This research was supported by the CSIRO Sustainable Agriculture Flagship and the Australian National University.		The particular focus of this study was to improve understanding of how earthworm communities are altered by the restoration of agricultural land via planting native shelterbelts. The researchers assessed earthworm composition, diversity and biomass in three land use systems: native shelterbelts dominated by Acacia and Eucalyptus species, agricultural pastures and native remnant woodland fragments…	No	None	No	Silvopastoral	SP - Hedgerows, shelterbelts, and windbreak systems	Australia	near Murrumbateman in New South Wales	Temperate	Correlational	Not applicable	9	Sites	Age of shelterbelt ; management	Agriculture	Secondary forest/woodland/plantation	NA	Pasture ; native remnant woodland	Spatial	No	No	No	No		Ecosystem services	ES RM - Maintenance of physical, chemical, biological conditions	Soil formation and composition ; biodiversity	NA	earthworm composition, diversity and biomass ; soil properties (pH, electrical conductivity, total carbon, total nitrogen, particle size (sand, silt and clay), organic C, nitrate nitrogen (NO3-N), ammonium nitrogen (NH4+-N), sulfur, phosphorus, potassium, exchangeable cations (Ca, Mg, Na, K, Al) and trace elements (Cu, Fe, Mn Zn))	Quantitative	Neutral	Earthworm communities differed significantly among systems, with abundance, biomass and diversity greatest under pasture. Within shelterbelts we saw a shift from high earthworm biomass and density to low with increasing time after establishment. Soil edaphic variables did not correlate strongly with earthworm biomass or density, but were correlated with earthworm community composition. Overall th…
		36306360	SEC	43543		https://doi.org/10.1016/j.biocon.2005.06.031	Carrete M, and Donazar JA. (2005). Application of central-place foraging theory shows the importance of Mediterranean dehesas for the conservation of the cinereous vulture, Aegypius monachus. Biological Conservation, 126(4), pp.582-590.	Journal article	Carrete M ; Donazar JA ;	2005	Application of central-place foraging theory shows the importance of Mediterranean dehesas for the conservation of the cinereous vulture, Aegypius monachus	Biological Conservation	126	The study was financed by the Consejería de Medio Ambiente, Junta de Andalucía. When writing up the paper, M.C. was supported by a postdoctoral grant from Fundación Séneca (Murcia, Spain).		The aim of this paper was to examine the foraging habitat selection pattern of cinereous vultures breeding in the largest colony of Southern Spain in relation to the spatial distribution of dehesas.	No	None	No	Silvopastoral	SP - Trees/shrubs on pasture (multipurpose trees)	Spain	Sierra Pelada	Temperate	Correlational	Not applicable	711	Radiolocation points	NA	Agriculture	Secondary forest/woodland/plantation	Bare soil/shrubland/scrubland	open lands ; exotic forests ; agriculture lands	Spatial	No	No	No	No		Ecosystem services	ES RM - Maintenance of physical, chemical, biological conditions	Habitat/biodiversity	NA	Habitat use and selection of the cinereous vulture (Aegypius monachus)	Quantitative	Positive	Cinereous vultures included within their home ranges similar proportions of dehesas, open areas and exotic forest, avoiding the use of agricultural lands. When a distance-based model was performed, they found that dehesas were actively selected compared with the other land uses in spite of being farther away from the colony. Thus, the similar preference for exotic forest, open areas and dehesas w…
		36306440	SEC	43543		https://doi.org/10.1111/j.1475-2743.2004.tb00381.x	Carroll ZL, Bird SB, Emmett BA, Reynolds B, and Sinclair FL. (2004). Can tree shelterbelts on agricultural land reduce flood risk?. Soil Use and Management, 20(3), pp.357-359.	Journal article	Carroll ZL ; Bird SB ; Emmett BA ; Reynolds B ; Sinclair FL ;	2004	Can tree shelterbelts on agricultural land reduce flood risk?	Soil Use and Management	20	This work was funded by the Welsh Assembly Government, Countryside Council for Wales and the Forestry Commission.		This paper discusses key findings from a preliminary study in the Nant Pontbren catchment, mid-Wales that examined the impact of tree shelterbelts on soil infiltration capacity. Experimental tree shelterbelts were established in selected pastures of land used for sheep grazing.	No	None	No	Silvopastoral	SP - Hedgerows, shelterbelts, and windbreak systems	UK	Nant Pontbren of the River Severn in Montgomeryshire, Wales	Temperate	Correlational	Not applicable	6	Sites	NA	Agriculture	NA	NA	Grazed pasture	Spatial	No	No	No	No		Ecosystem services	ES RM - Mediation of flows	runoff rates ; erosion ; stream water quality	NA	Soil infiltration rates	Quantitative	Positive	The results show that infiltration was greater in the planted area (shelterbelt) than in the adjacent grazed pastures. Water infiltration rates were up to 60 times higher in areas planted with young trees than in adjacent grazed pastures. The results from this preliminary study indicate: (i) that tree shelterbelts established on grazed permanent pastures can greatly increase water infiltration in…
		36306440	SEC	43543		https://doi.org/10.1111/j.1475-2743.2004.tb00381.x	Carroll ZL, Bird SB, Emmett BA, Reynolds B, and Sinclair FL. (2004). Can tree shelterbelts on agricultural land reduce flood risk?. Soil Use and Management, 20(3), pp.357-359.	Journal article	Carroll ZL ; Bird SB ; Emmett BA ; Reynolds B ; Sinclair FL ;	2004	Can tree shelterbelts on agricultural land reduce flood risk?	Soil Use and Management	20	This work was funded by the Welsh Assembly Government, Countryside Council for Wales and the Forestry Commission.		This paper discusses key findings from a preliminary study in the Nant Pontbren catchment, mid-Wales that examined the impact of tree shelterbelts on soil infiltration capacity. Experimental tree shelterbelts were established in selected pastures of land used for sheep grazing.	No	None	No	Silvopastoral	SP - Hedgerows, shelterbelts, and windbreak systems	UK	Nant Pontbren of the River Severn in Montgomeryshire, Wales	Temperate	Correlational	Not applicable	6	Sites	NA	Agriculture	NA	NA	Grazed pasture	Spatial	No	No	No	No		Ecosystem services	ES RM - Maintenance of physical, chemical, biological conditions	runoff rates ; erosion ; stream water quality	NA	Soil infiltration rates	Quantitative	Positive	The results show that infiltration was greater in the planted area (shelterbelt) than in the adjacent grazed pastures. Water infiltration rates were up to 60 times higher in areas planted with young trees than in adjacent grazed pastures. The results from this preliminary study indicate: (i) that tree shelterbelts established on grazed permanent pastures can greatly increase water infiltration in…
		36305927	SEC	43544		https://doi.org/10.1016/j.agee.2010.02.002	Castro H, Lehsten V, Lavorel S, and Freitas H. (2010). Functional response traits in relation to land use change in the Montado. Agriculture, and Ecosystems & Environment, 137(1-2), pp.183-191.	Journal article	Castro H ; Lehsten V ; Lavorel S ; Freitas H ;	2010	Functional response traits in relation to land use change in the Montado	Agriculture, Ecosystems & Environment	137	This work was funded by the EU project VISTA (Vulnerability of Ecosystem Services to Land Use Change in Traditional Agricultural Landscapes; contract no. EVK2-2001-000356) and by a PhD grant from FCT (Portuguese Foundation for Science and Technology).		This study assessed the response of species richness and composition, and species functional traits to decreasing land use intensity in a Montado system, comparing grazed Montados with abandoned Montados.	No	None	No	Silvopastoral	SP - Trees/shrubs on pasture (multipurpose trees)	Portugal	Southeast region	Temperate	Correlational	Not applicable	45	Plots	NA	Secondary forest/woodland/plantation	NA	NA	Abandoned Montado (early and late succession)	Spatial	No	No	No	No		Ecosystem services	ES RM - Maintenance of physical, chemical, biological conditions	Plant biodiversity	NA	plant species richness and composition, and species functional traits	Quantitative	Positive	Species richness decreased sharply after land abandonment, and this was associated with a strong turnover in species composition from grazed to abandoned sites as the vegetation changed from herbaceous to shrub dominated communities. Pronounced differences in functional traits were found for different successional stages. Therophyte life form, short plant height, high specific leaf area (SLA), lo…
		36305167	SEC	43544		https://doi.org/10.3161/00016454AO2015.50.2.006	Castro-Caro JC, Barrio IC, and Tortosa FS. (2015). Effects of hedges and herbaceous cover on passerine communities in Mediterranean olive groves. Acta Ornithologica, 50(2), pp.180-192.	Journal article	Castro-Caro JC ; Barrio IC ; Tortosa FS ;	2015	Effects of hedges and herbaceous cover on passerine communities in Mediterranean olive groves	Acta Ornithologica	50	The University of Córdoba funded this project. ICB was supported by a postdoctoral fellowship provided by the Consejería de Educación, Ciencia y Cultura (JCCM, Spain) and the Euro pean Social Fund.		The aim of this study is to evaluate the combined effect of two agri-environmental schemes (AES), the promotion of hedges and the implementation of ground covers, on passerine communities of olive groves of Southern Spain. Specifically, the questions were: 1) Do hedges and ground covers increase the abundance and richness of different functional groups of farmland passerines? And if so, do their …	No	Incentive provision	No	Agrisilvicultural	AS - Hedgerows, shelterbelts, and windbreak systems	Spain	Sierra Morena, Córdoba province	Temperate	Correlational	Not applicable	40	Plots	Bird species ; presence/absence of ground cover	Agriculture	NA	NA	Olive groves (without hedges)	Spatial	No	No	No	No		Ecosystem services	ES RM - Maintenance of physical, chemical, biological conditions	Habitat/biodiversity	NA	Abundance and richness of passerine communities	Quantitative	Positive	Hedges, and to a lesser extent ground covers, efficiently increased the abundance and richness of passerine communities of olive groves, particularly that of insectivorous birds, but the effects of both measures were independent of each other. Hedges were particularly relevant to the richness and abundance of passerine communities, especially at distances up to 50 m. This study underscores the im…
		37020274	SEC	43544		https://doi.org/10.1002/hyp.1214	Caubel V, Grimaldi C, Merot P, and Grimaldi M. (2003). Influence of a hedge surrounding bottomland on seasonal soil-water movement. Hydrological Processes, 17(9), pp.1811-1821.	Journal article	Caubel V ; Grimaldi C ; Merot P ; Grimaldi M ;	2003	Influence of a hedge surrounding bottomland on seasonal soil-water movement.	Hydrological Processes	17	Authors thank the NICOLAS European Research Project (1997-2000, ENV4-CT97-0395) for financial support.		The influence of a hedge surrounding bottomland on soil-water movement along the hillslope was studied on a plot scale for 28 months. The study was based on the comparison of two transects, one with a hedge, the other without, using mainly a dense grid of tensiometers. The influence of the bottomland hedge was located in the area where tree roots were developed, several metres upslope from the he…	No	None	Yes	Agrisilvicultural	AS - Hedgerows, shelterbelts, and windbreak systems	France	Massif Armoricain (near Rennes), Brittany	Temperate	Correlational	Not applicable	2	Sites	NA	Agriculture	NA	NA	Wheat field	Spatial	No	No	No	No		Ecosystem services	ES RM - Mediation of flows	Hydrological cycle and water flow maintenance	NA	soil water potential and the hydraulic head (from tensiometric data)	Quantitative	Positive	The hedge induced a high rate of soil drying, because of the high evaporative capacity of the trees. We evaluated that water uptake by the hedge during the growing season was at least 100 mm higher than without a hedge. This increased drying rate led to a delayed rewetting of the soils upslope from the hedge in autumn, of about 1 month compared with the situation without a hedge. Several conseque…
		37020274	SEC	43544		https://doi.org/10.1002/hyp.1214	Caubel V, Grimaldi C, Merot P, and Grimaldi M. (2003). Influence of a hedge surrounding bottomland on seasonal soil-water movement. Hydrological Processes, 17(9), pp.1811-1821.	Journal article	Caubel V ; Grimaldi C ; Merot P ; Grimaldi M ;	2003	Influence of a hedge surrounding bottomland on seasonal soil-water movement.	Hydrological Processes	17	Authors thank the NICOLAS European Research Project (1997-2000, ENV4-CT97-0395) for financial support.		The influence of a hedge surrounding bottomland on soil-water movement along the hillslope was studied on a plot scale for 28 months. The study was based on the comparison of two transects, one with a hedge, the other without, using mainly a dense grid of tensiometers. The influence of the bottomland hedge was located in the area where tree roots were developed, several metres upslope from the he…	No	None	Yes	Agrisilvicultural	AS - Riparian buffer strips	France	Massif Armoricain (near Rennes), Brittany	Temperate	Correlational	Not applicable	2	Sites	NA	Agriculture	NA	NA	Wheat field	Spatial	No	No	No	No		Ecosystem services	ES RM - Mediation of flows	Hydrological cycle and water flow maintenance	NA	soil water potential and the hydraulic head (from tensiometric data)	Quantitative	Positive	The hedge induced a high rate of soil drying, because of the high evaporative capacity of the trees. We evaluated that water uptake by the hedge during the growing season was at least 100 mm higher than without a hedge. This increased drying rate led to a delayed rewetting of the soils upslope from the hedge in autumn, of about 1 month compared with the situation without a hedge. Several conseque…
		37016551	SEC	43544		https://doi.org/10.1111/afe.12273	Cavaletto G, Faccoli M, Marini L, Martinez-Sanudo I, and Mazzon L. (2018). Oviposition site preference of Barbitistes vicetinus (Orthoptera, Tettigoniidae) during outbreaks. Agricultural and Forest Entomology, 20(3), pp.414-419.	Journal article	Cavaletto G ; Faccoli M ; Marini L ; Martinez-Sanudo I ; Mazzon L ;	2018	Oviposition site preference of Barbitistes vicetinus (Orthoptera, Tettigoniidae) during outbreaks	Agricultural and Forest Entomology	20	The present study was partially supported by the ex-60% projects of the University of Padua (60A08-0839/14).		The researchers tested the influence of vegetation type (forest, vineyard and hedgerow) and soil cover (broadleaf litter and grass) on the oviposition preference of the species. A 3- year study was conducted and 18 sites across the outbreak area were sampled with emergence traps. Knowledge about oviposition preferences is a crucial factor for explaining the distribution of the species in the land…	No	None	No	Agrisilvicultural	AS - Hedgerows, shelterbelts, and windbreak systems	Italy	Euganean Hills (Veneto Region)	Temperate	Correlational	Not applicable	18	Sites	NA	Agriculture	Primary forest	NA	Vineyard ; forest	Spatial	No	No	No	No		Ecosystem services	ES RM - Maintenance of physical, chemical, biological conditions	Pest and disease control	NA	Oviposition site preference	Quantitative	Negative	A significant effect of vegetation type and soil cover was found, with oviposition mainly being associated with woody vegetation (forest and hedgerows) and broadleaf litter, even if the species is abundant also in the neighbouring crops during outbreaks. Despite this species being harmful to crops during outbreaks, the result of the present study show that B. vicetinusoviposition mainly occurs in…
		37056143	SEC	43544		ISBN-13: 978-1-63117-560-2	Cazapal-Monteiro C, Hernández J A, Arias M S, Suárez J L, Miguélez S, Francisco I, Lago P, Rodríguez M I, Cortiñas F J, and Romasanta A. (2014). Horse rearing conditions, health status and risk of sensitization to gastrointestinal parasites. In: , ed., Horses: Breeding, Health Disorders and Effects on Performance and Behavior. Chapter 4, pp.73-92.	Book chapter	Cazapal-Monteiro C ; Hernández J A; Arias M S; Suárez J L; Miguélez S ; Francisco I ; Lago P ; Rodríguez M I; Cortiñas F J; Romasanta A ;	2014	Horse rearing conditions, health status and risk of sensitization to gastrointestinal parasites	Horses: Breeding, Health Disorders and Effects on Performance and Behavior	Ch. 4	NA		This study analyzed the possible relationship among horse health status and the risk of forage transmitted diseases (FTDs) and insect-borne diseases (IBDs). With this purpose, a research was conducted among horses under different husbandry regimes in NW Spain. Hematological parameters were monitored and analyzed regarding the presence of patent infection and exposure to strongyle parasites (as et…	No	None	No	Silvopastoral	SP - Trees/shrubs on pasture (multipurpose trees)	Spain	Northwest region	Temperate	Correlational	Not applicable	325	Horses	NA	Agriculture	NA	NA	breeding horses (kept indoors), farming horses (kept on pasture), sport/leisure horses (kept indoors + pasture)	Spatial	No	No	No	No		Ecosystem services	ES RM - Maintenance of physical, chemical, biological conditions	Pest and disease control	NA	Body performance and condition (red blood cells (RBC), Hemoglobin (HB), Hematocrite (HCT), the white blood cells (WBC), lymphocytes (LYM) and granulocytes (GRA)) ; presence of IgG antibodies against gastrointestinal parasites (cyathostomins and stomach bots) ; Exposure to Gastrointestinal Nematodes (Cyathostomins) ; Exposure to Gastric Bots (Gasterophilus Intestinalis)	Quantitative	Negative	Significantly lower records for erythrocytes, haemoglobin and haematocrit were obtained in silvopasturing horses, while no aptitude-differences in the white blood cells were demonstrated. Horses focused to farming and/or silvopasturing reached the highest percentages of sensitization against cyathostomins, whereas the equines dedicated to sport did it against the stomach bots. The presence of ant…
		36305700	SEC	43544		https://doi.org/10.1080/00063657.2012.676623	Ceresa F, Bogliani G, Pedrini P, and Brambilla M. (2012). The importance of key marginal habitat features for birds in farmland: an assessment of habitat preferences of Red-backed Shrikes Lanius collurio in the Italian Alps. Bird Study, 59(3), pp.327-334.	Journal article	Ceresa F ; Bogliani G ; Pedrini P ; Brambilla M ;	2012	The importance of key marginal habitat features for birds in farmland: an assessment of habitat preferences of Red-backed Shrikes Lanius collurio in the Italian Alps	Bird Study	59	The present work has been partly financed by the Autonomous Province of Trento in the context of the Rural Development Programme and of the Natura 2000 network.		The aim of this article is to investigate the importance of marginal habitat features for threatened species, by studying habitat preferences of Red-backed Shrikes Lanius collurio in Trentino, Italian Alps. The study region still hosts an appreciable population of Redbacked Shrikes; however, many habitat traits usually selected by this species are poorly represented, having been removed by intens…	No	Incentive provision	No	Agrisilvicultural	AS - Hedgerows, shelterbelts, and windbreak systems	Italy	Trento Province	Temperate	Correlational	Not applicable	14	Sites	NA	Agriculture	Secondary forest/woodland/plantation	NA	Non-grazed/mown grasslands ; woodland ; grazed grassland ; mown grassland	Spatial	No	No	No	No		Ecosystem services	ES RM - Maintenance of physical, chemical, biological conditions	Habitat/biodiversity	NA	occurrence of Red-backed Shrikes	Quantitative	Positive	The occurrence of Red-backed Shrikes was positively influenced by the extent of non-grazed/mown grassland, isolated bushes and hedgerows, and negatively influenced by woodland cover. The model high-lighted the importance of bushes/hedgerows despite their very scarce occurrence in the study areas (overall, average cover only 7.94%). Breeding densities were rather low, but mean densities were sligh…
		37013991	SEC	43544		https://doi.org/10.1007/978-3-319-04084-4_47	Chendev YG, Novykh LL, Sauer TJ, Petin AN, Zazdravnykh EA, and Burras CL. (2014). Evolution of Soil Carbon Storage and Morphometric Properties of Afforested Soils in the US Great Plains. In: Hartemink AE, and McSweeney K, ed., Soil Carbon. Dordrecht: Springer, pp.475-482.	Book chapter	Chendev YG ; Novykh LL ; Sauer TJ ; Petin AN ; Zazdravnykh EA ; Burras CL ;	2014	Evolution of Soil Carbon Storage and Morphometric Properties of Afforested Soils in the US Great Plains	Soil Carbon	NA	This study was supported by U.S. Civilian Research and Development Foundation Grant RUG1-7024-BL-11.		The objective of this project was to use detailed soil profile descriptions and soil carbon analyses to determine the soil C sequestration potential of tree planting across climatic gradients in the U. S. Great Plains. Tree windbreak age ranged from 19 to 70 years and age of cultivation from 22 to similar to 110 years. At each site, soil pits were prepared within the tree planting, the adjacent c…	No	None	No	Agrisilvicultural	AS - Hedgerows, shelterbelts, and windbreak systems	USA	North Dakota ; South Dakota ; Nebraska	Temperate	Correlational	Not applicable	9	Plots	Climate conditions	Agriculture	NA	NA	Crop field ; grass site	Spatial	No	No	No	No		Ecosystem services	ES RM - Maintenance of physical, chemical, biological conditions	Carbon storage/sequestration ; Soil formation and composition	NA	Soil organic carbon ; soil inorganic carbon ; total carbon ; total nitrogen ; soil bulk density	Quantitative	Positive	Windbreak soils had consistently thicker soil organic carbon (SOC)-enriched A or A+AB horizons when compared to the crop fields. The thickness of A or A+AB horizons in the windbreak soils were comparable to the undisturbed grassland soils. A linear relationship was detected between the difference in A+AB thickness of soils beneath windbreaks and undisturbed grasslands and a climate index (hydroth…
		37013991	SEC	43544		https://doi.org/10.1007/978-3-319-04084-4_47	Chendev YG, Novykh LL, Sauer TJ, Petin AN, Zazdravnykh EA, and Burras CL. (2014). Evolution of Soil Carbon Storage and Morphometric Properties of Afforested Soils in the US Great Plains. In: Hartemink AE, and McSweeney K, ed., Soil Carbon. Dordrecht: Springer, pp.475-482.	Book chapter	Chendev YG ; Novykh LL ; Sauer TJ ; Petin AN ; Zazdravnykh EA ; Burras CL ;	2014	Evolution of Soil Carbon Storage and Morphometric Properties of Afforested Soils in the US Great Plains	Soil Carbon	NA	This study was supported by U.S. Civilian Research and Development Foundation Grant RUG1-7024-BL-11.		The objective of this project was to use detailed soil profile descriptions and soil carbon analyses to determine the soil C sequestration potential of tree planting across climatic gradients in the U. S. Great Plains. Tree windbreak age ranged from 19 to 70 years and age of cultivation from 22 to similar to 110 years. At each site, soil pits were prepared within the tree planting, the adjacent c…	No	None	No	Agrisilvicultural	AS - Hedgerows, shelterbelts, and windbreak systems	USA	North Dakota ; South Dakota ; Nebraska	Temperate	Correlational	Not applicable	9	Plots	Climate conditions	Agriculture	NA	NA	Crop field ; grass site	Spatial	No	No	No	No		Ecosystem services	ES RM - Mediation of waste, toxics and other nuisances	Carbon storage/sequestration ; Soil formation and composition	NA	Soil organic carbon ; soil inorganic carbon ; total carbon ; total nitrogen ; soil bulk density	Quantitative	Positive	Windbreak soils had consistently thicker soil organic carbon (SOC)-enriched A or A+AB horizons when compared to the crop fields. The thickness of A or A+AB horizons in the windbreak soils were comparable to the undisturbed grassland soils. A linear relationship was detected between the difference in A+AB thickness of soils beneath windbreaks and undisturbed grasslands and a climate index (hydroth…
		37013790	SEC	43544		https://doi.org/10.1134/S1064229315010032	Chendev YG, Sauer TJ, Gennadiev AN, Novykh LL, Petin AN, Petina VI, Zazdravnykh EA, and Burras CL. (2015). Accumulation of organic carbon in chernozems (Mollisols) under shelterbelts in Russia and the United States. Eurasian Soil Science, 48(1), pp.43-53.	Journal article	Chendev YG ; Sauer TJ ; Gennadiev AN ; Novykh LL ; Petin AN ; Petina VI ; Zazdravnykh EA ; Burras CL ;	2015	Accumulation of organic carbon in chernozems (Mollisols) under shelterbelts in Russia and the United States	Eurasian Soil Science	48	This study was supported by the CRDF grant no. RUG17024BL11 and by the Russian Foundation for Basic Research (project nos. 110592500 AFGIRE_a and 120597512p_center_a).		The aim of this paper was to identify and analyze changes in the organic carbon content of the soils of meadow-steppe and meadow landscapes of the northern continents with the widespread development of arable farming and the creation of shelterbelts.	No	None	No	Agrisilvicultural	AS - Hedgerows, shelterbelts, and windbreak systems	USA	North Dakota ; South Dakota ; Nebraska	Temperate	Correlational	Not applicable	9	Plots	Climate conditions	Agriculture	NA	NA	Crop field ; grass site	Spatial	No	No	No	No		Ecosystem services	ES RM - Maintenance of physical, chemical, biological conditions	Carbon accumulation	NA	Pools of soil organic carbon	Quantitative	Positive	In 19 years of the existence of a shelterbelt in the area of Huron (South Dakota), the mean annual rate of the organic carbon accumulation in the 1-m-thick layer of the Bonilla soil series (Haplustolls) has reached 1.9 t/ha.
		37013790	SEC	43544		https://doi.org/10.1134/S1064229315010032	Chendev YG, Sauer TJ, Gennadiev AN, Novykh LL, Petin AN, Petina VI, Zazdravnykh EA, and Burras CL. (2015). Accumulation of organic carbon in chernozems (Mollisols) under shelterbelts in Russia and the United States. Eurasian Soil Science, 48(1), pp.43-53.	Journal article	Chendev YG ; Sauer TJ ; Gennadiev AN ; Novykh LL ; Petin AN ; Petina VI ; Zazdravnykh EA ; Burras CL ;	2015	Accumulation of organic carbon in chernozems (Mollisols) under shelterbelts in Russia and the United States	Eurasian Soil Science	48	This study was supported by the CRDF grant no. RUG17024BL11 and by the Russian Foundation for Basic Research (project nos. 110592500 AFGIRE_a and 120597512p_center_a).		The aim of this paper was to identify and analyze changes in the organic carbon content of the soils of meadow-steppe and meadow landscapes of the northern continents with the widespread development of arable farming and the creation of shelterbelts.	No	None	No	Agrisilvicultural	AS - Hedgerows, shelterbelts, and windbreak systems	USA	North Dakota ; South Dakota ; Nebraska	Temperate	Correlational	Not applicable	9	Plots	Climate conditions	Agriculture	NA	NA	Crop field ; grass site	Spatial	No	No	No	No		Ecosystem services	ES RM - Mediation of waste, toxics and other nuisances	Carbon accumulation	NA	Pools of soil organic carbon	Quantitative	Positive	In 19 years of the existence of a shelterbelt in the area of Huron (South Dakota), the mean annual rate of the organic carbon accumulation in the 1-m-thick layer of the Bonilla soil series (Haplustolls) has reached 1.9 t/ha.
		37018724	SEC	43545		https://doi.org/10.1007/s10457-005-3650-3	Chifflot V, Bertoni G, Cabanettes A, and Gavaland A. (2006). Beneficial effects of intercropping on the growth and nitrogen status of young wild cherry and hybrid walnut trees.. Agroforestry Systems, 66(1), pp.13–21.	Journal article	Chifflot V ; Bertoni G ; Cabanettes A ; Gavaland A ;	2006	Beneficial effects of intercropping on the growth and nitrogen status of young wild cherry and hybrid walnut trees.	Agroforestry Systems	66	This research was carried out as part of the SAFE (Silvoarable Agroforestry For Europe) collaborative research project. SAFE is funded by the EU under its Quality of Life Programme, contract number QLK5-CT-2001-00560.		The growth and the nitrogen nutrition of two economically valuable species, wild cherry (Prunus avium) and hybrid walnut (Juglans nigra * Juglans regia), were compared over 6 years after plantation in France. These two species were associated with non-irrigated cereal crops in the agroforestry treatment or grown separately (weeded control and fallow). This experimental study was conducted at Graz…	No	None	No	Agrisilvicultural	AS - Alley-cropping systems	France	Grazac, Tarn	Temperate	Experimental	Not applicable	9	Plots	Tree species	Secondary forest/woodland/plantation	NA	NA	Woodlot without intercrop	Spatial	No	No	No	No		Ecosystem services	ES P - Nutrition	Tree growth ; yield	NA	growth and nitrogen nutrition to trees (wild cherry (Prunus avium) and hybrid walnut (Juglans nigra * Juglans regia)) ; tree biomass	Quantitative	Positive	Intercropping increased diameter growth as soon as year 2 in the two species. Leaf biomass assessment using allometric models showed an earlier and greater leaf biomass increase in hybrid walnut than in wild cherry tree. After 6 years, the relative growth increase of the agroforestry trees with respect to the control trees varied with the parameter considered (diameter at breast height from +26 t…
		37018724	SEC	43545		https://doi.org/10.1007/s10457-005-3650-3	Chifflot V, Bertoni G, Cabanettes A, and Gavaland A. (2006). Beneficial effects of intercropping on the growth and nitrogen status of young wild cherry and hybrid walnut trees.. Agroforestry Systems, 66(1), pp.13–21.	Journal article	Chifflot V ; Bertoni G ; Cabanettes A ; Gavaland A ;	2006	Beneficial effects of intercropping on the growth and nitrogen status of young wild cherry and hybrid walnut trees.	Agroforestry Systems	66	This research was carried out as part of the SAFE (Silvoarable Agroforestry For Europe) collaborative research project. SAFE is funded by the EU under its Quality of Life Programme, contract number QLK5-CT-2001-00560.		The growth and the nitrogen nutrition of two economically valuable species, wild cherry (Prunus avium) and hybrid walnut (Juglans nigra * Juglans regia), were compared over 6 years after plantation in France. These two species were associated with non-irrigated cereal crops in the agroforestry treatment or grown separately (weeded control and fallow). This experimental study was conducted at Graz…	No	None	No	Agrisilvicultural	AS - Alley-cropping systems	France	Grazac, Tarn	Temperate	Experimental	Not applicable	9	Plots	Tree species	Secondary forest/woodland/plantation	NA	NA	Woodlot without intercrop	Spatial	No	No	No	No		Ecosystem services	ES P - Materials	Tree growth ; yield	NA	growth and nitrogen nutrition to trees (wild cherry (Prunus avium) and hybrid walnut (Juglans nigra * Juglans regia)) ; tree biomass	Quantitative	Positive	Intercropping increased diameter growth as soon as year 2 in the two species. Leaf biomass assessment using allometric models showed an earlier and greater leaf biomass increase in hybrid walnut than in wild cherry tree. After 6 years, the relative growth increase of the agroforestry trees with respect to the control trees varied with the parameter considered (diameter at breast height from +26 t…
		36305720	SEC	43545		https://doi.org/10.1007/s00374-011-0599-4	Chiti T, Gardin L, Perugini L, Quaratino R, Vaccari FP, Miglietta F, and Valentini R. (2012). Soil organic carbon stock assessment for the different cropland land uses in Italy. Biology and Fertility of Soils, 48(1), pp.9-17.	Journal article	Chiti T ; Gardin L ; Perugini L ; Quaratino R ; Vaccari FP ; Miglietta F ; Valentini R ;	2012	Soil organic carbon stock assessment for the different cropland land uses in Italy	Biology and Fertility of Soils	48	This work benefited from the financial contribution of the “FISR Carboitaly project”, funded by the Italian Ministry for University and Research.		The aim of this work was to quantify the soil organic C (SOC) stock in the top 30 cm of mineral soil for the whole Italian territory, according to the different land use types of the Intergovernmental Panel on Climate Change (IPCC) cropland category (arable land, agroforestry, vineyards, olive groves, orchards and rice fields), as a basis for future land use scenarios and to address mitigation po…	No	None	No	Agroforestry (general)	Not specified	Italy	National	Temperate	Correlational	Not applicable	71850	Data points	NA	Agriculture	NA	NA	Arable land ; vineyards ; olive groves ; orchards ; rice fields	Spatial	No	No	No	No		Ecosystem services	ES RM - Mediation of waste, toxics and other nuisances	Soil organic carbon stock	NA	Soil organic carbon stock	Quantitative	Mixed	The rice field soils show a higher mean C stock than the other subcategories, 63.3 ± 27.9 Mg C ha−1, followed by the arable land soils (53.1 ± 17.3 Mg C ha-1), olive grove soils (51.5 ± 19.8 Mg C ha-1), agroforestry soils (48.9 ± 16.1 Mg C ha-1) and orchard soils (44.1 ± 12.1 Mg C ha-1). The vineyard soils show the minimum value, with a mean SOC stock of 41.9 ± 15.9. The arable land, including al…
		36305720	SEC	43545		https://doi.org/10.1007/s00374-011-0599-4	Chiti T, Gardin L, Perugini L, Quaratino R, Vaccari FP, Miglietta F, and Valentini R. (2012). Soil organic carbon stock assessment for the different cropland land uses in Italy. Biology and Fertility of Soils, 48(1), pp.9-17.	Journal article	Chiti T ; Gardin L ; Perugini L ; Quaratino R ; Vaccari FP ; Miglietta F ; Valentini R ;	2012	Soil organic carbon stock assessment for the different cropland land uses in Italy	Biology and Fertility of Soils	48	This work benefited from the financial contribution of the “FISR Carboitaly project”, funded by the Italian Ministry for University and Research.		The aim of this work was to quantify the soil organic C (SOC) stock in the top 30 cm of mineral soil for the whole Italian territory, according to the different land use types of the Intergovernmental Panel on Climate Change (IPCC) cropland category (arable land, agroforestry, vineyards, olive groves, orchards and rice fields), as a basis for future land use scenarios and to address mitigation po…	No	None	No	Agroforestry (general)	Not specified	Italy	National	Temperate	Correlational	Not applicable	71850	Data points	NA	Agriculture	NA	NA	Arable land ; vineyards ; olive groves ; orchards ; rice fields	Spatial	No	No	No	No		Ecosystem services	ES RM - Maintenance of physical, chemical, biological conditions	Soil organic carbon stock	NA	Soil organic carbon stock	Quantitative	Mixed	The rice field soils show a higher mean C stock than the other subcategories, 63.3 ± 27.9 Mg C ha−1, followed by the arable land soils (53.1 ± 17.3 Mg C ha-1), olive grove soils (51.5 ± 19.8 Mg C ha-1), agroforestry soils (48.9 ± 16.1 Mg C ha-1) and orchard soils (44.1 ± 12.1 Mg C ha-1). The vineyard soils show the minimum value, with a mean SOC stock of 41.9 ± 15.9. The arable land, including al…
		37013533	SEC	43545		https://doi.org/10.1002/aqc.2568	Chucholl C, and Schrimpf A. (2016). The decline of endangered stone crayfish (Austropotamobius torrentium) in southern Germany is related to the spread of invasive alien species and land-use change. Aquatic Conservation: Marine Freshwater Ecosystems, 26(1), pp.44-56.	Journal article	Chucholl C ; Schrimpf A ;	2016	The decline of endangered stone crayfish (Austropotamobius torrentium) in southern Germany is related to the spread of invasive alien species and land-use change	Aquatic Conservation: Marine Freshwater Ecosystems	26	Financial support from the fisheries levy of Baden‐Wuerttemberg to CC		The purposes of the present study were to assess the status and rate of decline of stone crayfish in a representative river catchment in southern Germany, and to attempt identification of the specific causes of population decline. In particular, a crayfish survey was conducted in the River Argen catchment where stone crayfish were known to be widely distributed and abundant. Since the two most fr…	No	None	No	Agrisilvicultural	AS - Riparian buffer strips	Germany	River Argen catchment, a north‐eastern tributary of Lake Constance	Temperate	Correlational	Not applicable	98	Sites	Type of trees	Agriculture	Secondary forest/woodland/plantation	NA	Cropland ; Grassland pasture ; Plantations	Spatial	No	No	No	No		Ecosystem services	ES RM - Maintenance of physical, chemical, biological conditions	Habitat/biodiversity	NA	Presence and abundance of stone crayfish	Quantitative	Positive	The probability of stone crayfish presence was positively correlated with overhanging bank structures and the proportion of broad-leafed woods in riparian buffers. In contrast, high proportions of intensive grassland had a distinct negative effect on the probability of stone crayfish presence, and cropland also tended to decrease the probability of stone crayfish presence. Both land-use forms hav…
		37014578	SEC	43545		https://doi.org/10.1016/j.foreco.2010.12.012	Clinton BD. (2011). Stream water responses to timber harvest: Riparian buffer width effectiveness. Forest Ecology and Management, 261(6), pp.979-988.	Journal article	Clinton BD ;	2011	Stream water responses to timber harvest: Riparian buffer width effectiveness	Forest Ecology and Management	261	This work was supported in part by the Coweeta LTER (Long Term Ecological Research) Program (National Science Foundation [NSF] grants DEB 0218001 and R551-209/6330957), the USDA Forest Service Southern Research Station, and Region 8 of the USDA Forest Service.		The study goals were 2-fold. During base and stormflow conditions the researchers (1) examined stream water chemistry, TSS, and temperature responses to timber harvest in headwater catchments, and (2) determined the effectiveness of varying riparian buffer widths at protecting stream water quality following timber harvest. They examined the effect of riparian buffer width on stream water quality …	No	None	No	Agrisilvicultural	AS - Riparian buffer strips	USA	Nantahala National Forest, North Carolina	Sub-tropical	Experimental ; Before-after	Not applicable	4	Sites	Buffer width ; stream properties	Secondary forest/woodland/plantation	NA	NA	Unharvested forest	Spatial	No	No	No	No		Ecosystem services	ES RM - Maintenance of physical, chemical, biological conditions	Water quality	NA	Stream water chemistry (NO3–N, NH4–N, HCO3, K, Na, Ca, Mg, SO4, SiO2, conductivity, total suspended solids (TSS), and pH), temperature	Quantitative	Positive	The greatest responses to cutting occurred on the no-buffer site. Compared with pre-harvest levels on the no-buffer site, stream nitrate concentration ([NO(3)-N])) increased 2-fold during both base and stormflow following harvest, and all base cations increased in concentration. [NO(3)-N] on the no-buffer site showed steady decline with time following the initial post-harvest increase. The other …
		37016287	SEC	43545		https://doi.org/10.2307/3802173	Cole EC, McComb WC, Newton M, Chambers CL, and Leeming JP. (1997). Response of amphibians to clearcutting, burning, and glyphosate application in the Oregon coast range. The Journal of Wildlife Management, 61(3), pp.656-664.	Journal article	Cole EC ; McComb WC ; Newton M ; Chambers CL ; Leeming JP ;	1997	Response of amphibians to clearcutting, burning, and glyphosate application in the Oregon coast range	The Journal of Wildlife Management	61	This study was funded by the National Agricultural Pesticide Impact Assessment Program.		In this study, the researchers sampled amphibians on 3 red alder (Alnus rubra) sites 1 year before and 1 and 2 years after the following treatments were applied to each site: (1) control (uncut), (2) clearcut and broadcast burned, and (3) clearcut, broadcast burned, and then sprayed with the herbicide glyphosate. All sites included uncut riparian buffer strips. They designed an experiment to test…	No	None	No	Agrisilvicultural	AS - Riparian buffer strips	USA	Oregon	Temperate	Experimental ; Before-after	Not applicable	9	Plots	NA	Primary forest	NA	NA	Unharvested forest	Spatial	No	No	No	No		Ecosystem services	ES RM - Maintenance of physical, chemical, biological conditions	Habitat/biodiversity	NA	Diversity and abundance of amphibians	Quantitative	Mixed	For Rough-skin Newt, they did not detect effects of logging and burning on capture rates (P > 0.34), which were highly variable among sites.nits. For Western Redback Salamander, on logged areas, capture rates in buffers before harvest did not differ from capture rates in buffers after harvest (P = 0.051), cut and burn; P = 0.767, cut, burn, and spray. For Pacific Giant Salamander, orthogonal cont…
		37016205	SEC	43545		https://doi.org/10.2307/3801984	Cole EC, McComb WC, Newton M, Leeming JP, and Chambers CL. (1998). Response of small mammals to clearcutting, burning, and glyphosate application in the Oregon Coast Range. The Journal of Wildlife Management, 62(4), pp.1207-1216.	Journal article	Cole EC ; McComb WC ; Newton M ; Leeming JP ; Chambers CL ;	1998	Response of small mammals to clearcutting, burning, and glyphosate application in the Oregon Coast Range	The Journal of Wildlife Management	62	This study was funded by the National Agricultural Pesticide Impact Assessment Program.		In this study, the researchers sampled small mammals on 3 red alder (Alnus rubra) sites 1 year before and 1 and 2 years after the following treatments were applied to each site: (1) control (uncut), (2) clearcut and broadcast burned, and (3) clearcut, broadcast burned, and then sprayed with the herbicide glyphosate. All sites included uncut riparian buffer strips. They designed an experiment to t…	No	None	No	Agrisilvicultural	AS - Riparian buffer strips	USA	Oregon	Temperate	Experimental ; Before-after	Not applicable	9	Plots	NA	Primary forest	NA	NA	Unharvested forest	Spatial	No	No	No	No		Ecosystem services	ES RM - Maintenance of physical, chemical, biological conditions	Habitat/biodiversity	NA	Diversity and abundance of small mammals	Quantitative	Mixed	In upslope areas, capture rates of creeping voles (Microtus oregoni; P < 0.001) and vagrant shrews (Sorex vagrans; P = 0.005) increased after logging, while capture rates of Pacific shrews (S, pacificus; P < 0.02) and Trowbridge's shrews (S. trowbridgii; P = 0.006) decreased. For Townsend's chipmunk (Tamias townsendii), capture rates increased in the buffer areas after logging (P < 0.02). Capture…
		37014054	SEC	43545		https://doi.org/10.1139/cjfr-2013-0138	Cole E, and Newton M. (2013). Influence of streamside buffers on stream temperature response following clear-cut harvesting in western Oregon. Canadian Journal of Forest Research, 43(11), pp.993-1005.	Journal article	Cole E ; Newton M ;	2013	Influence of streamside buffers on stream temperature response following clear-cut harvesting in western Oregon	Canadian Journal of Forest Research	43	OSU Forest Watershed Research Coop, Starker Forests Inc., Plum Creek Timber Co., Roseburg Forest Products Co., and Forest Capital Partners Inc. provided funds and administrative support.		Four small, low or medium elevation streams in managed western Oregon forests were studied to determine how the arrangement and amount of streamside retention strips (buffers) in clear-cut units influenced stream temperatures. Buffers included (i) no tree, (ii) predominantly sun-sided 12 m wide partial, and (iii) two-sided (Best Management Practice, (BMP)) 15-30 m wide buffers. Harvested units al…	No	None	No	Agrisilvicultural	AS - Riparian buffer strips	USA	Oregon	Temperate	Experimental ; Before-after	Not applicable	28	Sites	Buffer design	Primary forest	Bare soil/shrubland/scrubland	NA	Unharvested forest ; bare bank	Spatial	No	No	No	No		Ecosystem services	ES RM - Maintenance of physical, chemical, biological conditions	Water quality	NA	Stream temperature	Quantitative	Positive	Trends for daily maximum and mean stream temperature significantly increased after harvest in no tree buffer units. Partial buffers led to slight (<2 degrees C) or no increased warming. BMP units led to significantly increased warming, slight, or no increased warming. Temperature responses in uncut units appeared to be linked to responses in upstream harvested units. In many instances, when harve…
		37025929	SEC	43546		https://doi.org/10.1111/j.1442-8903.2011.00568.x	Collard S J, Fisher A M, and McKenna D J. (2011). Planted saltbush (Atriplex nummularia) and its value for birds in farming landscapes of the South Australian Murray Mallee. Ecological Management & Restoration, 12(1), pp..	Journal article	Collard S J; Fisher A M; McKenna D J;	2011	Planted saltbush (Atriplex nummularia) and its value for birds in farming landscapes of the South Australian Murray Mallee.	Ecological Management & Restoration	12	Funding for a significant amount of this work was provided through the SA Complementary State NRM Program 2008 ⁄ 2009 and the Future Farm Industries Co-operative Research Centre.		This article presents findings from components of a preliminary investigation examining key indicators of biodiversity in Old Man Saltbush plantings, a commercially-driven fodder shrub. The aim of the study was to improve understanding of the biodiversity and resource values associated with planted saltbush compared with other landscape elements that exist along a gradient of structural complexit…	No	None	No	Silvopastoral	SP - Trees/shrubs on pasture (multipurpose trees)	Australia	southern Murray Mallee region of South Australia	Temperate	Correlational	Not applicable	15	Sites	Grazing management	Agriculture	Primary forest	NA	Improved pasture ; native remnant vegetation (isolated patches of native mallee vegetation with largely intact canopy and shrub layers and light to moderate grazing and disturbance of understorey and ground cover vegetation by rabbits and infrequently sheep)	Spatial	No	No	No	No		Ecosystem services	ES RM - Maintenance of physical, chemical, biological conditions	Habitat/biodiversity	NA	Bird species presence, abundance, and community composition ; Bird activity ; Vegetation structure and community composition (plant species richness , structural diversity of ground cover and plant life forms)	Quantitative	Mixed	Mean plant species richness was significantly higher in remnants than in saltbush or pasture in both seasons. Mean species richness in saltbush was significantly higher than that in pasture in spring 2008, but not significantly different in autumn 2009. In general, remnant vegetation sites had higher biodiversity values than saltbush and pasture sites. Saltbush sites contained a diverse range of …
		37023839	SEC	43546		http://arc.lib.montana.edu/range-science/item/262	Collins W B. (2001). Heavy grazing of Canadian bluejoint to enhance hardwood and white spruce regeneration. Northern Journal of Applied Forestry, 18(1), pp..	Journal article	Collins W B;	2001	Heavy grazing of Canadian bluejoint to enhance hardwood and white spruce regeneration.	Northern Journal of Applied Forestry	18	Federal Aid in Wildlife Restoration Projects W-23-5, W-24-1, W-24-2, W-24-3		An experiment was conducted in which 3 paddocks were created to allow forest grazing and 3 adjacent controls were created where no grazing was allowed. Wet, disclimax stands of Canadian bluejoint (Calamagrostis canadensis [Miclix.] Beauv.) created by logging were heavily grazed by cattle and horses years 5 through 8 after logging to weaken the grass and favor regeneration of hardwoods and white s…	No	None	No	Forest farming	FF - Forest grazing	USA	Matanuska Valley, Alaska	Temperate	Experimental	Not applicable	6	Plots	Site conditions	Secondary forest/woodland/plantation	NA	NA	Ungrazed regenerating forest	Spatial	No	No	No	No		Ecosystem services	ES P - Nutrition	Tree growth ; yield ; water quality	NA	Hardwood and white spruce densities ; Streamwater total nitrogen (NO3) and fecal coliform upstream and downstream of treatments	Quantitative	Neutral	Seedling densities of hardwoods and white spruce in heavily grazed stands were not significantly different (P<0.05) from those in ungrazed stands. Heavy grazing reduced herbaceous cover and litter but was not detrimental to runoff water quality. Heavy grazing was not effective for increasing regeneration in wet disclimax stands of Canadian bluejoint where the grass had already increased following…
		37023839	SEC	43546		http://arc.lib.montana.edu/range-science/item/262	Collins W B. (2001). Heavy grazing of Canadian bluejoint to enhance hardwood and white spruce regeneration. Northern Journal of Applied Forestry, 18(1), pp..	Journal article	Collins W B;	2001	Heavy grazing of Canadian bluejoint to enhance hardwood and white spruce regeneration.	Northern Journal of Applied Forestry	18	Federal Aid in Wildlife Restoration Projects W-23-5, W-24-1, W-24-2, W-24-3		An experiment was conducted in which 3 paddocks were created to allow forest grazing and 3 adjacent controls were created where no grazing was allowed. Wet, disclimax stands of Canadian bluejoint (Calamagrostis canadensis [Miclix.] Beauv.) created by logging were heavily grazed by cattle and horses years 5 through 8 after logging to weaken the grass and favor regeneration of hardwoods and white s…	No	None	No	Forest farming	FF - Forest grazing	USA	Matanuska Valley, Alaska	Temperate	Experimental	Not applicable	6	Plots	Site conditions	Secondary forest/woodland/plantation	NA	NA	Ungrazed regenerating forest	Spatial	No	No	No	No		Ecosystem services	ES P - Materials	Tree growth ; yield ; water quality	NA	Hardwood and white spruce densities ; Streamwater total nitrogen (NO3) and fecal coliform upstream and downstream of treatments	Quantitative	Neutral	Seedling densities of hardwoods and white spruce in heavily grazed stands were not significantly different (P<0.05) from those in ungrazed stands. Heavy grazing reduced herbaceous cover and litter but was not detrimental to runoff water quality. Heavy grazing was not effective for increasing regeneration in wet disclimax stands of Canadian bluejoint where the grass had already increased following…
		37023839	SEC	43546		http://arc.lib.montana.edu/range-science/item/262	Collins W B. (2001). Heavy grazing of Canadian bluejoint to enhance hardwood and white spruce regeneration. Northern Journal of Applied Forestry, 18(1), pp..	Journal article	Collins W B;	2001	Heavy grazing of Canadian bluejoint to enhance hardwood and white spruce regeneration.	Northern Journal of Applied Forestry	18	Federal Aid in Wildlife Restoration Projects W-23-5, W-24-1, W-24-2, W-24-3		An experiment was conducted in which 3 paddocks were created to allow forest grazing and 3 adjacent controls were created where no grazing was allowed. Wet, disclimax stands of Canadian bluejoint (Calamagrostis canadensis [Miclix.] Beauv.) created by logging were heavily grazed by cattle and horses years 5 through 8 after logging to weaken the grass and favor regeneration of hardwoods and white s…	No	None	No	Forest farming	FF - Forest grazing	USA	Matanuska Valley, Alaska	Temperate	Experimental	Not applicable	6	Plots	Site conditions	Secondary forest/woodland/plantation	NA	NA	Ungrazed regenerating forest	Spatial	No	No	No	No		Ecosystem services	ES RM - Maintenance of physical, chemical, biological conditions	Tree growth ; yield ; water quality	NA	Hardwood and white spruce densities ; Streamwater total nitrogen (NO3) and fecal coliform upstream and downstream of treatments	Quantitative	Neutral	Seedling densities of hardwoods and white spruce in heavily grazed stands were not significantly different (P<0.05) from those in ungrazed stands. Heavy grazing reduced herbaceous cover and litter but was not detrimental to runoff water quality. Heavy grazing was not effective for increasing regeneration in wet disclimax stands of Canadian bluejoint where the grass had already increased following…
		37014204	SEC	43546		https://doi.org/10.1111/j.1526-100X.2011.00859.x	Collins KE, Doscher C, Rennie HG, and Ross JG. (2013). The Effectiveness of Riparian 'Restoration' on Water Quality-A Case Study of Lowland Streams in Canterbury, New Zealand. Restoration Ecology, 21(1), pp.40-48.	Journal article	Collins KE ; Doscher C ; Rennie HG ; Ross JG ;	2013	The Effectiveness of Riparian 'Restoration' on Water Quality-A Case Study of Lowland Streams in Canterbury, New Zealand	Restoration Ecology	21	NA		This study evaluated the impact of riparian plantings on water quality of lowland streams in the Lake Ellesmere catchment. A paired‐catchment design on four river reaches was used to compare restored riparian buffers with control sites upstream. Chemical water quality sampling was used in conjunction with a macroinvertebrate community assessment.	No	None	No	Agrisilvicultural	AS - Riparian buffer strips	New Zealand	Lake Ellesmere catchment, South Island	Temperate	Experimental	Not applicable	8	Sites	Buffer width ; buffer length ; stream properties	Bare soil/shrubland/scrubland	NA	NA	Unvegetated riparian buffer	Spatial	No	No	No	No		Ecosystem services	ES RM - Mediation of flows	Water quality ; Hydrological cycle and water flow maintenance	NA	Water temperature, conductivity, dissolved oxygen, pH, turbidity, soluble phosphates and solublenitrates ; Mean daily flow ; Pollution measured in aquatic invertebrates (using macroinvertebrate community index (MCI))	Quantitative	Mixed	Equivocal benefits of riparian restoration were observed, with improvements in some variables but not in others. Riparian restoration had a positive effect on water quality in terms of increasing dissolved oxygen and decreasing turbidity. However, conductivity increased at planted sites and no changes were observed in other variables. These findings may be affected by the insufficient width of al…
		37014204	SEC	43546		https://doi.org/10.1111/j.1526-100X.2011.00859.x	Collins KE, Doscher C, Rennie HG, and Ross JG. (2013). The Effectiveness of Riparian 'Restoration' on Water Quality-A Case Study of Lowland Streams in Canterbury, New Zealand. Restoration Ecology, 21(1), pp.40-48.	Journal article	Collins KE ; Doscher C ; Rennie HG ; Ross JG ;	2013	The Effectiveness of Riparian 'Restoration' on Water Quality-A Case Study of Lowland Streams in Canterbury, New Zealand	Restoration Ecology	21	NA		This study evaluated the impact of riparian plantings on water quality of lowland streams in the Lake Ellesmere catchment. A paired‐catchment design on four river reaches was used to compare restored riparian buffers with control sites upstream. Chemical water quality sampling was used in conjunction with a macroinvertebrate community assessment.	No	None	No	Agrisilvicultural	AS - Riparian buffer strips	New Zealand	Lake Ellesmere catchment, South Island	Temperate	Experimental	Not applicable	8	Sites	Buffer width ; buffer length ; stream properties	Bare soil/shrubland/scrubland	NA	NA	Unvegetated riparian buffer	Spatial	No	No	No	No		Ecosystem services	ES RM - Maintenance of physical, chemical, biological conditions	Water quality ; Hydrological cycle and water flow maintenance	NA	Water temperature, conductivity, dissolved oxygen, pH, turbidity, soluble phosphates and solublenitrates ; Mean daily flow ; Pollution measured in aquatic invertebrates (using macroinvertebrate community index (MCI))	Quantitative	Mixed	Equivocal benefits of riparian restoration were observed, with improvements in some variables but not in others. Riparian restoration had a positive effect on water quality in terms of increasing dissolved oxygen and decreasing turbidity. However, conductivity increased at planted sites and no changes were observed in other variables. These findings may be affected by the insufficient width of al…
		36304883	SEC	43546		http://dx.doi.org/10.2136/sssaj2016.09.0294	Collins HP, Fay PA, Kimura E, Fransen S, and Himes A. (2017). Intercropping with Switchgrass Improves Net Greenhouse Gas Balance in Hybrid Poplar Plantations on a Sand Soil. Science Society of America Journal, 81(4), pp.781-795.	Journal article	Collins HP ; Fay PA ; Kimura E ; Fransen S ; Himes A ;	2017	Intercropping with Switchgrass Improves Net Greenhouse Gas Balance in Hybrid Poplar Plantations on a Sand Soil	Science Society of America Journal	81	This work was supported by the USDA Agricultural Research Service and in part from funding from the USDA Agriculture and Food Research Initiative, contract #2011-6700930001 and supports the USDA-ARS GRACEnet.		The objectives of this study were to measure greenhouse gas emissions (CH4, CO2, and N2O) during intercropping of switchgrass (Panicum virgatum L.) with hybrid poplar; estimate losses of fertilizer-N as N2O, and estimate global warming potentials (GWP) of the intercrop (compared against poplar monocrop and switchgrass monocrop).	No	None	No	Forest farming	FF - Forest farming	USA	GreenWood Resources Inc., Boardman Tree Farm, Boardman, Oregon	Temperate	Experimental	Not applicable	32	Plots	Irrigation ; fertilization	Agriculture	Secondary forest/woodland/plantation	NA	switchgrass monocrop ; poplar monocrop	Spatial	No	No	No	No		Ecosystem services	ES RM - Mediation of waste, toxics and other nuisances	Carbon storage/sequestration ; Soil formation and composition	NA	greenhouse gas emissions (CH4, CO2, and N2O) ; Gravimetric soil moisture content ; NH4+–N and NO3-–N concentrations ; total C concentration ; pH ; Cumulative above-ground biomass-C	Quantitative	Mixed	Cumulative above-ground biomass-C of the poplar monoculture (PM) closely matched the four year growing season (GS) soil CO2-C emissions, where aboveground biomass of the switchgrass monoculture (SM) and intercrop (IC) exceeded GS CO2-C emissions by 14.1 Mg C ha-1. Soil CH4-C uptake was not significantly different between treatments, while GS N2O-N emissions for PM were 80% lower than both IC and …
		36304883	SEC	43546		http://dx.doi.org/10.2136/sssaj2016.09.0294	Collins HP, Fay PA, Kimura E, Fransen S, and Himes A. (2017). Intercropping with Switchgrass Improves Net Greenhouse Gas Balance in Hybrid Poplar Plantations on a Sand Soil. Science Society of America Journal, 81(4), pp.781-795.	Journal article	Collins HP ; Fay PA ; Kimura E ; Fransen S ; Himes A ;	2017	Intercropping with Switchgrass Improves Net Greenhouse Gas Balance in Hybrid Poplar Plantations on a Sand Soil	Science Society of America Journal	81	This work was supported by the USDA Agricultural Research Service and in part from funding from the USDA Agriculture and Food Research Initiative, contract #2011-6700930001 and supports the USDA-ARS GRACEnet.		The objectives of this study were to measure greenhouse gas emissions (CH4, CO2, and N2O) during intercropping of switchgrass (Panicum virgatum L.) with hybrid poplar; estimate losses of fertilizer-N as N2O, and estimate global warming potentials (GWP) of the intercrop (compared against poplar monocrop and switchgrass monocrop).	No	None	No	Forest farming	FF - Forest farming	USA	GreenWood Resources Inc., Boardman Tree Farm, Boardman, Oregon	Temperate	Experimental	Not applicable	32	Plots	Irrigation ; fertilization	Agriculture	Secondary forest/woodland/plantation	NA	switchgrass monocrop ; poplar monocrop	Spatial	No	No	No	No		Ecosystem services	ES RM - Maintenance of physical, chemical, biological conditions	Carbon storage/sequestration ; Soil formation and composition	NA	greenhouse gas emissions (CH4, CO2, and N2O) ; Gravimetric soil moisture content ; NH4+–N and NO3-–N concentrations ; total C concentration ; pH ; Cumulative above-ground biomass-C	Quantitative	Mixed	Cumulative above-ground biomass-C of the poplar monoculture (PM) closely matched the four year growing season (GS) soil CO2-C emissions, where aboveground biomass of the switchgrass monoculture (SM) and intercrop (IC) exceeded GS CO2-C emissions by 14.1 Mg C ha-1. Soil CH4-C uptake was not significantly different between treatments, while GS N2O-N emissions for PM were 80% lower than both IC and …
		36304909	SEC	43546		https://doi.org/10.1002/ldr.2573	Concostrina-Zubiri L, Molla I, Velizarova E, and Branquinho C. (2017). Grazing or Not Grazing: Implications for Ecosystem Services Provided by Biocrusts in Mediterranean Cork Oak Woodlands. Land Degradation and Development, 28(4), pp.1345-1353.	Journal article	Concostrina-Zubiri L ; Molla I ; Velizarova E ; Branquinho C ;	2017	Grazing or Not Grazing: Implications for Ecosystem Services Provided by Biocrusts in Mediterranean Cork Oak Woodlands	Land Degradation & Development	28	L.C.-Z. was supported by a Marie Curie IEF grant from European Commission’s FP7 (BCSES-GA 628406). I.M. was supported by a grant from EU’s Cooperation on Science and Technology Program(COST ES1104 Restoration and Desertification Rehabilitation Hub). C.B. acknowledges an Investigador FCT contract by Fundação para a Ciência e a Tecnologia.		This study aimed to assess the effects of land-use management on biocrust functional composition and understand the potential implications for the ecosystem services they provide. In particular, they discuss about the potential trade-offs between livestock grazing (food provision) and the loss of biocrust functions in topsoil dynamics, specifically as regulators of soil surface water and temperat…	No	None	No	Forest farming	FF - Forest grazing	Portugal	Companhia das Lezírias	Temperate	Correlational	Not applicable	3	Sites	NA	Secondary forest/woodland/plantation	NA	NA	Cork oak woodland (no grazing)	Spatial	No	No	No	No		Ecosystem services	ES RM - Maintenance of physical, chemical, biological conditions	Soil formation and composition	NA	biocrust abundance and functional composition ; biocrust water absorption and retention capacity ; soil water and temperature	Quantitative	Negative	The results showed that grazing drastically reduced biocrust cover. This decline was mainly because of a decrease in fruticose lichens, the more sensitive group to grazing pressure. This group presented the highest water retention capacity and a consistent reducing effect in topsoil temperature. Grazing regime had a significant effect on biocrust total cover (p= 0.002). Biocrust cover increased i…
[truncated: 1,471 more rows]
[truncated: 3 more columns]

## Sheet: Short - Primary Studies
	Variable code	0.1	0.2	0.3	1	1.1	1.2	1.3	1.4	1.5	1.6	1.7	1.8	1.9	2	2.1	2.2	2.3	2.4	2.5	2.6	2.7	2.8	2.9	2.1	2.11	2.12	2.13	2.14	2.15	2.16	2.17	2.18	2.19	2.2	2.21	3	3.1	3.2	3.3	3.4	3.5	3.6	3.7	3.8	4	4.1	4.2	4.3
[truncated: 586 more rows]
[truncated: 1 more columns]

## Sheet: Ongoing Primary Studies
	Variable code	0.1	0.2	0.3	1	1.1	1.3	1.2	1.3	1.4	1.5	1.6	1.7	1.1	2	2.1	2.2	2.3	2.4	2.5	2.6	2.7	2.8	2.9	2.1	2.11	2.12	2.13	2.14	2.15	2.16	2.17	2.18	2.19	2.2	2.21	3	3.1	3.2	3.3	3.4	3.5	3.6	3.7	3.8	4	4.1	4.2	4.3
[truncated: 7 more rows]
[truncated: 1 more columns]

## Sheet: Long - Systematic Reviews
	Variable	ID	Reviewer	Date of Assessment	DOI	Reference information	Publication type	Author(s)	Year of publication	Title	Journal / Book title	Volume	Funding	Study description	Review Type	Protocol?	Protocol citation	Multicomponent intervention	Intervention type(s)	Multiple practices	Practice type(s) (general)	Practice type(s) (specific)	Study country/ies	Study continent/region	Type of ecoregion	Sample size 1	Sample unit 1	Sample size 2, if applicable	Sample unit 2, if applicable	Other outcome influences	Comparator 1	Comparator 2, if applicable	Disaggregation based on gender?	Disaggregation based on socio-economic level?	Disaggregation based on race/ethnicity?	Disaggregation based on literacy/educational level?	Type of outcome	Subtype of outcomes	Specific outcomes	Group examined for outcome	Indicator variables used to measure outcomes	Outcome data type	Direction of the outcome	Oucome direction notes
[truncated: 4,172 more rows]

[truncated: 1 more sheets: Short - Systematic Reviews]
