# Supplementary material for: Evidence for the impacts of agroforestry on ecosystem services and human well-being in high-income countries: a systematic map
Source: Environ Evid. 2022 Mar 17;11:10. doi: 10.1186/s13750-022-00260-4 (PMC11378871; doi:10.1186/s13750-022-00260-4)
Supplement: Supplementary file 6 — Additional file 6. This additional file contains the list of excluded studies from the full text screening. [file 13750_2022_260_MOESM6_ESM.xlsx]

## Sheet: README
Additional file 6: This additional file contains the exclusion results of the full text screening.
Tab 1: Excluded full texts - databases	Contains the full list of studies from the bibliographic database search that were excluded at full text with the reasons for exclusion. Some studies were coded with multiple reasons for exclusion, and appear on separate lines for each reason for exclusion.
Tab 2: Could not find lit	Contains the full list of studies that we were unable to find or unable to access (from both the bibliographic database search and the grey literature search
Tab 3: Potential field trials	Contains the full list of studies that were excluded at either the title/abstract screening stage or the full-text screening stage based on the study type being an off-farm experiemental field trial. This list is provided as a base for future work and evidence synthesis. Note: These studies may or may not have met any of the other criteria for inclusion.
Tab 4: Grey Lit - Results Summary	Contains the summary of the grey literature search. Lists the organizational websites searched with the number of studies screened from each site. Notes on the search are also available.
Tabs 5-23: Detailed grey lit searches	Contains the studies returned from each organization website search with reasons for exclusion. All grey literature was screened at full text only.

## Sheet: Excluded full texts - databases
Title	Author	Year of publication	Reason for exclusion
Evaluation contingente et paysages agricoles. Application au bocage de Loire-Atlantique. (Contingent Valuation and Agricultural Landscapes: An Application to the Loire-Atlantique Hedgerow Landscape. With English summary.)	Colson Francois ; Stenger-Letheux Anne ;		Type of Study
Le boisement des terres agricoles peut-il constituer une voie de diversification des revenus des agriculteurs? (Is Forestry a Profitable Option for Farmers? With English summary.)	Gavaland Andre ; Record Sebastien ; Requillart Vincent ;		Non-English Language
‘Mainland-island’ population structure of a terrestrial salamander in a forest-bocage landscape with little evidence for in situ ecological speciation	Arntzen J.W., van Belkom J.	2020	Type of Study
A database for global soil health assessment	Jian J., Du X., Stewart R.D.	2020	Country
A multifunctional assessment of integrated and ecological farming in olive agroecosystems in southwestern Spain using the Analytic Hierarchy Process	Rodríguez Sousa A.A., Parra-López C., Sayadi-Gmada S., Barandica J.M., Rescia A.J.	2020	Practice/Intervention
A pork value chain in Portugal: the case study of Porco Alentejano, Montanheira system and traditional products	Parreira, M. J.; Oliveira, F.; Reis, P.; Coelho, I.	2020	Comparator
Adaptability of Tree Species as Windbreaks for Urban Farms in the U.S. Intermountain West	Anthony Whaley (Plants Soils and Climate Department, Utah State University, Logan, UT 84322-4822, USA),JayDee Gunnell (Utah State University Extension, Cache County Office, Logan, UT 84321, USA),Sheriden M. Hansen (Utah State University Extension, Davis County Office, Kaysville, UT 84037, USA),Xin Dai (Agricultural Experiment Station, Logan, UT 84322-4810, USA),Brent L. Black (Plants Soils and Cl…	2020	Type of study - Field trial
Agroecology for adaptation to climate change and resource depletion in the Mediterranean region. A review	Aguilera, E; Diaz-Gaona, C; Garcia-Laureano, R; Reyes-Palomo, C; Guzman, GI; Ortolani, L; Sanchez-Rodriguez, M; Rodriguez-Estevez, V	2020	Type of Study
Agroforestry boosts soil health in the humid and sub-humid tropics: A meta-analysis	Muchane M.N., Sileshi G.W., Gripenberg S., Jonsson M., Pumariño L., Barrios E.	2020	Country
Agroforestry can enhance foraging and nesting resources for pollinators with focus on solitary bees at the landscape scale	Kay, S; K?hn, E; Albrecht, M; Sutter, L; Szerencsits, E; Herzog, F	2020	Type of Study - Model/Simulation
Agroforestry: Smart practice for sustainable agricultural development	Inass Z., Karima B., Mohammed A., Laïla B.A.	2020	Country
An efficient tool for the maintenance of thermophilous oak forest understory-sheep or brush cutter?	Jaroszewicz, B.; Jankowska-Blaszczuk, M.; Zmihorski, M.; Halatkiewicz, T.	2020	Type of study - Field trial
An overview of research into conservation practice effects on soil and water resources in the Upper Washita Basin, Oklahoma, United States	Moriasi, D. N.; Starks, P. J.; Steiner, J. L.; Zhang, X. C.; Garbrecht, J. D.; Glasgow, S.	2020	Type of Study
Assessing land-based mitigation implications for biodiversity	Nunez, S; Verboom, J; Alkemade, R	2020	Type of Study
Bee communities and pollination services in adjacent crop fields following flower removal in an invasive forest shrub	Cunningham-Minnick, M. J.; Peters, V. E.; Crist, T. O.	2020	Practice/Intervention
Beyond flowers: including non-floral resources in bee conservation schemes	Requier F., Leonhardt S.D.	2020	Type of Study
Bird Use of Highway Rights-of-Way is influenced by Surrounding Adjacent Habitats and Seasons in Human-dominated Landscapes of Southern Quebec	Belanger, L; Jobin, B; Lacroix, G; Bedard, Y	2020	Type of Study
Breeding bird communities within a parkland-woodland continuum: the distinctiveness of wood-pasture	Fuller R.J., Green T.	2020	Could not find full text
Can regional-scale conservation planning influence farm-scale actions?	Zerger A., Warren G., Hill P., Robertson D., Weidemann A., Lawton K.	2020	Outcome
Carbon Storage in Old-Growth Homestead Windbreaks of Small Islands in Okinawa: Toward the Sustainable Management and Conservation	Chen, BX; Wang, YC	2020	Comparator
Challenges and innovations for improving the sustainability of European agroforestry systems of high nature and cultural value: stakeholder perspectives	Rolo V., Hartel T., Aviron S., Berg S., Crous-Duran J., Franca A., Mirck J., Palma J.H.N., Pantera A., Paulo J.A., Pulido F.J., Seddaiu G., Thenail C., Varga A., Viaud V., Burgess P.J., Moreno G.	2020	Comparator
Challenges on the conservation of traditional orchards: Tree damage as an indicator of sustainable grazing	Lopez-Sanchez, A; Perea, R; Roig, S; Isselstein, J; Schmitz, A	2020	Type of Study
Changes in deep soil organic carbon and soil properties beneath tree windbreak plantings in the US Great Plains	Khaleel, AA; Sauer, TJ; Tyndall, JC	2020	Comparator
Characterising the biophysical, economic and social impacts of soil carbon sequestration as a greenhouse gas removal technology	Sykes, AJ; Macleod, M; Eory, V; Rees, RM; Payen, F; Myrgiotis, V; Williams, M; Sohi, S; Hillier, J; Moran, D; Manning, DAC; Goglio, P; Seghetta, M; Williams, A; Harris, J; Dondini, M; Walton, J; House, J; Smith, P	2020	Type of Study - Review type
Colonization dynamics of arbuscular mycorrhizal fungi (AMF) in Ilex paraguariensis crops: Seasonality and influence of management practices	Silvana, VM; Carlos, FJ; Lucia, AC; Natalia, A; Malta, C	2020	Country
Combining Tools from Edge-of-Field to In-Stream to Attenuate Reactive Nitrogen along Small Agricultural Waterways	Brandon C. Goeller (National Institute of Water and Atmospheric Research Limited (NIWA), Hamilton 3216, New Zealand),Fleur E. Matheson (National Institute of Water and Atmospheric Research Limited (NIWA), Hamilton 3216, New Zealand),Angus R. McIntosh (School of Biological Sciences, University of Canterbury, Christchurch 8140, New Zealand),Chris C. Tanner (National Institute of Water and Atmospher…	2020	Type of Study
Confinement influenced the diurnal behavior of Katahdin rams and Kiko wethers in southern-pine silvopastures	Poudel, S.; Karki, U.; Karki, Y.; Tillman, A.	2020	Type of study - Field trial
Conservation of tropical agriculture in the era of changing climate	Afreen T., Singh A.K.	2020	Country
Conservation value of pome fruit orchards for overwintering birds in southeastern France	Bouvier J.-C., Boivin T., Lavigne C.	2020	Comparator
Contrasting effects of host crops and crop diversity on the abundance and parasitism of a specialist herbivore in agricultural landscapes	Kheirodin, A; Carcamo, HA; Costamagna, AC	2020	Type of Study
Contrasting microclimates among hedgerows and woodlands across temperate Europe	Vanneste, T; Govaert, S; Spicher, F; Brunet, J; Cousins, SAO; Decocq, G; Diekmann, M; Graae, BJ; Hedwall, PO; Kapas, RE; Lenoir, J; Liira, J; Lindmo, S; Litza, K; Naaf, T; Orczewska, A; Plue, J; Wulf, M; Verheyen, K; De Frenne, P	2020	Comparator
Cool species in tedious landscapes: Ecosystem services and disservices affect nature-based recreation in cultural landscapes	Brambilla M., Ronchi S.	2020	Practice/Intervention
Creating market opportunities in rural areas through the development of a brand that conveys sustainable and environmental values	Escribano, M; Gaspar, P; Mesias, FJ	2020	Comparator
Decadal-scale decoupling of soil phosphorus and molybdenum cycles by temperate nitrogen-fixing trees	Dynarski K.A., Pett-Ridge J.C., Perakis S.S.	2020	Practice/Intervention
Determination of litter derived C and N in litterbags and soil using stable isotopes prevents overestimation of litter decomposition in alley cropping systems	Wachendorf C., Piepho H.-P., Beuschel R.	2020	Type of study - Field trial
Disentangling the Roles of Topography, Patch, and Land Use on Conservation Trait Status of Specialist Birds in Marginal Forest Land Use Types	Zasadil, P; Romportl, D; Horak, J	2020	Comparator
Do improved pastures enhance soil quality of cork oak woodlands in the Alentejo region (Portugal)?	Rodrigues, AR; Silva, FCE; Correia, AC; Bicho, MC; Madeira, M; Coutinho, J	2020	Type of study - Field trial
Drivers of wood mouse body condition in Mediterranean agroforestry landscapes	Fragoso, R; Santos-Reis, M; Rosalino, LM	2020	Outcome
Durum wheat in organic olive orchard: good deal for the farmers?	Panozzo A., Bernazeau B., Desclaux D.	2020	Type of study - Field trial
Dynamics of secondary forest and its perspective under the Satoyama system in Saitama prefecture, Japan	Hiratsuka, M; Hatakeyama, K; Ohkubo, T; Takeuchi, D	2020	Could not find full text
Edible wild plants growing in adjacent spontaneous vegetation of energy plantations in southwest Slovakia	Koncekova, L.; Halmova, D.; Feher, A.	2020	Type of study - Field trial
Effects of Rhizobioaugmentation with N-Fixing Actinobacteria Frankia on Metal Mobility in Casuarina glauca-Soil System Irrigated with Industrial Wastewater: High Level of Metal Exclusion of C. glauca	Ghazouani S., Béjaoui Z., Spiers G., Beckett P., Gtari M., Nkongolo K.	2020	Country/Field trial
Energy-environmental assessment of the UIA-OpenAgri case study as urban regeneration project through agriculture	Caputo P., Zagarella F., Cusenza M.A., Mistretta M., Cellura M.	2020	Type of Study - Model/Simulation
Environmental incomes: Refined standard and extended accounts applied to cork oak open woodlands in Andalusia, Spain	Campos P., Álvarez A., Oviedo J.L., Mesa B., Caparrós A., Ovando P.	2020	Comparator
Evaluating the Untapped Potential of U.S. Conservation Investments to Improve Soil and Environmental Health	Julian Reyes (U.S. Department of State, Washington, DC, United States),Katherine Tully (Department of Plant Science and Landscape Architecture, University of Maryland, College Park, MD, United States),Tabitha Brown (American Farmland Trust, Washington, DC, United States),Gabrielle Roesch-McNally (American Farmland Trust, Washington, DC, United States),Andrea Basche (Department of Agronomy and Hor…	2020	Date
Evaluation of soil quality parameters in silvoarable systems	Kokkora, M.; Vrahnakis, M.; Kleftoyanni, V.	2020	Comparator
Feasibility of the 4 per 1000 initiative in Bavaria: A reality check of agricultural soil management and carbon sequestration scenarios	Wiesmeier, M; Mayer, S; Burmeister, J; Hubner, R; Kogel-Knabner, I	2020	Type of Study - Model/Simulation
Feedlot performance, carcass characteristics, and meat characteristics of lambs grown under silvopastoral systems	van Cleef F.O.S., van Cleef E.H.C.B., Longhini V.Z., Nascimento T.S., Ezequiel J.M.B., Ruggieri A.C.	2020	Country
First Assessment of Natural Regeneration and Seed Dispersal of Persian Walnut (Juglans regia L.) in Mediterranean Agroecosystems	Da Silveira Bueno R., Badalamenti E., Barone E., Cairone A., La Mantia A., Sala G., Sala G., La Mantia T.	2020	Could not find full text
Foraging of honey bees in agricultural landscapes with changing patterns of flower resources	Bansch, S.; Tscharntke, T.; Ratnieks, F. L. W.; Hartel, S.; Westphal, C.	2020	Type of Study
Forest fragmentation shapes the alpha–gamma relationship in plant diversity	Almoussawi A., Lenoir J., Jamoneau A., Hattab T., Wasof S., Gallet-Moron E., Garzon-Lopez C.X., Spicher F., Kobaissi A., Decocq G.	2020	Type of Study
GHG mitigation from sewage effluents: C sequestration after reuse in different urban cropping systems	Lal K., Minhas P.S., Yadav R.K., Rosin K.G.	2020	Could not find full text
Grazing pressure and tree competition affect cattle performance and native pastures in Eucalypt woodlands of Queensland, north-eastern Australia	Hall, TJ; Silcock, RG; Mayer, DG	2020	Type of Study
Growing agroforestry systems with apple in Montpellier-Mediterranean - Preliminary results on the influence of adult walnut trees on growth and branching of two-year-old apple trees	Pitchers B., Dufour L., Lauri P.É.	2020	Oucome/field trial
Habitat, climate, topography and management differently affect occurrence in declining avian species: Implications for conservation in changing environments	Brambilla M., Gustin M., Cento M., Ilahiane L., Celada C.	2020	Type of Study
How farmers feel about trees: Perceptions of ecosystem services and disservices associated with rural forests in southwestern France	Blanco, J; Sourdril, A; Deconchat, M; Barnaud, C; San Cristobal, M; Andrieu, E	2020	Type of Study
How Much Agroforestry is Needed to Achieve Multifunctional Landscapes at the Forest Frontier?â€”Coupling Expert Opinion with Robust Goal Programming	Carola Paul (Department of Forest Economics and Sustainable Land Use Planning, University of GÃ¶ttingen, BÃ¼sgenweg 1, 37077 GÃ¶ttingen, Germany),Esther Reith (Institute of Forest Management, TUM School of Life Sciences Weihenstephan, Technische UniversitÃ¤t MÃ¼nchen, Hans-Carl-von-Carlowitz-Platz 2, 85354 Freising, Germany),Thomas Knoke (Institute of Forest Management, TUM School of Life Science…	2020	Country
Impact of willow-based grassland alley cropping in relation to its plant species diversity on soil ecology of former arable land	Beuschel, R; Piepho, HP; Joergensen, RG; Wachendorf, C	2020	Comparator
Importance of plants in terms of sustainability in building bumper zone in farm areasCiftlik alanlarinda tampon bolge olusturulmasi calismalarinda surdurulebilirlik acisindan bitkilerin onemi	Erzurumlu, G. S.; Boga, M.	2020	Non-English Language
Income and Ecosystem Service Comparisons of Refined National and Agroforestry Accounting Frameworks: Application to Holm Oak Open Woodlands in Andalusia, Spain	Campos, P; Alvarez, A; Oviedo, JL; Ovando, P; Mesa, B; Caparros, A	2020	Type of Study
Increase in milk yield from cows through improvement of forage production using the N2-fixing legume Leucaena leucocephala in a silvopastoral system	Sarabia-Salgado L., Solorio-Sánchez F., Ramírez-Avilés L., Alves B.J.R., Ku-Vera J., Aguilar-Pérez C., Urquiaga S., Boddey R.M.	2020	Country
Influence of climate variations on primary production indicators and on the resilience of forest ecosystems in a future scenario of climate change: Application to sweet chestnut agroforestry systems in the Iberian Peninsula	Perez-Giron, JC; Alvarez-Alvarez, P; Diaz-Varela, ER; Lopes, DMM	2020	Type of Study
Influence of forest-to-silvopasture conversion and drought on components of evapotranspiration	Coble A.P., Contosta A.R., Smith R.G., Siegert N.W., Vadeboncoeur M., Jennings K.A., Stewart A.J., Asbjornsen H.	2020	Type of study - Field trial
Innovations in Agriculture: The Important Role of Agroforestry in Achieving SDG 13	de Albuquerque M.F.C.	2020	Type of Study
In-stream habitat and macroinvertebrate responses to riparian corridor length in rangeland streams	Stanford, B; Holl, KD; Herbst, DB; Zavaleta, E	2020	Type of Study
Investigating the variations of soil fertility and Sorghum bicolor L. physiological performance under plantation of some Acacia species	Ahmed, AI; Aref, IM; Alshahrani, TS	2020	Type of study - Field trial
Landscape restoration in a mixed agricultural-forest catchment: Planning a buffer strip and hedgerow network in a Chilean biodiversity hotspot	Rey Benayas J.M., Altamirano A., Miranda A., Catalán G., Prado M., Lisón F., Bullock J.M.	2020	Outcome
Large climate mitigation potential from adding trees to agricultural lands	Chapman M., Walker W.S., Cook-Patton S.C., Ellis P.W., Farina M., Griscom B.W., Baccini A.	2020	Comparator
Long-term effects of combined land-use and climate changes on local bird communities in mosaic agricultural landscapes	Gauzere, P; Barbaro, L; Calatayud, F; Prince, K; Devictor, V; Raison, L; Sirami, C; Balent, G	2020	Comparator
Long-term effects of grazing management and buffer strips on phosphorus runoff from pastures fertilized with poultry litter	Anderson, KR; Moore, PA; Pilon, C; Martin, JW; Pote, DH; Owens, PR; Ashworth, AJ; Miller, DM; DeLaune, PB	2020	Type of study - Field trial
Long-term hydrological response to forest harvest during seasonal low flow: Potential implications for current forest practices	Coble A.A., Barnard H., Du E., Johnson S., Jones J., Keppeler E., Kwon H., Link T.E., Penaluna B.E., Reiter M., River M., Puettmann K., Wagenbrenner J.	2020	Type of Study
Making way for trees? Changes in land-use, habitats and protected areas in Great Britain under "Global tree restoration potential"	Wilkes M.A., Bennett J., Burbi S., Charlesworth S., Dehnen-Schmutz K., Rayns F., Schmutz U., Smith B., Tilzey M., Trenchard L., van de Wiel M.	2020	Type of Study - Model/Simulation
Noncrop habitat use by wild bees (Hymenoptera: Apoidea) in a mixed-use agricultural landscape	Clos, B. du; Drummond, F. A.; Loftin, C. S.	2020	Practice/Intervention
NUTRITIONAL VALUE OF Dasyphyllum diacanthoides (Less.) Carb.: AN ENDEMIC TREE USED AS SUPLEMENTARY FORAGE IN AGROFORESTRY SYSTEMS	Parada, SFP; Flores, RA; Salas, CB; Zamorano, EP	2020	Could not find full text
Old-Growth Trees in Homesteads on the Ryukyu Archipelago, Japan: Uses, Management, and Conservation	Chen, BX; Liang, LH	2020	Type of Study
Options for Optimizing the Drying Process and Reducing Dry Matter Losses in Whole-Tree Storage of Poplar from Short-Rotation Coppices in Germany	Pecenka, R; Lenz, H; Hering, T	2020	Practice/Intervention
Pasture trees contribute to structural heterogeneity and plant distributions in post-agricultural forests decades after canopy closure	Holmes, MA	2020	Type of Study
Perennial Staple Crops: Yields, Distribution, and Nutrition in the Global Food System	Kai M. A. Chan (Institute for Resources, Environment, and Sustainability, University of British Columbia, Vancouver, BC, Canada),Sean Smukler (Faculty of Land and Food Systems, University of British Columbia, Vancouver, BC, Canada),Navin Ramankutty (School of Public Policy and Global Affairs, University of British Columbia, Vancouver, BC, Canada),Eric Toensmeier (Global Evergreening Alliance, Bur…	2020	Date
Pesticide and Fertilizer Pollution Reduction in Two Alley Cropping Agroforestry Cultivating Systems	Pavlidis, G; Karasali, H; Tsihrintzis, VA	2020	Type of Study
Pests, but not predators, increase in mixed fruit tree-vegetable plots compared to control vegetable plots in a Mediterranean climate	Imbert, C; Papa?x, J; Husson, L; Warlop, F; Lavigne, C	2020	Type of study - Field trial
Physical attributes and organic carbon in soils under natural and anthropogenic environments in the South Amazon region	Frozzi J.C., da Cunha J.M., Campos M.C.C., Bergamin A.C., Brito W.B.M., Fraciscon U., da Silva D.M.P., de Lima A.F.L., de Brito Filho E.G.	2020	Country
Phytochemical Characterization and Bioactivity Evaluation of Autumn Olive (Elaeagnus umbellata Thunb.) Pseudodrupes as Potential Sources of Health-Promoting Compounds	Denis Randriamampionona (Mention Agriculture Tropicale et DÃ©veloppement Durableâ€”Ecole SupÃ©rieure des Sciences Agronomiques, UniversitÃ© dâ€™Antananarivo, 101 Antananarivo, Madagascar),Dario Donno (Dipartimento di Scienze Agrarie, Forestali e Alimentari, UniversitÃ degli Studi di Torino, 10095 Grugliasco (TO), Italy),Gabriele Loris Beccaro (Dipartimento di Scienze Agrarie, Forestali e Alimenta…	2020	Date
Plantation buffers for streams in agricultural catchments: Developing the knowledge base for natural resource managers and farm-foresters	Smethurst P.J., Petrone K.C., Langergraber G., Baillie C.	2020	Country
Potential for saturated riparian buffers to treat tile drainage among 32 watersheds representing Iowa landscapes	Tomer, M. D.; Porter, S. A.; James, D. E.; Horn, J. D. van	2020	Outcome
Quantifying effects of forest harvesting on sources of suspended sediment to an Oregon Coast Range headwater stream	Rachels, AA; Bladon, KD; Bywater-Reyes, S; Hatten, JA	2020	Type of Study
Quantifying Regulating Ecosystem Services with Increased Tree Densities on European Farmland	Paul J. Burgess (School of Water, Energy and Environment, Cranfield University, Cranfield, Bedfordshire MK43 0AL, UK),Sonja Kay (Agroscope, CH-8046 Zurich, Switzerland),JoÃ£o H.N. Palma (Forest Research Centre, School of Agriculture, University of Lisbon, Tapada da Ajuda s/n, 1349-017 Lisbon, Portugal),Michail Giannitsopoulos (School of Water, Energy and Environment, Cranfield University, Cranfie…	2020	Date
Refined Systems of National Accounts and Experimental Ecosystem Accounting versus the simplified Agroforestry Accounting System: Testing in Andalusian holm oak openwoodlands	Campos, P.; Alvarez, A.; Oviedo, J. L.; Ovando, P.; Mesa, B.; Caparros, A.	2020	Comparator
Regional land-use and local management create scale-dependent 'landscapes of fear' for a common woodland bird	Whytock, R. C.; Fuentes-Montemayor, E.; Watts, K.; Macgregor, N. A.; Call, E.; Mann, J. A.; Park, K. J.	2020	Practice/Intervention
Riparian Reserves Promote Insectivorous Bat Activity in Oil Palm Dominated Landscapes	Matthew J. Struebig (Durrell Institute of Conservation and Ecology (DICE), School of Anthropology and Conservation, University of Kent, Canterbury, United Kingdom),Dave J. I. Seaman (Durrell Institute of Conservation and Ecology (DICE), School of Anthropology and Conservation, University of Kent, Canterbury, United Kingdom),Katherine E. Mullin (Durrell Institute of Conservation and Ecology (DICE)…	2020	Country
Road verges provide connectivity for small mammals: A case study with wood mice (Apodemus sylvaticus) in an agro-silvo pastoral system	Galantinho, A; Herrera, JM; Eufrazio, S; Silva, C; Carvalho, F; Alpizar-Jara, R; Mira, A	2020	Practice/Intervention
Roads, forestry plantations and hedgerows affect badger occupancy in intensive Mediterranean farmland	Pita, R; Morgado, R; Moreira, F; Mira, A; Beja, P	2020	Type of Study - Model/Simulation
Root and shoot interactions in a tropical integrated crop-livestock-forest system	Sarto, MVM; Borges, WLB; Sarto, JRW; Rice, CW; Rosolem, CA	2020	Country
SILVOLIVE, a Germplasm Collection of Wild Subspecies With High Genetic Variability as a Source of Rootstocks and Resistance Genes for Olive Breeding	JoaquÃ­n Espartero (Instituto de Recursos Naturales y AgrobiologÃ­a, Spanish National Research Council (CSIC), Seville, Spain),Alfonso de Cires (Departamento de BiologÃ­a Vegetal y EcologÃ­a, Fac BiologÃ­a, Univ de Sevilla, Seville, Spain),Lorenzo LeÃ³n (Andalusian Institute of Agricultural and Fisheries Research and Training (IFAPA) Centro Alameda del Obispo, CÃ³rdoba, Spain),Guillaume Besnard (…	2020	Type of Study
Slope Stability Analysis of a Saturated Riparian Buffer: A Case Study	Dickey L.C., McEachran A.R., Rutherford C., Perez M.A., Rehmann C.R., Isenhart T., Jaynes D., Groh T.	2020	Practice/Intervention
Socio-cultural valuation of Polish agricultural landscape components by farmers and its consequences	Włodarczyk-Marciniak R., Frankiewicz P., Krauze K.	2020	Outcome
Soil erosion - The impact of grazing and regrowth trees	Hancock, GR; Ovenden, M; Sharma, K; Rowlands, W; Gibson, A; Wells, T	2020	Comparator
Soil organic matter and water retention	Lal R.	2020	Type of Study
Sources of stream bed sediment in an urbanized watershed	Malhotra, K; Lamba, J; Shepherd, S	2020	Type of Study
Sown understory vegetation strips impact soil chemical fertility, associated microorganisms and macro-invertebrates in two temperate alley cropping systems	Dâ€™Hervilly, Camille,MARSDEN, Claire,Hedde, Mickael,Bertrand, Isabelle	2020	Comparator
Stable isotope analysis indicates positive effects of river restoration on aquatic-terrestrial linkages	Kupilas, B; McKie, BG; Januschke, K; Friberg, N; Hering, D	2020	Type of Study
Summer stream temperature changes following forest harvest in the headwaters of the Trask River watershed, Oregon Coast Range	Reiter, M; Johnson, SL; Homyack, J; Jones, JE; James, PL	2020	Type of Study
Supporting evidence varies for rangeland management practices that seek to improve soil properties and forage production in California	Sasha Gennet (S. Gennet is Director, North America Sustainable Grazing Lands, The Nature Conservancy),Chelsea J. Carey (C.J. Carey is Working Lands Research Director and Principal Soil Ecologist, Point Blue Conservation Science),Stephen A. Wood (S.A. Wood is Senior Scientist, Agriculture and Food Systems, The Nature Conservancy, and Associate Research Scientist, School of Forestry and Environment…	2020	Type of Study - Review type
Survey on agroforestry utilization of flax and industrial hempOlajlen es ipari kender agrarerdeszeti hasznosithatosaganak felmerese	Zubay, P.; Zamborine, N.; Ladanyi, M.; Rajhart, P.; Fulop, Z.; Kupai, D. E.; Muranszky, G.; Szabo, K.	2020	Non-English Language
Tamm Review: Influence of forest management activities on soil organic carbon stocks: A knowledge synthesis	Mayer, M; Prescott, CE; Abaker, WEA; Augusto, L; Cecillon, L; Ferreira, GWD; James, J; Jandl, R; Katzensteiner, K; Laclau, JP; Laganiere, J; Nouvellon, Y; Pare, D; Stanturf, JA; Vanguelova, EI; Vesterdal, L	2020	Type of Study
Temperate Agroforestry Development: The Case of QuÃ©bec and of France	GeneviÃ¨ve Laroche (DÃ©partement de Phytologie, UniversitÃ© Laval, QuÃ©bec, QC G1V 0A6, Canada),Alain Olivier (DÃ©partement de Phytologie, UniversitÃ© Laval, QuÃ©bec, QC G1V 0A6, Canada),Fabien Liagre (Agroof-SCOP, 30140 Anduze, France),Alain Cogliastro (Institut de Recherche en Biologie VÃ©gÃ©tale, UniversitÃ© de MontrÃ©al & Jardin Botanique de MontrÃ©al, MontrÃ©al, QC H1X 2B2, Canada),NoÃ©mie H…	2020	Date
The contribution of semi-natural habitats to biological control is dependent on sentinel prey type	McHugh, NM; Moreby, S; Lof, ME; van der Werf, W; Holland, JM	2020	Type of Study
The effect of hedgerow density on habitat quality distorts species-area relationships and the analysis of extinction debts in hedgerows	Litza, K; Diekmann, M	2020	Type of Study
The effect of windbreak parameters on the wind erosion risk assessment in agricultural landscape	Kucera, J.; Podhrazska, J.; Karasek, P.; Papaj, V.	2020	Type of Study
The hidden land conservation benefits of olive-based (Olea europaea L.) landscapes: An agroforestry investigation in the southern Mediterranean (Calabria region, Italy)	Brunori, E; Maesano, M; Moresi, FV; Matteucci, G; Biasi, R; Mugnozza, GS	2020	Outcome
The impact of interventions in the global land and agri-food sectors on Nature’s Contributions to People and the UN Sustainable Development Goals	McElwee P., Calvin K., Campbell D., Cherubini F., Grassi G., Korotkov V., Le Hoang A., Lwasa S., Nkem J., Nkonya E., Saigusa N., Soussana J.-F., Taboada M.A., Manning F., Nampanzira D., Smith P.	2020	Type of Study
The political ecology of shaded coffee plantations: conservation narratives and the everyday-lived-experience of farmworkers	Jimenez-Soto E.	2020	Country
The Structure of Riparian Vegetation in Agricultural Landscapes Influences Spider Communities and Aquatic-Terrestrial Linkages	Benjamin Kupilas (Norwegian Institute for Water Research (NIVA), 0349 Oslo, Norway),Francis J. Burdon (Department of Aquatic Sciences and Assessment, Swedish University of Agricultural Sciences, 75007 Uppsala, Sweden),Danny C. P. Lau (Department of Ecology and Environmental Science, UmeÃ¥ University, 901 87 UmeÃ¥, Sweden),Ellinor Ramberg (Department of Aquatic Sciences and Assessment, Swedish Uni…	2020	Date
The visual impact of agricultural sheds on rural landscapes: The willingness to pay for mitigation solutions and treatment effects	Frontuto V., Corsi A., Novelli S., Gullino P., Larcher F.	2020	Outcome
The world of Iberian ham and its tourist potential in the Sierra de Huelva (Andalusia, Spain)	Pizarro-Gomez, A.; Sadeikaite, G.; Garcia-Delgado, F. J.	2020	Comparator
Thinking Upstream: How Do Landowner Attitudes Affect Forested Riparian Buffer Coverage?	Armstrong, A; Stedman, RC	2020	Type of Study
Ticks in the ecotone: the impact of agri-environment field margins on the presence and intensity of Ixodes ricinus ticks (Acari: Ixodidae) in farmland in southern England	Medlock, JM; Vaux, AGC; Hansford, KM; Pietzsch, ME; Gillingham, EL	2020	Comparator
Total income and ecosystem service sustainability index: Accounting applications to holm oak dehesa case study in Andalusia-Spain	Campos P., Álvarez A., Mesa B., Oviedo J.L., Ovando P., Caparrós A.	2020	Type of Study - Model/Simulation
Toxic levels of manganese in an acidic Cambisol alters antioxidant enzymes activity, element uptake and subcellular distribution in Triticum aestivum	Faria, JMS; Teixeira, DM; Pinto, AP; Brito, I; Barrulas, P; Albo, L; Carvalho, M	2020	Type of study - Field trial
Tree fodder in UK livestock systems: opportunities and barriersLes fourrages arbores dans les systemes d'elevage du Royaume-Uni: opportunites et obstacles	Smith, J.; Westaway, S.; Whistance, L.	2020	Comparator
Tropical trees and shrubs with potential to reduce the production of methane in ruminantsArboles y arbustos tropicales con potencial para disminuir la produccion de metano en rumiantes	Sandoval-Pelcastre, A. A.; Ramirez-Mella, M.; Rodriguez-Avila, N. L.; Candelaria-Martinez, B.	2020	Non-English Language
Use of hedgerows by mammals in an intensive agricultural landscape	Pelletier-Guittier C., Théau J., Dupras J.	2020	Comparator
Using Meta-Analysis for Large-Scale Ecosystem Service Valuation: Progress, Prospects, and Challenges	Johnston R.J., Bauer D.M.	2020	Type of Study
Variations in transport of suspended sediment and associated elements induced by rainfall and agricultural cycle in a Mediterranean agroforestry catchment	Lizaga I., Gaspar L., Latorre B., Navas A.	2020	Practice/Intervention
Weed Seed Decay in No-Till Field and Planted Riparian Buffer Zone	Nikolic, N; Squartini, A; Concheri, G; Stevanato, P; Zanin, G; Masin, R	2020	Type of study - Field trial
What is the cost of increasing biodiversity in the environment of the Almeria greenhouses, southeast of Spain?	Parra S., Rodríguez E., González M.	2020	Comparator
Wood controls on pool spacing, step characteristics and sediment storage in headwater streams of the northwestern Cascade Mountains	Seixas, GB; Veldhuisen, CN; Olis, M	2020	Type of Study
30 Years of agroforestry poultry system against climate change in Sarthe (West of France)	Guillet, P.; Lemarie, C.	2019	Type of Study
4th World Congress of Agroforestry, Montpellier, France, 20-22 May 2019 Book of Abstracts	Dupraz, C.; Gosme, M.; Lawson, G.	2019	Type of Study
A Call For Improving Winter Windbreak Design for Lowbush Blueberry Production in the Saguenay–Lac-Saint-Jean Region of Québec, Canada	Girona J., Bradley R., Lévesque J.-A., Paré M., Bellemare M.	2019	Comparator
A decadal multi-site study of the effects of frequency and season of harvest on biomass production from mallee eucalypts	Spencer, B; Bartle, J; Huxtable, D; Mazanec, R; Abadi, A; Gibberd, M; Zerihun, A	2019	Type of Study
A global approach to decipher molecular basis of coffee tree adaptation to shade	Duangsodsri, T.; Leran, S.; Villegas, A. M.; Vestalys, I.; Artins, A.; Etienne, H.; Breitler, J. C.; Villain, L.; Bertrand, B.; Campa, C.	2019	Type of Study
A large-scale method to assess the role of tree cover in climate change effects in Mediterranean silvopastoral systems	Arenas-Corraliza, I.; Nieto, A.; Moreno, G.	2019	Type of Study
A method for the ecological use of vegetation in the built environment [Un metodo per l’uso ecologico della vegetazione nell’amtiente costruito]	Sibilla M., Barbati A.	2019	Type of Study
A paired watershed evaluation of agroforestry and bioenergy effects on water quality on a corn/soybean rotation	Udawatta, R.; Jose, S.; Rankoth, L.	2019	Type of Study
A participatory functional trait approach helps producers select species best suited to meet ecological, cultural, and economic goals	Hastings, Z. C.; Botelho, M.; Ticktin, T.; Bremer, L.; Reppun, N.; Kukea-Schultz, K.	2019	Type of Study
A Regression Model of Stream Water Quality Based on Interactions between Landscape Composition and Riparian Buffer Width in Small Catchments	Fernando AntÃ³nio Leal Pacheco (Centro de QuÃ­mica de Vila Real, Universidade de TrÃ¡s-os-Montes e Alto Douro, Ap. 1013, 5001-801 Vila Real, Portugal),Carlos Alberto Valera (Faculdade de CiÃªncias AgrÃ¡rias e VeterinÃ¡rias, Universidade Estadual Paulista (UNESP), Via de Acesso Prof. Paulo Donato Castellane, s/n, Jaboticabal SP 14884-900, Brazil),Renata Cristina AraÃºjo Costa (Faculdade de CiÃªnci…	2019	Country
A statistical analysis of watershed spatial characteristics that affect stream responses to urbanization in Maine, USA	Weil, KK; Cronan, CS; Lilieholm, RJ; Danielson, TJ; Tsomides, L	2019	Outcome
A tale of two cities—From separation to common green connectivity for maintaining of biodiversity and well-being	Pirnat J., Hladnik D.	2019	Practice/Intervention
A wide-spread traditional agroforestry system and modern agriculture in Germany's federal state Schleswig-Holstein	Chalmin, A.	2019	Type of Study
Acacia caven cover on the pasture quality and microclimate in a silvopastoral system of central ChileLa cobertura arborea de Acacia caven sobre la calidad de la pradera y microclima en un sistema silvopastoril de Chile central	Lucero Ignamarca, A.; Munoz Saez, F.; Cancino Cancino, J.; Sotomayor Garreton, A.; Dube, F.; Saez Carrillo, K.; Villarroel Munoz, A.; Navarrete Torres, M.	2019	Non-English Language
Adoption, profitability and future of leucaena feeding systems in Australia	Buck, S.; Rolfe, J.; Lemin, C.; English, B.	2019	Type of Study - Review type
Advancing silvopasture in temperate oak ecosystems via social, observational, and experimental approaches	Keeley, K.; Galleguillos, N.; Ventura, S.	2019	Type of Study
Agricultural Water Quality in Cold Climates: Processes, Drivers, Management Options, and Research Needs	Liu, J; Baulch, HM; Macrae, ML; Wilson, HF; Elliott, JA; Bergstrom, L; Glenn, AJ; Vadas, PA	2019	Type of Study
Agriculturally dominated landscapes reduce bee phylogenetic diversity and pollination services	Grab, H.; Branstetter, M. G.; Amon, N.; Urban-Mead, K. R.; Park, M. G.; Gibbs, J.; Blitzer, E. J.; Poveda, K.; Loeb, G.; Danforth, B. N.	2019	Practice/Intervention
Agriculture, landscape and food value chain transformation as key engines in climate change mitigation: A review of some low-carbon policy options and implementation mechanisms	Bockel L., Schiettecatte L.S.	2019	Type of Study
Agri-environment effects on birds in Wales: Tir Gofal benefited woodland and hedgerow species	Dadam, D; Siriwardena, GM	2019	Type of Study
Agroforestation: an alternative to afforestation of agricultural land for landscape domesticationAgroforestacion: una alternativa a la forestacion de tierras agrarias para la domesticacion del paisaje rural	Bertomeu, M.; Torres, M.; Pulido, F.; Moreno, G.; Gimenez, J. C.	2019	Non-English Language
Agroforestry and beekeeper-agriculturist relations in arable land (France)	Guillerme, S.; Maire, E.; Rhone, F.	2019	Type of Study
Agroforestry and phosphorus credit trading in the USA's Chesapeake Bay watershed	Munsell, J.; Addlestone, B.; Cobourn, K.; Strahm, B.; Trozzo, K.; Scott, S.; Beck, A.	2019	Type of Study
Agroforestry for fruit trees in Europe and Mediterranean North Africa	Lauri, P. E.; Barkaoui, K.; Ater, M.; Rosati, A.	2019	Type of Study - Review type
Agroforestry for ruminants in Northern Europe: recent studies to address challenges expressed by stakeholders	Novak, S.; Smith, J.; Luske, B.	2019	Type of Study
Agroforestry for sustainable agriculture	Mosquera-Losada, M. R.; Prabhu, R.	2019	Type of Study
Agroforestry impacts tomatoes production in a vegetable organic alley cropping temperate system	Beral, C.; Martin-Chave, A.; Liagre, F.	2019	Type of Study
Agroforestry is paying off – Economic evaluation of ecosystem services in European landscapes with and without agroforestry systems	Kay S., Graves A., Palma J.H.N., Moreno G., Roces-Díaz J.V., Aviron S., Chouvardas D., Crous-Duran J., Ferreiro-Domínguez N., García de Jalón S., Măcicăşan V., Mosquera-Losada M.R., Pantera A., Santiago-Freijanes J.J., Szerencsits E., Torralba M., Burgess P.J., Herzog F.	2019	Type of Study - Model/Simulation
Agroforestry on post-mining restoration: a multispecies and multifunctional approach	Asmara, D. H.; Allaire, S.; Noordwijk, M. van; Khasa, D. P.	2019	Type of Study
Agroforestry systems for adaptation to and mitigation of climate change: Effects on soil fertility	Antichi D., Mazzoncini M., Tramacere L.G., Sbrana M., Bàrberi P., Moonen A.-C., Carlesi S., Mantino A., Ragaglini G., Mele M.	2019	Type of study - Field trial
Agroforestry: enhancing resiliency in Canadian agricultural landscapes under changing climatic conditions	Soolanayakanahally, R.; Ward, T.; Gooijer, H. de	2019	Type of Study
Alien Plant Species: Environmental Risks in Agricultural and Agro-Forest Landscapes Under Climate Change	Vicente J.R., Vaz A.S., Queiroz A.I., Buchadas A.R., Guisan A., Kueffer C., Marchante E., Marchante H., Cabral J.A., Nesper M., Broennimann O., Godoy O., Alves P., Castro-Díez P., Henriques R., Honrado J.P.	2019	Type of Study
Amphibian diversity in farmlands: Combined influences of breeding-site and landscape attributes in western France	Boissinot, A; Besnard, A; Lourdais, O	2019	Outcome
Analysing the role of factors affecting farmers' decisions to continue with agri-environmental schemes from a temporal perspective	Gatto, P; Mozzato, D; Defrancesco, E	2019	Outcome
Analysing the role of factors affecting farmers’ decisions to continue with agri-environmental schemes from a temporal perspective	Gatto P., Mozzato D., Defrancesco E.	2019	Outcome
Aquatic biodiversity and quality of streams in certified eucalypt plantations in Central PortugalBiodiversidade aquatica e qualidade de rios em eucaliptais certificados no centro de Portugal	Oliveira, J. M.; Paulino, J. C.; Segurado, P.; Rosado, J.; Rivaes, R.; Fernandes, F.; Serafim, P.; Ferrreira, M. T.	2019	Non-English Language
Are sown legume-rich pastures effective allies for the profitability and sustainability of Mediterranean dehesas?	Hernandez-Esteban, A; Lopez-Diaz, ML; Caceres, Y; Moreno, G	2019	Comparator
Assessing food sustainable intensification potential of agroforestry using a carbon balance method	Crous-Duran, J; Graves, AR; Garcia-de-Jalon, S; Paulo, JA; Tome, M; Palma, JHN	2019	Type of Study - Model/Simulation
Assessing the influence of riparian vegetation structure on bird communities in agricultural Mediterranean landscapes	Kontsiotis, V.; Zaimes, G. N.; Tsiftsis, S.; Kiourtziadis, P.; Bakaloudis, D.	2019	Comparator
Assessing the role of agroforestry in adapting to climate change in the United States	Bentrup, G.; Patel-Weynand, T.; Stein, S.	2019	Type of Study
Assessing vulnerability to wildfire of an agroforestry landscape mosaic of Sierra de Gata, southwestern Spain	Bertomeu, M.; Corbacho, J.; Pulido, F.; Navalpotro, J.; Palomo, G.; Gimenez, J. C.; Moreno, G.	2019	Type of Study
Assessment of green infrastructure in riparian zones using Copernicus programme	Piedelobo, L.; Taramelli, A.; Schiavon, E.; Valentini, E.; Molina, J. L.; Xuan, A. N.; Gonzalez-Aguilera, D.	2019	Type of Study - Model/Simulation
Assessment of riparian buffers' effectiveness in controlling nutrient and sediment loads as a function of buffer design, site characteristics and upland loadings	Jiang F., Gall H., Veith T., Cibin R., Drohan P.	2019	Type of Study - Model/Simulation
Barriers to uptake of agroforestry in the UK	Westaway, S.; Smith, J.	2019	Type of Study
Behavior of mycorrhizal communities in agroforestry: case of the walnut plantations associated with maize and faba bean	Thioye, B.; Castel, L.; Hirissou, F.; Trinsoutrot-Gattin, I.; Legras, M.	2019	Type of Study
Benefits and tradeoffs of integrated sheep vineyard systems in California	Gaudin, A.; Brewer, K.; Patzec, L.; Tiffany, S.; Ryschawy, J.	2019	Type of Study
Bioactive compounds of legume based swards are affected by light intensity in a Mediterranean agroforestry system	Re, G. A.; Piluzza, G.; Sanna, F.; Molinu, M. G.; Sassu, M. M.; Stangoni, A. P.; Dettori, D.; Sulas, L.	2019	Type of Study
Biomass and buffer management practice effects on soil hydraulic properties compared to grain crops for claypan landscapes	Alagele, SM; Anderson, SH; Udawatta, RP	2019	Type of study - Field trial
Biomonitoring of agroforestry systems - application of smart beehives	Retfalvi, T.; Lakatos, F.; Kovacs, Z.; Szabo, P.; Eredics, A.; Vityi, A.	2019	Type of Study
Bird response to woody pastoral management of ancient chestnut orchards: a case study from the southern Alps	Morelli, F.; Python, A.; Pezzatti, G. B.; Moretti, M.	2019	Type of Study
Bird services and disservices to strawberry farming in Californian agricultural landscapes	Gonthier, DJ; Sciligo, AR; Karp, DS; Lu, A; Garcia, K; Juarez, G; Chiba, T; Gennet, S; Kremen, C	2019	Comparator
Black walnut alley cropping is economically competitive with row crops in the Midwest USA	Wolz, KJ; DeLucia, EH	2019	Type of Study
Can Agroforestry Grow beyond Its Niche and Contribute to a Transition towards Sustainable Agriculture in Sweden?	Johanna BjÃ¶rklund (School of Science and Technology, Ã–rebro University, 701 82 Ã–rebro, Sweden),Karin EksvÃ¤rd (Inspire Action and Research (IA&amp;R), BoÃ¤ngsvÃ¤gen 98, 741 92 Knivsta, Sweden),Christina Schaffer (Department of Physical Geography, Stockholm University, SE-106 91 Stockholm, Sweden)	2019	Outcome
Can Silvoarable Systems Maintain Yield, Resilience, and Diversity in the Face of Changing Environments?	Lawson, G; Dupraz, C; Watte, J	2019	Type of Study - Review type
Can we design forested riparian buffer strips to minimize soil greenhouse gas emissions as affected by earthworms?	Cameron, A.; Bradley, R.; Benetkova, P.; Thevathasan, N.; Whalen, J.; Simek, M.; Boilard, G.; Jozefowska, A.	2019	Type of Study
Capture of stormwater runoff and pollutants by three types of urban best management practices	Karnatz, C; Thompson, JR; Logsdon, S	2019	Comparator
Carbon sequestration in riparian buffer systems; influenced by soil texture, vegetation type and age in Ontario, Canada	Sowthini Vijayakumar; Coleman, B.; Gordon, A.; Voroney, P.; Naresh Thevathasan	2019	Type of Study
Carbon sequestration of Iberian dehesas offsets emissions of their livestock	Moreno, G.; Llorente, M.	2019	Type of Study
Carbon storage potential of windbreaks in the United States	Ballesteros Possu, W.; Brandle, J. R.; Ramiro Ordonez, H.	2019	Comparator
Changes in the pastoral value of the vegetation in silvopastoral systems and grasslandDiferencias en cobertura y valor pastoral de la vegetacion en condiciones silvopastoriles y campo natural	Silveira, D.; Cadenazzi, M.; Zanoniani, R.; Boggiano Pablo	2019	Non-English Language
Characterization of Pico Island (Azores) wood-pastures	Dias, C. S. A. M. M.; Ortiz, C.; Vouzela, C. F. M.; Madruga, J. S.; Borba, A. E. S.	2019	Comparator
Climate change-resilient agriculture and agroforestry	Castro, P.; Azul, A. M.; Leal Filho, W.; Azeiteiro, U. M.	2019	Type of Study
Comparison of phosphorus sorption characteristics in the soils of riparian buffer strips with different land use patterns and distances from the shoreline around Lake Chaohu	Cao X., Chen X., Song C., Zhou Y.	2019	Country
Comparison of species composition of vascular plants in agroforestry system	Hanusova, H.; Winkler, J.; Chmelikova, L.; Maier, N.; Hulsbergen, K. J.	2019	Type of Study
Competition and complementarity of agroforestry components by carbon sequestration in soil: 13C labeling and tracing	Shi, L.; Pausch, J.; Kuzyakov, Y.	2019	Type of Study
Conventional German farmers' attitudes towards agricultural wood and their willingness to plant an alley cropping system as an ecological focus area: A cluster analysis	Beer, L; Theuvsen, L	2019	Outcome
Conventional German farmers’ attitudes towards agricultural wood and their willingness to plant an alley cropping system as an ecological focus area: A cluster analysis	Beer L., Theuvsen L.	2019	Outcome
Crop diversification and food security	Ijaz M., Nawaz A., Ul-Allah S., Rizwan M.S., Ullah A., Hussain M., Sher A., Ahmad S.	2019	Type of Study
Crop microclimate: can alleycropping alleviate climate change effects on durum wheat?	Reyes, F.; Gosme, M.; Wolz, K.; Lecomte, I.; Dupraz, C.	2019	Type of Study
Crop yields, light availability and weed cover in widely spaced tree-based intercropping systems	Cogliastro, A.; Carrier, M.; Rheaume-Gonzalez, F. A.; Olivier, A.; Vanasse, A.; Rivest, D.	2019	Type of Study
CT: International Leucaena Conference (ILC2018), The University of Queensland, Brisbane, Australia, 1-3 November 2018	[Anonymous]	2019	Type of Study
Current and future adoption of leucaena-grass pastures in northern Australia	Kenny, S.; Drysdale, G.	2019	Type of Study - Model/Simulation
Decomposition and nutrient release of grass and tree fine roots along an environmental gradient in southern Patagonia	Gargaglione V., Bahamonde H.A., Peri P.L.	2019	Country
Deliberate enhancement of rainfall using desert plantations	Branch, O; Wulfmeyer, V	2019	Type of Study - Model/Simulation
Delivering Agroforestry in the UK: a partnership between farmers, a hotel chain and the Woodland Trust	Chesshire, H.	2019	Type of Study
Delivery of multiple ecosystem services in pasture by shelter created from the hybrid sterile bioenergy grass Miscanthus x giganteus	Littlejohn, CP; Hofmann, RW; Wratten, SD	2019	Practice/Intervention
Designing multifunctional woody polycultures according to landowner preferences in Central Illinois	Stanek, E. C.; Lovell, S. T.; Reisner, A.	2019	Outcome
Determination of nutritional value of Terebinth and Styrax Tree according to the grazed plant parts and seasonsMenengic ve tespih calisinin mevsimlere ve otlanan bitki kisimlarina gore yem kalitesinin belirlenmesi	Dokulgen, H.; Temel, S.	2019	Non-English Language
Developing a microsimulation model for farm forestry planting decisions	Ryan M., O'Donoghue C.	2019	Type of Study - Model/Simulation
Development strategies to implement environmental contracts in silvopastoral systemsDesarrollo de estrategias para la implantacion de contratos ambientales en sistemas silvopastorales	Vicente, F. M.; Azqueta, D.	2019	Non-English Language
Diachronic study of the effect of growing trees on grapevine yield: 24 years of experience in the South of France	Gosme, M.; Grimaldi, J.; Trambouze, W.	2019	Type of Study
Different tree specie and management system economics as buffer zones in Baltic climate conditions	Makovskis, K.; Lazdina, D.	2019	Type of Study
Differential responses of amphibian and reptile assemblages to size of riparian buffers within managed forests	Guzy, JC; Halloran, KM; Homyack, JA; Thornton-Frost, JE; Willson, J	2019	Comparator
Diffuse nitrogen pollution control: moving from riparian zone to headwater catchment approach - a tribute to the influence of Professor Geoff Petts	Pinay, G.; Haycock, N. E.	2019	Type of Study - Review type
Diffuse nitrogen pollution control: Moving from riparian zone to headwater catchment approach-A tribute to the influence of Professor Geoff Petts	Pinay, G; Haycock, NE	2019	Type of Study
Diffuse nitrogen pollution control: Moving from riparian zone to headwater catchment approach—A tribute to the influence of Professor Geoff Petts	Pinay G., Haycock N.E.	2019	Type of Study
Discovery of a population of endangered dwarf birch Betula ovalifolia in a Shelterbelt at Sarabetsu in Hokkaido, Japan	Hayamizu, M.; Iwasaki, K.; Nitta, N.; Nakahama, N.	2019	Non-English Language
Distribution of overwintering invertebrates in temperate agroforestry systems: Implications for biodiversity conservation and biological control of crop pests	Boinot, SÃ©bastien,Poulmarc'h, Jouanel,MÃ©ziÃ¨re, Delphine,Lauri, Pierre-Eric,Sarthou, Jean-Pierre	2019	Type of study - Field trial
Diurnal and seasonal variations on soil CO2 fluxes in tropical silvopastoral systems	Casanova-Lugo, F.; Adame-Castro, D.; Diaz-Echeverria, V. F.; Oros-Ortega, I.; Aryal, D. R.; Villanueva-Lopez, G.; Cetzal-Ix, W. R.; Lara-Perez, L. A.	2019	Type of Study
Diurnal behavior and distribution patterns of Kiko wethers in southern-pine silvopastures during the cool-season grazing period	Karki, U.; Karki, Y.; Khatri, R.; Tillman, A.	2019	Type of study - Field trial
Diversity in the nutritive value of tree leaves within and between botanical families	Mahieu, S.; Barre, P.; Delagarde, R.; Novak, S.; Emile, J. C.	2019	Type of Study
Drivers of temperate woodland condition through time in an agricultural landscape	Sato, CF; Florance, D; Lindenmayer, DB	2019	Type of Study
Drought experiments in alley-cropping systems From concept to field reality, lessons learnt at the Restinclieres Farm Estate, France	Blanchet, G.; Gosme, M.; Bourdoncle, J. F.; Sellier, A.; Vincent, G.; Dupraz, C.	2019	Type of Study
Dynamic modelling of potential carbon removal and sequestration by agroforestry: a UK perspective	Felton, M.; Quaife, T.; Clark, J.; Lukac, M.	2019	Type of Study
Early effects of temperate agroforestry practices on soil organic matter and microbial enzyme activity	Clivot H., Petitjean C., Marron N., Dallé E., Genestier J., Blaszczyk N., Santenoise P., Laflotte A., Piutti S.	2019	Type of study - Field trial
Early responses of vascular plant and bryophyte communities to uniform shelterwood cutting in hemiboreal Scots pine forests	Tullus T., Tishler M., Rosenvald R., Tullus A., Lutter R., Tullus H.	2019	Practice/Intervention
Ecological role of grassy and forest habitats in soil-related biodiversity in an intensive agricultural area	Kiss-Szigeti, N.; Berki, I.; Vityi, A.; Winkler, D.	2019	Type of Study
Economic profitability of agroforestry in nitrate vulnerable zones in Catalonia (NE Spain)	Blanc, S; Gasol, CM; Martinez-Blanco, J; Munoz, P; Coello, J; Casals, P; Mosso, A; Brun, F	2019	Comparator
Economic profitability of agroforestry in nitrate vulnerable zones in Catalonia (NE Spain)	Carles M. Gasol (Research Park of the Autonomous University of Barcelona (PRUAB), InÃ¨dit InnovaciÃ³ SL, Bellaterra (Cerdanyola del VallÃ¨s) 08193 Barcelona),Julia MartÃ­nez-Blanco (Research Park of the Autonomous University of Barcelona (PRUAB), InÃ¨dit InnovaciÃ³ SL, Bellaterra (Cerdanyola del VallÃ¨s) 08193 Barcelona),Pere Casals (Forest Science and Technology Centre of Catalonia (CTFC), Solso…	2019	Type of Study - Model/Simulation
Ecosystem service interactions under agroecological management transition in European almond orchards	Leijster, V.; Santos, M. J.; Ramos-Font, M. E.; Robles-Cruz, A. B.; Wassen, M. J.; Verweij, P. A.	2019	Type of Study
Ecosystem services functional motif: a new concept to analyse and design agroforestry systems	Rafflegeau, S.; Allinne, C.; Barkaoui, K.; Deheuvels, O.; Jagoret, P.; Garcia, L.; Gosme, M.; Lauri, P. E.; Merot, A.; Metay, A.; Meziere, D.; Saj, S.; Smits, N.; Justes, E.	2019	Type of Study
Effect of alley cropping agroforestry on soil microbial communities	Clivot, H.; Petitjean, C.; Blaszczyk, N.; Dalle, E.; Genestier, J.; Laflotte, A.; Marron, N.; Santenoise, P.; Piutti, S.	2019	Type of Study
Effect of habitat structure and crop diversity on common and threatened birds breeding in semi-natural field margins	Kujawa, K; Wuczynski, A; Dajdok, Z; Grzesiak, W	2019	Type of Study
Effect of increasing densities of Urochloa brizantha cv. Marandu on Eucalyptus urograndis initial development in silvopastoral system	Colmanetti M.A.A., Bacha A.L., da Costa Aguiar Alves P.L., de Paula R.C.	2019	Country
Effect of red cedar windbreaks on soil carbon and quality in the US Great Plains	Sauer, T.; Brevik, E.; Zamora, D.; Tyndall, J.; Zhu, J. Y.; Wyatt, G.	2019	Type of Study
Effect of species, season and management practice on the nutritive value of fodder tree leaves	Mahieu, S.; Emile, J. C.; Barre, P.; Delagarde, R.; Novak, S.	2019	Type of Study
Effect of the land use on the carbon storage in the soil fractions in the South of Portugal	Ferreiro-Dominguez, N.; Paulo, J.; Palma, J.; Rigueiro-Rodriguez, A.; Mosquera-Losada, M. R.	2019	Type of Study
Effect of Windbreaks in Chilling Hour Accumulation of Subtropical Peaches in Florida	Huff, D; Chaparro, JX; Sarkhosh, A	2019	Could not find full text
Effects of agroforestry systems on microclimate and water availability as determinants for sustainable soil productivity	Majaura, M.; Bohm, C.; Freese, D.	2019	Type of Study
Effects of boom and bust grazing management on vegetation and health of beef cattle used for wildfire prevention in a Mediterranean forest	Teruel-Coll, M; Pareja, J; Bartolome, J; Serrano, E; Mentaberre, G; Cuenca, R; Espunyes, J; Paune, F; Calleja, JA	2019	Comparator
Effects of distance from a tree line on photosynthetic characteristics and yield of wheat in a jujube tree/wheat agroforestry system	Yang, T; Duan, ZP; Zhu, Y; Gan, YW; Wang, BJ; Hao, XD; Xu, WL; Zhang, W; Li, LH	2019	Type of study - Field trial
Effects of disturbance type and microhabitat on species and functional diversity relationship in stream-bank plant communities	Biswas, SR; Mallik, AU; Braithwaite, NT; Biswas, PL	2019	Type of Study
Effects of eucalyptus plantations on avian and herb species richness and composition in North-West Spain	Goded, S; Ekroos, J; Dominguez, J; Azcarate, JG; Guitian, JA; Smith, HG	2019	Practice/Intervention
Effects of management on plant litter traits and consequences for litter mass loss and Collembola functional diversity in a Mediterranean agro-forest system	Nascimento, E; Reis, F; Chichorro, F; Canhoto, C; Goncalves, AL; Simoes, S; Sousa, JP; da Silva, PM	2019	Comparator
Effects of riparian forest buffers and agricultural land use on macroinvertebrate and fish community structure	Effert-Fanta E.L., Fischer R.U., Wahl D.H.	2019	Comparator
Enhancing Food Security and Climate Change Resilience in Degraded Land Areas by Resilient Crops and Agroforestry	Saqib M., Akhtar J., Abbas G., Murtaza G.	2019	Type of Study
Enhancing food security in subarctic canada in the context of climate change: The harmonization of indigenous harvesting pursuits and agroforestry activities to form a sustainable import-substitution strategy	Tsuji L.J.S., Wilton M., Spiegelaar N.F., Oelbermann M., Barbeau C.D., Solomon A., Tsuji C.J.D., Liberda E.N., Meldrum R., Karagatzides J.D.	2019	Type of Study
Environmental and social dimensions of community gardens in East Harlem	Petrovic, N.; Simpson, T.; Orlove, B.; Dowd-Uribe, B.	2019	Outcome
Estimating total and browsed leaf area of fodder trees using a photographic gap fraction method	Mahieu, S.; Dupuy, S.; Frak, E.; Roy, E.; Novak, S.; Emile, J. C.; Combes, D.	2019	Type of Study
Evaluation of chronological changes of trees and coffee bushes in permanent plots within a gradient of coffee management	Gomez-Martinez, M. J.; Ortiz-Ceballos, G.; Cerdan, C. R.	2019	Type of Study
Evolution of the Aridity Index (1901-2011) in "dehesa" areas of the southwestern Iberian Peninsula	Barron, LG; Sousa, A	2019	Non-English Language
Exploring the co-benefits (and costs) of home gardening for biodiversity conservation	Raymond C.M., Diduck A.P., Buijs A., Boerchers M., Moquin R.	2019	Comparator
Exploring the effects of pasture trees on plant community patterns	Jakobsson, S; Plue, J; Cousins, SAO; Lindborg, R	2019	Comparator
Exploring the influence of geohistorical and environmental factors on the diversity distribution of woody plants in Taiwan from an agricultural perspective	Cheng CheEn; Chen HungYen	2019	Non-English Language
Extending the multi-agent modelling platformMAELIA to support land conversion to agroforestrysystems	Clivot, H.; Cuntz, M.; Marron, N.; Therond, O.	2019	Type of Study
Factors influencing predator roadkills: The availability of prey in road verges	Silva, C; Simoes, MP; Mira, A; Santos, SM	2019	Type of Study
Fate of N additions in a multiple resource-limited Mediterranean oak savanna	Morris, KA; Nair, RKF; Moreno, G; Schrumpf, M; Migliavacca, M	2019	Comparator
Fertility and Mineralogy of an Aridisol Soil under Agroecological Management	Cairo-Cairo P., Diaz-Martin B.	2019	Type of Study
Filming agroforestry: producers shaping landscapes	Bories, O.; Fontorbes, J. P.; Granie, A. M.; Cazenave, J. M.	2019	Type of Study
Food forests as complex agroforestry systems for creating multifunctional urban green spaces through community gardening	Schulz, J.; Lipp, T.; Zurell, A.	2019	Type of Study
Forage yield, nutritive value and N-fixation ability of legume based swards are affected by light intensity in a Mediterranean agroforestry system	Sanna, F; Re, GA; Piluzza, G; Campesi, G; Sulas, L	2019	Type of Study
Forage-based cropping systems and soil organic carbon storage	Rai A.K., Ramakrishnan S., Basak N., Sundha P., Dixit A.K., Ghosh P.K.	2019	Type of Study
Forest development in a restored floodplain: effects of grazing, inundation and vegetation	Cornelissen, Perry,Decuyper, Mathieu,SÃ½kora, KarlÃ¨,Bokdam, Jan,Berendse, Frank	2019	Practice/Intervention
Forest Food and Medicine in Contemporary Appalachia	Trozzo, K; Munsell, J; Niewolny, K; Chamberlain, JL	2019	Type of Study
Formation of a New Agroforestry Paradigm	Rulev A.S., Pugacheva A.M.	2019	Country
From ethnobotany to mainstream agriculture: socially modified Cinderella species capturing ‘trade-ons’ for ‘land maxing’	Leakey R.R.B.	2019	Type of Study
Fruit agroforestry as a suitable candidate for new resilient food systems? A French case	Warlop, F.; Castel, L.; Gaspari, C.; Fourrie, L.; Plessix, S.	2019	Type of Study
Functional traits of coffee along a shade and fertility gradient in coffee agroforestry systems	Buchanan S., Isaac M.E., Van den Meersche K., Martin A.R.	2019	Country
Functions for aboveground biomass estimation derived from satellite images data in Mediterranean agroforestry systems	Goncalves, AC; Sousa, AMO; Mesquita, P	2019	Comparator
Fusing Sentinel-2 imagery and ALS point clouds for defining LULC changes on reclaimed areas by afforestation	Szostak M., Knapik K., Wȩzyk P., Likus-Cieślik J., Pietrzykowski M.	2019	Outcome
Generation of configurable and extensible, multiscale models for dynamic simulation of complex agroforestry systems	Varga, M.; Raso, J.; Keseru, Z.; Csukas, B.	2019	Type of Study
Genetic and morphological diversity of Tithonia diversifolia (Hemsl) A Gray for use in silvopastoral systems of Latin America	Rivera, J.; Lopera, J.; Chara, J.; Gomez-Leyva, J.; Barahona, R.; Murgueitio, E.	2019	Type of Study
Germplasm Development of Underutilized Temperate U.S. Tree Crops	Ronald Revord (Department of Crop Sciences, Institute of Sustainability, Energy, and Environment, Plant Sciences Laboratory, University of Illinois at Urbana-Champaign, 1201 S. Dorner Drive, Urbana, IL 61820, USA),ChloÃ© Mattia (Department of Crop Sciences, Institute of Sustainability, Energy, and Environment, Plant Sciences Laboratory, University of Illinois at Urbana-Champaign, 1201 S. Dorner D…	2019	Type of Study
Good agricultural practices and carbon sequestration	Sharma A.R., Behera U.K.	2019	Country
Governance Discourses Reflecting Tensions in a Multifunctional Land Use System in Decay; Tradition Versus Modernity in the Portuguese Montado	Pinto-Correia, T; Munoz-Rojas, J; Thorsoe, MH; Noe, EB	2019	Type of Study
Greenhouse gas implications of leucaena-based pastures Can we develop an emissions reduction methodology for the beef industry?	Tomkins, N.; Harrison, M.; McSweeney, C. S.; Denman, S.; Charmley, E. D.; Lambrides, C. J.; Dalal, R.	2019	Type of Study - Model/Simulation
Ground Beetle (Coleoptera: Carabidae) Assemblages and Slug Abundance in Agricultural Fields Under Organic and Low-Input Conventional Management Within a Long-Term Agronomic Trial in Central Italy	Rossi, E; Antichi, D; Loni, A; Canovai, R; Sbrana, M; Mazzoncini, M	2019	Type of study - Field trial
Groundwater nitrate removal in riparian buffer zones: a review of research progress in the past 20 years	Hill A.R.	2019	Type of Study
Growth vulnerability of hybrid-poplar and black locust to prospective climatic changes	Seserman, D. M.; Pohle, I.; Veste, M.; Freese, D.	2019	Type of Study
Habitat and tree species effects on Trissolcus japonicus (Hymenoptera: Scelionidae) detections in Virginia, USA	Quinn, N.; Talamas, E.; Leskey, T.; Bergh, C.	2019	Could not find full text
Hair sheep performance in a mid-stage deciduous Appalachian silvopasture	Fannon, AG; Fike, JH; Greiner, SP; Feldhake, CM; Wahlberg, MA	2019	Type of study - Field trial
Hedgerow typology and condition analysis to inform greenway design in rural landscapes	Carlier, J; Moran, J	2019	Comparator
Hi-sAFe: A 3D Agroforestry Model for Integrating Dynamic Treeâ€“Crop Interactions	Marie Gosme (INRA (UMR-SYSTEM), University of Montpellier, 34090 Montpellier, France),Isabelle Lecomte (INRA (UMR-SYSTEM), University of Montpellier, 34090 Montpellier, France),Francesco Reyes (INRA (UMR-SYSTEM), University of Montpellier, 34090 Montpellier, France),FranÃ§ois BussiÃ¨re (INRA (UR ASTRO 1231) Centre Antilles-Guyane, Petit-Bourg, 97170 Guadeloupe, France),Kevin J. Wolz (INRA (UMR-SY…	2019	Type of Study - Model/Simulation
Historical continuity and spatial connectivity ensure hedgerows are effective corridors for forest plants: evidence from the species-time-area relationship	Lenoir, J.; Decocq, G.; Spicher, F.; Gallet-Moron, E.; Buridant, J.; Closset-Kopp, D.	2019	Comparator
How do hedgerows influence soil organic carbon and carbon budgets in livestock-grazed pasture?	Ford, H.; Pagella, T.; Healey, J.; Webb, B.; Smith, A.	2019	Type of Study
How many samples? Soil variability affects confidence in the use of common agroecosystem soil indicators	Welsch, J; Cao, SL; Buckley, HL; Lehto, NJ; Jones, EE; Case, BS	2019	Comparator
How much do we really lose?-Yield losses in the proximity of natural landscape elements in agricultural landscapes	Raatz, L; Bacchi, N; Walzl, KP; Glemnitz, M; Muller, MEH; Joshi, J; Scherber, C	2019	Type of study - Field trial
How much do we really lose?—Yield losses in the proximity of natural landscape elements in agricultural landscapes	Raatz L., Bacchi N., Pirhofer Walzl K., Glemnitz M., Müller M.E.H., Joshi J., Scherber C.	2019	Type of study - Field trial
How trees in agricultural landscapes structure pollinator communities?	Andrieu, E.; Carrie, R.; Villemey, A.; Alignier, A.; Vialatte, A.; Ouin, A.	2019	Type of Study
Hybrid poplars for timber with arable crops in Italy: innovating the tradition facing Global Changes	Paris, P.; Leonardi, L.; Cherubini, M.; Chiocchini, F.; Lauteri, M.; Pisanelli, A.; Valle, C. dalla; Mezzalira, G.; Sangiovanni, M.; Facciotto, G.; Nervo, G.; Colaoa, D.	2019	Type of Study
I'm none of these I am resilience	Nicola, L.; Migliorini, P.	2019	Type of Study
Impact of Different Shading Levels on Growth, Yield and Quality of Potato (Solanum tuberosum L.)	Schulz, VS; Munz, S; Stolzenburg, K; Hartung, J; Weisenburger, S; Graeff-Honninger, S	2019	Type of study - Field trial
Impact of fruit-tree shade intensity on the growth, yield, and quality of intercropped wheat	Qiao, X; Sai, LH; Chen, XW; Xue, LH; Lei, JJ	2019	Country
Impact of olive trees on the soil beneficial interaction between durum wheat roots and arbuscular mycorrhizal fungi	Panozzo, A.; Huang HsinYa; Duponnois, R.; Prin, Y.; Desclaux, D.	2019	Type of Study
Impacts of land use policy on the recovery of mountain catchments from acidification	Křeček J., Palán L., Stuchlík E.	2019	Type of Study
Impacts of sheep integration on carbon sequestration and soil health in Northern California coastal vineyard systems	Brewer, K.; Gaudin, A.	2019	Type of Study
Implementation of the public goods tool to assess sustainable agricultural practices	Alexander, S.; Ghaley, B. B.; Smith, L.	2019	Type of Study
Importance of scale, land-use, and stream network properties for riparian plant communities along an urban gradient	Kuglerova, L; Kielstra, BW; Moore, RD; Richardson, JS	2019	Comparator
Importance of sheep social hierarchy on feeding behavior and parasite load in silvopastoral and grass monoculture grazing systems	Flota-Banuelos, C.; Rivera-Lorca, J. A.; Candelaria-Martinez, B.	2019	Country
Improving pastures for shading conditions: adaptive responses of legume species in a Mediterranean silvopastoral system	Franca, A.; Dettori, D.; Nieddu, D.; Sanna, F.	2019	Type of Study
In Transition Toward the Ecocentric Entrepreneurship Nexus: How Nature Helps Entrepreneur Make Venture More Regenerative Over Time	Vlasov M.	2019	Comparator
Increased reliance of stream macroinvertebrates on terrestrial food sources linked to forest management intensity	Erdozain, M; Kidd, K; Kreutzweiser, D; Sibley, P	2019	Type of Study
Influence of daily temperature range oil seedling emergence and establishment and estimation of early sowing limits in directly seeded rice under submerged conditions in a cold-climate area (Hokuriku region, Japan)	Furuhata M., Hara Y.	2019	Type of study - Field trial
Influence of evaporative cooling by urban forests on cooling demand in cities	Moss, JL; Doick, KJ; Smith, S; Shahrestani, M	2019	Type of Study
Influence of seasonality, environmental and anthropic factors on crop damage by wild boar Sus scrofa	Cappa, F; Lombardini, M; Alberto, M	2019	Type of Study
Ingelara grazing: leucaena in speargrass country, Queensland, Australia	Ogg, S.; Ogg, S.	2019	Type of Study
Integrating agroforestry intercropping systems in contrasted agricultural landscapes: a SWOT-AHP analysis of stakeholders' perceptions	Laroche, G; Domon, G; Gelinas, N; Doyon, M; Olivier, A	2019	Outcome
Integrating agroforestry intercropping systems in contrasted agricultural landscapes: a SWOT-AHP analysis of stakeholders’ perceptions	Laroche G., Domon G., Gélinas N., Doyon M., Olivier A.	2019	Outcome
Integrating multipurpose trees in a paddock grazed by cattle: first results of the co-designed layouts	Novak, S.; Emile, J. C.; Chargelegue, F.; Liagre, F.; Fichet, S.	2019	Type of Study
Interaction between grapevines and trees: effects on water relations, nitrogen nutrition, and wine	Lang C.P., Merkt N., Geilfus C.-M., Graeff–Hönninger S., Simon J., Rennenberg H., Zörb C.	2019	Type of study - Field trial
Interactive effects of urbanization and local habitat characteristics influence bee communities and flower visitation rates	Burdine, J. D.; McCluney, K. E.	2019	Practice/Intervention
Intraspecific variation in soy across the leaf economics spectrum	Hayes, FJ; Buchanan, SW; Coleman, B; Gordon, AM; Reich, PB; Thevathasan, NV; Wright, IJ; Martin, AR	2019	Type of study - Field trial
Invertebrate prey contributions to juvenile Coho Salmon diet from riparian habitats along three Alaska streams: Implications for environmental change	Grunblatt, J; Meyer, BE; Wipfli, MS	2019	Type of Study
Is Grassfed Meat and Dairy Better for Human and Environmental Health?	Scott L. Kronberg (Northern Great Plains Research Laboratory, Agricultural Research Service (USDA), Mandan, ND, United States),Frederick D. Provenza (Department of Wildland Resources, Utah State University, Logan, UT, United States),Pablo Gregorini (Department of Agricultural Science, Lincoln University, Christchurch, New Zealand)	2019	Type of Study
Land and Water Usage in Beef Production Systems	Broom, DM	2019	Type of Study - Review type
Landowner and natural resources professional perceptions of silvopasture in central and north-central Minnesota	Ford, M. M.; Zamora, D. S.; Blinn, C. R.; Vaughan, S.; Burkett, E.	2019	Comparator
Landscape context is more important than wetland buffers for farmland amphibians	Sawatzky, ME; Martin, AE; Fahrig, L	2019	Comparator
Land-use comparison of temporal greenhouse gas emissions of riparian systems in Southern Ontario, Canada	Baskerville, M.; Oelbermann, M.; Thevathasan, N.	2019	Type of Study
Leguminous trees for silvopastoral systems	Philipp, D.	2019	Could not find full text
Leucaena in southern Queensland, Australia	Antonio, C.	2019	Outcome
Leucaena production in central Queensland, Australia	Rea, B. J.; Rea, A.; Rea, W.	2019	Type of Study
Leucaena production in the fitzroy river catchment, central Queensland, Australia	Harris, P.; Harris, C.	2019	Type of Study
Light intensity affects N-fixation and forage performances of legume swards in a Mediterranean agroforestry system	Re, G. A.; Piluzza, G.; Sanna, F.; Campesi, G.; Sassu, M. M.; Stangoni, A. P.; Dettori, D.; Sulas, L.	2019	Type of Study
Linking leucaena to carbon abatement opportunities in Australia	King, K.; Burgess, R.	2019	Type of Study
'Livestock are not the global warming enemy'	Costain F.	2019	Type of Study
Local Scale Prioritisation of Green Infrastructure for Enhancing Biodiversity in Peri-Urban Agroecosystems: A Multi-Step Process Applied in the Metropolitan City of Rome (Italy)	Capotorti, G; De Lazzari, V; Orti, MA	2019	Type of Study
Long-term ecological observatories needed to understand ecohydrological systems in the Anthropocene: a catchment-scale case study in Brittany, France	Thomas, Z; Rousseau-Gueutin, P; Abbott, BW; Kolbe, T; Le Lay, H; Marcais, J; Rouault, F; Petton, C; Pichelin, P; Le Hennaff, G; Squividant, H; Labasque, T; de Dreuzy, JR; Aquilina, L; Baudry, J; Pinay, G	2019	Type of Study
Long-term monitoring of soil carbon sequestration in woody and herbaceous bioenergy crop production systems in Canada	Bazrgar, A. B.; Coleman, B.; Thevathasan, N.	2019	Type of Study
Loss of soil organic carbon in Swiss long-term agricultural experiments over a wide range of management practices	Keel, SG; Anken, T; Buchi, L; Chervet, A; Fliessbach, A; Flisch, R; Huguenin-Elie, O; Mader, P; Mayer, J; Sinaj, S; Sturny, W; Wust-Galley, C; Zihlmann, U; Leifeld, J	2019	Type of Study
Low-cost eddy covariance: a case study of evapotranspiration over agroforestry in Germany	Markwitz, C; Siebicke, L	2019	Outcome
Making hedgerows pay their way: the economics of harvesting hedges for bioenergy	Smith, J.; Westaway, S.; Mullender, S.; Giannitsopoulos, M.; Graves, A.	2019	Type of Study
Management strategies differentially affect root functional trait expression in cocoa agroforestry systems	Borden K.A., Isaac M.E.	2019	Country
Managing hedgerows for nocturnal wildlife: Do bats and their insect prey benefit from targeted agri-environment schemes?	Froidevaux, JSP; Boughey, KL; Hawkins, CL; Broyles, M; Jones, G	2019	Type of Study
Marketplace approaches for context-based agroforestry investments and project development	Greene, H.; Steinberg, E.; Kaufman, J.	2019	Type of Study
Measuring and mapping the effectiveness of the European Air Quality Directive in reducing N and S deposition at the ecosystem level	Serrano, HC; Oliveira, MA; Barros, C; Augusto, AS; Pereira, MJ; Pinho, P; Branquinho, C	2019	Type of Study
Methodology to co-design temperate fruit tree-based agroforestry systems: three case studies in Southern France	Simon, S.; Alaphilippe, A.; Borne, S.; Penvern, S.; Dufils, A.; Ricard, J. M.; Lauri, P. E.	2019	Type of Study
Microclimatic effects of oak trees on California rangelands: implications for cattle heat stress in a changing climate	Kerr, A.	2019	Type of Study
Mitigating greenhouse gas emissions from New Zealand pasture-based livestock farm systems	Leahy S.C., Kearney L., Reisinger A., Clark H.	2019	Type of Study
Mitigation of macronutrient leaching by agroforestry system of hybrid aspen and perennial grasses	Bardule, A.; Lazdina, D.; Bardulis, A.	2019	Type of Study
More than just corn and calories: a comprehensive assessment of the yield and nutritional content of a traditional Lacandon Maya milpa	Falkowski, TB; Chankin, A; Diemont, SAW; Pedian, RW	2019	Comparator
Multifunctional boundary hedges: making the most of the possibilities	Vityi, A.; Kiss-Szigeti, N.; Szalai, Z.	2019	Type of Study
Multi-Party Agroforestry: Emergent Approaches to Trees and Tenure on Farms in the Midwest USA	Keefe O. Keeley (Savanna Institute, Madison, WI 53715, USA),Erin Hannum (Farm Commons, Duluth, MN 55803, USA),Severine von Tscharner Fleming (Greenhorns, Pembroke, ME 04666, USA),Stephen J. Ventura (Nelson Institute for Environmental Studies, University of Wisconsin-Madison, Madison, WI 53706, USA),Kaitie I. Adams (Savanna Institute, Madison, WI 53715, USA),Kevin J. Wolz (Savanna Institute, Madis…	2019	Type of Study
Mycorrhiza in sustainable crop production	Singh S.P., Singh M.K.	2019	Type of Study
New agroforestry systems on European ecosystem deficit farmland can compensate up to 43% of agricultural GHG emissions	Herzog, F.; Kay, S.; Roces-Diaz, J.; Crous-Duran, J.; Giannitsopoulos, M.; Graves, A.; Herder, M. den; Moreno, G.; Mosquera-Losada, R.; Pantera, A.; Palma, J. H. N.; Paracchini, M. L.; Rega, C.; Rolo, V.; Rosati, A.; Smith, J.; Szerencsits, E.	2019	Type of Study
Nitrogen-fixing trees could exacerbate climate change under elevated nitrogen deposition	Kou-Giesbrecht S., Menge D.	2019	Type of Study - Model/Simulation
Nutritional potential of fodder trees: the effect of tree species, soil type and seasonal variation	Luske, B.; Eekeren, N. van	2019	Type of Study
Opportunities for agroforestry in Finland	Herder, M. den; Vanhanen, H.; Mattila, I.; Mattila, T.; Puro, E. M.; Lokki, H.; Makkonen, O.; Diaz, M. R.	2019	Type of Study
Over-winter ecology and relative density of Canada Warbler Cardellina canadensis in Colombia: the basis for defining conservation priorities for a sharply declining long-distance migrant	Cespedes, LN; Bayly, NJ	2019	Country
Pathways to forest wealth in Nepal	Nuberg, IK; Shresth, KK; Bartlett, AG	2019	Comparator
Pattern and factors shaping species diversity of macromycetes in ephemeral small habitats in an agricultural landscape in western Poland	Kujawa, A; Kujawa, K	2019	Type of Study
Perceived ecosystem services (ES) and ecosystem disservices (EDS) from trees: insights from three case studies in Brazil and France	Teixeira, FZ; Bachi, L; Blanco, J; Zimmermann, I; Welle, I; Carvalho-Ribeiro, SM	2019	Outcome
Pests, but not predators, increase in mixed apple tree-cabbage plots as compared to control cabbage plots	Imbert, C.; Papaix, J.; Husson, L.; Warlop, F.; Lavigne, C.	2019	Type of Study
Phenology of farmland floral resources reveals seasonal gaps in nectar availability for bumblebees	Timberlake, TP; Vaughan, IP; Memmott, J	2019	Type of Study
Phosphorus Availabilities Differ between Cropland and Forestland in Shelterbelt Systems	Wadu, MCWM; Ma, FX; Chang, SX	2019	Practice/Intervention
Plant diversity in understory vegetation strips of alley cropping agroforestry systems	Boinot, S.; Fried, G.; Storkey, J.; Metcalfe, H.; Barkaoui, K.; Lauri, P. E.; Meziere, D.	2019	Type of Study
Plot-scale biophysical modelling of tree-crop interactions using APSIM	Smethurst, P. J.; Huth, N.; Dilla, A.	2019	Type of Study
Polyamine Action under Metal/Metalloid Stress: Regulation of Biosynthesis, Metabolism, and Molecular Interactions	Sayed Mohammad Mohsin (Laboratory of Plant Stress Response, Department of Applied Biological Sciences, Faculty of Agriculture, Kagawa University, Kagawa 761-0795, Japan),Jubayer Al Mahmud (Department of Agroforestry and Environmental Science, Faculty of Agriculture, Sher-e-Bangla Agricultural University, Dhaka 1207, Bangladesh),Mona H. Soliman (Biology Department, Faculty of Science Yanbu, Taibah…	2019	Practice/Intervention
Potential of wild annual legumes for mountain pasture restoration at two silvopastoral sites in southern Spain: promising species and soil-improvement techniques	Ramos-Font M.E., Tognetti-Barbieri M.J., González-Rebollar J.L., Robles-Cruz A.B.	2019	Comparator
Prof Martin Wolfe, the farmers Darwin: the story of wakelyns agroforestry and decentralised food and energy production	Westaway, S.; Smith, J.	2019	Type of Study
Protecting resources with agroforestry systems: regionally adapted solutionsProtection des ressources grace aux systemes agro-forestiers adaptes aux regions	Kay, S.; Jager, M.; Herzog, F.	2019	Non-English Language
Quantifying aquatic carbon and nitrogen dynamics and greenhouse gas mitigation potential of riparian agroforestry zones	Hundal, H.; Oelbermann, D. M.; Thevathasan, D. N.	2019	Type of Study
Resilient trees: the role of genetic diversity for adapting landscapes to climate change	Raju Soolanayakanahally; Ward, T.	2019	Type of Study
Restoring natural forests is the best way to remove atmospheric carbon	Lewis S.L., Wheeler C.E., Mitchard E.T.A., Koch A.	2019	Type of Study
Riparian forests mitigate harmful ecological effects of agricultural diffuse pollution in medium-sized streams	Turunen J., Markkula J., Rajakallio M., Aroviita J.	2019	Practice/Intervention
Riparian landowner decision-making in the context of flooding: an application of the theory of planned behavior	Allred S., Gary G.	2019	Outcome
Riparian vegetation recovery in a 23 year chronosequence of clear-cuts along boreal headwater streams	Newaz, MS; Mallik, AU; Mackereth, RW	2019	Type of Study
Road effects on bat activity depend on surrounding habitat type	Medinas, D; Ribeiro, V; Marques, JT; Silva, B; Barbosa, AM; Rebelo, H; Mira, A	2019	Outcome
Road verges are important secondary habitats for grassland arthropods	Kaur, H; Torma, A; Galle-Szpisjak, N; Seat, J; Lorinczi, G; Modra, G; Galle, R	2019	Practice/Intervention
Role of field boundary habitats in agro-ecosystems health and productivity	Akhter, F.; Bainard, L.; Hodge, K.; Leeson, J.; May, W.; Poppy, L.; Sheffield, C.; Soolanayakanahally, R.; Ward, T.	2019	Type of Study
Role of trees and herbaceous vegetation beneath trees in maintaining arbuscular mycorrhizal communities in temperate alley cropping systems	Battie Laclau, Patricia,Taschen, Elisa,Plassard, Claude,Dezette, Damien,Abadie, Josiane,Arnal, Didier,Benezech, Philippe,Duthoit, Maxime,Pablo, Anne-laure,Jourdan, Christophe,Laclau, Jean-Paul,Bertrand, Isabelle,TaudiÃ¨re, Adrien,Hinsinger, Philippe	2019	Type of study - Field trial
Role of trees and herbaceous vegetation beneath trees in maintaining arbuscular mycorrhizal communities in temperate alley cropping systems	Battie-Laclau P., Taschen E., Plassard C., Dezette D., Abadie J., Arnal D., Benezech P., Duthoit M., Pablo A.-L., Jourdan C., Laclau J.-P., Bertrand I., Taudière A., Hinsinger P.	2019	Comparator
Ruminal degradability of leaves of Morus alba or Fraxinus excelsior managed as pollards or high stem trees	Delagarde, R.; Lamberton, P.; Novak, S.; Emile, J. C.	2019	Type of Study
Seasonal shifts and complementary use of pollen sources by two bees, a lacewing and a ladybeetle species in European agricultural landscapes	Bertrand, C.; Eckerter, P. W.; Ammann, L.; Entling, M. H.; Gobet, E.; Herzog, F.; Mestre, L.; Tinner, W.; Albrecht, M.	2019	Outcome
Semi-natural habitats and Ecological Focus Areas on cereal, beef and dairy farms in Ireland	Larkin, J; Sheridan, H; Finn, JA; Denniston, H; HUallachain, DO	2019	Type of Study
Services provided by birds (high-mobile link species) in farmland and forest mosaics: forest regeneration and plague regulationServicios de la avifauna (high-mobile link species) en mosaicos agroforestales: regeneracion forestal y regulacion de plagas	Rebollo, S.; Rey-Benayas, J. M.; Villar-Salvador, P.; Perez-Camacho, L.; Castro, J.; Molina-Morales, M.; Leverkus, A. B.; Baz, A.; Martinez-Baroja, L.; Quiles, P.; Gomez-Sanchez, D.; Fernandez-Pereira, J. M.; Meltzer, J.; Monteagudo, N.; Ballesteros, L.; Cayuela, L.; Heras, D. de las; Garcia-Salgado, G.; Martinez-Hesterkamp, S.	2019	Non-English Language
Shade improves physiological performance and grain yield in barley cultivars in central Spain	Arenas-Corraliza, M. G.; Lopez-Diaz, M. L.; Juarez, E.; Moreno, G.	2019	Type of Study
Sheep in organic vineyards: landmarks for the risk of Chronic Copper Poisoning	Trouillard, M.; Lebre, A.; Chevalier, E.; Ferreyra, S.; Groulard, N.; Heckendorn, F.	2019	Type of Study
Shelterbelts in Canada: century-old agroforestry systems for climate adaptation	Rees, K. van; Amichev, B.; Ha, T.; Laroque, C.	2019	Type of Study
Shifts in N-cycling microbial communities associated with riparian buffers in Southern Ontario agricultural systems	Mafa-Attoye, T.; Thevathasan, N.; Baskerville, M.; Oelbermann, M.; Dunfield, K.	2019	Type of Study
Short rotation riparian strips as an option to protect surface water quality in Germany	Bohm, C.	2019	Type of Study
Silvopasture as an approach to restoring productivity of unmanaged woodland grazing in the Upper Midwest, USA	Zamora, D.	2019	Type of Study
Small ruminants in a high nature cultural value agroforestry system case studies in sheep research	Gaspar, P.; Elghannam, A.; Escribano, M.; Mesias, F. J.	2019	Type of Study
Small-Scale Energy Conversion of Agro-Forestry Residues for Local Benefits and European Competitiveness	Colantoni, A; Monarca, D; Cecchini, M; Mosconi, EM; Poponi, S	2019	Type of Study
Soil carbon and nitrogen in tropical montane cloud forest, agroforestry and coffee monoculture systems [Carbono y nitrógeno del suelo en los sistemas bosque mesófilo de montaña, agroforestal y monocultivo de café]	Cristóbal-Acevedo D., Tinoco-Rueda J.Á., Prado-Hernández J.V., Hernández-Acosta E.	2019	Country
Soil carbon storage and aggregate-size fractions under agroforestry systems	Nair, P.	2019	Type of Study
Soil conservation structures on soil water content and plant survival on hillslopes in Mediterranean central Chile	Prat, C.; Martinez, I.; Ovalle, C.; Hamil, U.; Pozo, A. del; Valderrama, N.; Ruiz, G.	2019	Type of Study
Soil gross nitrogen transformations are related to land-uses in two agroforestry systems	Lang, M; Li, P; Ti, CP; Zhu, SX; Yan, XY; Chang, SX	2019	Comparator
Soil Nitrogen Leaching in Logged Beetle-Killed Forests and Implications for Riparian Fuel Reduction	Rhoades, CC	2019	Type of Study
Soil quality is improved in a Mediterranean agroforestry system compared to a conventional cropping system	Guillot, E.	2019	Type of Study
Sources of stream bed and suspended sediment in an urbanized watershed	Malhotra K., Lamba J., Shepherd S.	2019	Practice/Intervention
Soybean yield and feed value in a SRC poplar alley-cropping system: preliminary results from a field trial in Italy	Mantino, A.; Pecchioni, G.; Volpi, I.; Bosco, S.; Dragoni, F.; Giannini, V.; Micci, M.; Cappucci, A.; Mele, M.; Ragaglini, G.	2019	Type of Study
Soybean yield responses to rainfall reduction and tree root pruning in a tree-based intercropping system in Quebec	Gagne, G.; Lorenzetti, F.; Rivest, D.	2019	Type of Study
Spatial estimation for establishing fireflies habitat in Daegu city and Gyeongbuk province	Lee DoHun; Kim TaeSu; Kim JongYong; Park InHwan; Jang GabSue	2019	Practice/Intervention
Spatial pattern of windbreak effects on maize growth evaluated by an unmanned aerial vehicle in Hokkaido, northern Japan	Iwasaki, K; Torita, H; Abe, T; Uraike, T; Touze, M; Fukuchi, M; Sato, H; Iijima, T; Imaoka, K; Igawa, H	2019	Type of study - Field trial
Specific legumes allay drought effects on soil microbial food web activities of the focal species in agroecosystem	Sun F., Pan K., Olatunji O.A., Li Z., Chen W., Zhang A., Song D., Sun X., Huang D., Tan X.	2019	Country
Stable states in soil chemistry persist in eucalypt woodland restorations	Macdonald, S; Bailey, T; Hunt, M; Davidson, N; Jordan, G	2019	Outcome
Stem rust (Puccina graminis) identified on spring barley in the UK adjacent to infected Berberis vulgaris	Orton, E. S.; Lewis, C. M.; Davey, P. E.; Radhakrishnan, G. V.; Saunders, D. G. O.	2019	Type of Study
Stone pine (Pinus pinea L.): an interesting species for agroforestry in Chile	Loewe, V; Delard, C	2019	Comparator
Stumpage Opportunity Cost of Riparian Management Zones on Headwater Streams in Northern Hardwood Timberlands	Jayasuriya M.T., Germain R.H., Bevilacqua E.	2019	Comparator
Supporting pollinator conservation in the United States with agroforestry	Bentrup, G.; Adamson, N.; Hopwood, J.; Powers, R.; Vaughan, M.	2019	Type of Study
SUSTAINABLE AGRICULTURE SYSTEMS TO MITIGATE CLIMATE CHANGE EFFECTS: A BRIEF OVERVIEW	Delian, E; Chira, A; Badea, ML; Chira, L	2019	Type of Study
Taxonomic and functional diversity of insects within a nettle-poplar plantation on a sediment landfill	Yung, L.; Chalot, M.; Chiapusio, G.; Bertheau, C.	2019	Type of Study
Technological options for crop production in drought	Rosenberg N.J.	2019	Could not find full text
The Agr'eau initiative - main results and perspectives after 6 years of implementation	Charton, A.; Balaguer, F.	2019	Type of Study
The ancient urban agroforestry systems of the Conca d'Oro (Palermo, Italy) need protection to defend the city	Mantia, T. la; Bueno, R. da S.; Quatrini, P.	2019	Type of Study
The Buffer Capacity of Riparian Vegetation to Control Water Quality in Anthropogenic Catchments from a Legally Protected Area: A Critical View over the Brazilian New Forest Code	Fernando AntÃ³nio Leal Pacheco (POLUSâ€”Grupo de PolÃ­tica de Uso do Solo, Universidade Estadual Paulista (UNESP), Via de Acesso Prof. Paulo Donato Castellane, s/n, Jaboticabal SP 14884-900, Brazil),Carlos Alberto Valera (Coordenadoria Regional das Promotorias de JustiÃ§a do Meio Ambiente das Bacias dos Rios ParanaÃ­ba e Baixo Rio Grande, Rua Coronel AntÃ´nio Rios, 951, Uberaba MG 38061-150, Braz…	2019	Country
The effect of mass-flowering orchards and semi-natural habitat on bumblebee colony performance	Proesmans, W.; Smagghe, G.; Meeus, I.; Bonte, D.; Verheyen, K.	2019	Outcome
The effect of phosphorus addition, soil moisture, and plant type on soil nematode abundance and community composition	Olatunji O.A., Gong S., Tariq A., Pan K., Sun X., Chen W., Zhang L., Dakhil M.A., Huang D., Tan X.	2019	Country
The eternal search for simple methods to assess soil quality/degradation for a sustainable land management	Pulido Fernandez, M.; Schnabel, S.; Lavado Contador, J. F.; Barrena Gonzalez, J.; Cerda, A.	2019	Type of Study - Review type
THE FUNCTIONAL AGROBIODIVERSITY IN THE DOURO DEMARCATED REGION VITICULTURE: UTOPIA OR REALITY? ARTHROPODS AS A CASE-STUDY - A REVIEW	Goncalves, F; Carlos, C; Crespi, A; Villeman, C; Trivellone, V; Goula, M; Canovai, R; Zina, V; Crespo, L; Pinheiro, L; Lucchi, A; Bagnoli, B; Oliveira, I; Pinto, R; Torres, L	2019	Type of Study
The functional agrobiodiversity in the douro demarcated region viticulture: Utopia or reality? Arthropods as a casestudy-A review	Gonçalves F., Carlos C., Crespi A., Villemant C., Trivellone V., Goula M., Canovai R., Zina V., Crespo L., Pinheiro L., Lucchi A., Bagnoli B., Oliveira I., Pinto R., Torres L.	2019	Type of Study
The Iberian pig in Salamanca its role in cultural heritage and tourismPatrimonio Cultural y turismo en torno al cerdo Iberico en Salamanca	Hortelano Minguez, L. A.; Azofra Agustin, E.; Martin Jimenez, M. I.; Izquierdo Misiego, J. I.	2019	Non-English Language
The impact of conservation farming practices on Mediterranean agro-ecosystem services provisioning-a meta-analysis	Lee, Heera ; Lautenbach, Sven ; Nieto, Ana Paula GarciIa ; Bondeau, Alberte ; Cramer, Wolfgang ; Geijzendorffer, Ilse R.	2019	Practice/Intervention
The impact of tree barriers on the dispersal of lead in the soil at highway roadsides	Sarah, P; Zhevelev, H; Sachs, E; Fragin, AG; Ohev-Zion, S	2019	Comparator
The Importance of Cultural Ecosystem Services and Biodiversity for Landscape Visitors in the Biosphere Reserve Swabian Alb (Germany)	Muller, SM; Peisker, J; Bieling, C; Linnemann, K; Reidl, K; Schmieder, K	2019	Practice/Intervention
The importance of ponds for the conservation of bats in urban landscapes	Ancillotto, L; Bosso, L; Salinas-Ramos, VB; Russo, D	2019	Practice/Intervention
The Long-Term Effects of Land Use and Climate Changes on the Hydro-Morphology of the Reno River Catchment (Northern Italy)	Donatella Pavanelli (Department of Agricultural and Food Sciences, Alma Mater Studiorumâ€”University of Bologna, Viale Giuseppe Fanin 50, 40127 Bologna, Italy),Attilio Toscano (Department of Agricultural and Food Sciences, Alma Mater Studiorumâ€”University of Bologna, Viale Giuseppe Fanin 50, 40127 Bologna, Italy),Claudio Cavazza (Reno Catchment Technical Service, Emilia-Romagna Region, 40100 Bol…	2019	Type of Study
The net biome production of an alley-cropping system of sorghum and poplar SRC compared to an open field cultivation	Pecchioni, G.; Bosco, S.; Volpi, I.; Mantino, A.; Dragoni, F.; Giannini, V.; Micci, M.; Tozzini, C.; Mele, M.; Ragaglini, G.	2019	Type of Study
The origin of the tree shelter	Tuley, G.	2019	Could not find full text
The recent sediment record as an indicator of past soil-erosion dynamics. Study in dehesa areas in the province of Cáceres (Spain)	Rey M.T.T., Álvarez A.D., García-Moruno L.	2019	Comparator
The regional agroforestry innovation network in flanders (Belgium): a diverse and dynamic group	Colen, W. van; Pardon, P.; Reubens, B.	2019	Type of Study
The Role of Cultural Landscapes in the Delivery of Provisioning Ecosystem Services in Protected Areas	Maldonado, AD; Ramos-Lopez, D; Aguilera, PA	2019	Type of Study
The role of hedgerows in soil functioning within agricultural landscapes	Holden, J; Grayson, RP; Berdeni, D; Bird, S; Chapman, PJ; Edmondson, JL; Firbank, LG; Helgason, T; Hodson, ME; Hunt, SFP; Jones, DT; Lappage, MG; Marshall-Harries, E; Nelson, M; Prendergast-Miller, M; Shaw, H; Wade, RN; Leake, JR	2019	Type of study - Field trial
The role of light in plant production in agroforestry systemsA feny szerepe az agrarerdeszeti termesztesben	Zubay, P.; Nemeth, Z.; Szabo, K.	2019	Non-English Language
The role of non-commercial intermediate services in the valuations of ecosystem services: Application to cork oak farms in Andalusia, Spain	Campos, P; Oviedo, JL; Alvarez, A; Mesa, B; Caparros, A	2019	Type of Study
Thermal Properties of Residual Agroforestry Biomass of Northern Portugal	Enes, T; Aranha, J; Fonseca, T; Lopes, D; Alves, A; Lousada, J	2019	Type of Study
Timber harvest alters mercury bioaccumulation and food web structure in headwater streams	Willacker, JJ; Eagles-Smith, CA; Kowalski, BM; Danehy, RJ; Jackson, AK; Adams, EM; Evers, DC; Eckley, CS; Tate, MT; Krabbenhoft, DP	2019	Type of Study
Towards a zero net CO2 balance into an agroforestry cropping system - the SCAOPEST example	Grandgirard, D.; Marraccini, E.; Dompierre, J.; Boulanger, O.; Llagre, F.; Dupraz, C.; Meziere, D.; Marin, A.	2019	Type of Study
Trade-Off between Energy Wood and Grain Production in Temperate Alley-Cropping Systems: An Empirical and Simulation-Based Derivation of Land Equivalent Ratio	Seserman, DM; Freese, D; Swieter, A; Langhof, M; Veste, M	2019	Comparator
Tree layer carbon stock quantification in a temperate food forest: A peri-urban polyculture case study	Schafer, LJ; Lysak, M; Henriksen, CB	2019	Comparator
Trees in agricultural landscapes: understanding past changes for a better management	Andrieu, E.; Ladet, S.; Calatayud, F.; Blanco, J.; Sourdil, A.; Deconchat, M.	2019	Type of Study
Trees in agricultural landscapes: understanding past changes for a better management strategies	Andrieu, Ã‰milie,Ladet, Sylvie,Calatayud, FranÃ§ois,Blanco, Julien,Sourdril, Anne,Deconchat, Marc	2019	Type of Study
Trees in trimmed hedgerows but not tree health increase diversity of oribatid mite communities in intensively managed agricultural land	Spaans, F; Caruso, T; Hammer, EC; Montgomery, I	2019	Country
Tree-species effects on forage and microclimate in a silvopasture system of the southeast USA	Castillo, M. S.; Tiezzi, F.	2019	Type of Study
Understanding the barriers and exploring the possibilities of the organic livestock sector in dehesa agroforestry systems: A multi-actor approach for effective diagnosis	Horrillo A., Gaspar P., Mesías F.J., Elghannam A., Escribano M.	2019	Type of Study
Understanding the values behind farmer perceptions of trees on farms to increase adoption of agroforestry in Australia	Fleming, A; O'Grady, AP; Mendham, D; England, J; Mitchell, P; Moroni, M; Lyons, A	2019	Outcome
Use of uncomposted woodchip as a soil improver in arable and horticultural soils	Westaway, S.; Rousseau, A.; Smith, J.	2019	Type of Study
Using plan and ordinance quality to evaluate the implementation of riparian buffer policies	Spurlock, D	2019	Type of Study
Using the Hi-sAFe model to test the effect of tree root and branch pruning with different crop management options	Aguirre, H. D. I.; Wolz, K.; Dupraz, C.; Gosme, M.	2019	Type of Study
Valuation of ecosystem services by stakeholders operating at different levels: insights from the Portuguese cultural montado landscape	do Rosario, IT; Rebelo, R; Caser, U; Vasconcelos, L; Santos-Reis, M	2019	Type of Study
Valuing and mapping cork and carbon across land use scenarios in a Portuguese montado landscape	von Essen, M; do Rosario, IT; Santos-Reis, M; Nicholas, KA	2019	Type of Study - Model/Simulation
Variation in fine root traits reveals nutrient-specific acquisition strategies in agroforestry systems	Borden K.A., Thomas S.C., Isaac M.E.	2019	Country
Visual assessment of rural and agroforestry landscapes in Quebec, Canada	Laroche, G.; Gelinas, N.; Domon, G.; Olivier, A.	2019	Type of Study
Walnut and crop yields in walnut orchards intercropped with wheat	Ivezic, V.; Stosic, M.; Zebec, V.; Popovic, B.; Puskaric, J.; Ilic, J.; Jovic, J.	2019	Type of Study
Wetland buffers are no substitute for landscape-scale conservation	Sawatzky, ME; Fahrig, L	2019	Type of Study
What is the future for agroforestry in Italy?	Paris, P; Camilli, F; Rosati, A; Mantino, A; Mezzalira, G; Dalla Valle, C; Franca, A; Seddaiu, G; Pisanelli, A; Lauteri, M; Brunori, A; Re, GA; Sanna, F; Ragaglini, G; Mele, M; Ferrario, V; Burgess, PJ	2019	Type of Study - Review type
Wildfires in the wildland-urban interface in Catalonia: Vulnerability analysis based on land use and land cover change	Badia A., Pallares-Barbera M., Valldeperas N., Gisbert M.	2019	Type of Study
WISDOM: a biophysical & economic systems model for short rotation coppice (SRC) agroforestry management	Blank, M.; Krygier, R.	2019	Type of Study
With or without trees: Resistance and resilience of soil microbial communities to drought and heat stress in a Mediterranean agroforestry system	Guillot, E; Hinsinger, P; Dufour, L; Roy, J; Bertrand, I	2019	Type of study - Field trial
X International Agriculture Symposium "Agrosym 2019," Jahorina, Bosnia and Herzegovina, 3-6 October 2019	[Anonymous]	2019	Could not find full text
4th European Agroforestry Conference - Agroforestry as a sustainable land use, Nijmegen, the Netherlands, 28-30 May 2018	Ferreiro-Dominguez, N.; Mosquera-Losada, M. R.	2018	Type of Study
A comparison of the performance of three sward mixtures sown under trees in a silvopoultry system in the UK	Westaway, S; Kling, C; Smith, J	2018	Type of Study
A cost-effectiveness analysis of temperate silvoarable systems: what contribution do ecosystem services make?	Staton, T.; Walters, R.; Smith, J.; Chesshire, H.; Girling, R.	2018	Type of Study - Model/Simulation
A Holistic Approach to the Evaluation of the Montado Ecosystem Using Proximal Sensors	Serrano J ; Shahidian S ; da Silva JM ; de Carvalho M ;	2018	Type of Study - Field trial
A Hydroclimatological Analysis of Precipitation in the Gangesâ€“Brahmaputraâ€“Meghna River Basin	Scott Curtis (Department of Geography, Planning and Environment, East Carolina University, A232 Brewster Bldg., Greenville, NC 27858, USA),Munshi Rahman (Department of Geography and Anthropology, UW-Eau Claire, Phillips Science Hall 257, 101 Roosevelt Ave., Eau Claire, WI 54702, USA),M. Giashuddin Miah (Department of Agroforestry and Environment, Bangabandhu Sheikh Mujibur Rahman Agricultural Uni…	2018	Country
A multi-factorial sustainability assessment of five European agroforestry farms	Smith, L. G.; Smith, J.; Wolfe, M.; Ghaley, B. B.; Pisanelli, A.; Russo, G.; Sandor, M.; Gliga, A.; Wawer, R.; Borek, R.	2018	Type of Study
A novel agroecosystem: Beef production in abandoned farmland as a multifunctional alternative to rewilding	Hall, SJG	2018	Type of Study
A participative approach to develop sustainability indicators for dehesa agroforestry farms	Escribano M ; Diaz-Caro C ; Mesias FJ ;	2018	Type of Study
A preliminary study of the effects of a mountain village landscape on bird diversity: a case study of Lianghu Village, Jinshan District, northern Taiwan	Koh ChaoNien; Hsu ShihHan; Su ShengHsin; Chung ChihHsin; Wang HsiangHua	2018	Non-English Language
A Qualitative Investigation of Farmer and Rancher Perceptions of Trees and Woody Biomass Production on Marginal Agricultural Land	Hand, AM; Tyndall, JC	2018	Outcome
A qualitative study to develop an "agroforestry" brand: the case of the Spanish dehesas	Escribano, M.; Gaspar, P.; Maestre, L. M.; Elghannam, A.; Mesias, F. J.	2018	Type of Study
A transferable strategy to reduce competition for food and feed production in the establishment of agroforestry systems for energy production	Hubner, R.; Winterling, A.	2018	Outcome
About the concept of ecological niche and its role in design of adaptive arid pasture agroecosystems	Shamsutdinov, Z. Sh.; Kosolapov, V. M.; Shamsutdinova, E. Z.; Blagorazumova, M. V.; Shamsutdinov, N. Z.	2018	Non-English Language
Achieving sustainable cultivation of cocoa	Umaharan, P.	2018	Type of Study
Additionality in U.S. Agricultural Conservation Programs	Claassen Roger ; Duquette Eric N; Smith David J;	2018	Outcome
Adjacent woodlands rather than habitat connectivity influence grassland plant, carabid and bird assemblages in farmland landscapes	Duflot R ; Daniel H ; Aviron S ; Alignier A ; Beaujouan V ; Burel F ; Cochard A ; Ernoult A ; Pain G ; Pithon JA ;	2018	Comparator
Advances in European agroforestry: results from the AGFORWARD project	Burgess P J; Rosati A ;	2018	Outcome
Advances in European agroforestry: results from the AGFORWARD project	Burgess P J; Rosati A ;	2018	Type of Study - Review type
AFINET: agroforestry innovation thematic network	Villada, A.; Verdonckt, P.; Ferreiro-Dominguez, N.; Rodriguez-Rigueiro, F. J.; Arias-Martinez, D.; Rois-Diaz, M.; Herder, M. den; Paris, P.; Pisanelli, A.; Reubens, B.; Nelissen, V.; Paulo, J. A.; Palma, J. H. N.; Vityi, A.; Szigeti, N.; Borek, R.; Galczynska, M.; Balaguer, F.; Smith, J.; Westaway, S.; Rigueiro-Rodriguez, A.; Mosquera-Losada, M. R.	2018	Type of Study
Agro-forest management and soil degradation in Mediterranean environments: Towards a strategy for sustainable land use in vineyard and Olive Cropland	Marchi M ; Ferrara C ; Biasi R ; Salvia R ; Salvati L ;	2018	Type of Study
Agroforestry as part of climate change response	van Noordwijk, M	2018	Type of Study
Agroforestry can mitigate environmental problems in European agricultural deficit areas	Kay, S.; Roces-Diaz, J.; Crous-Duran, J.; Giannitsopoulos, M.; Graves, A.; Herder, M. den; Moreno, G.; Mosquera-Losada, M. R.; Pantera, A.; Palma, J.; Szerencsits, E.; Herzog, F.	2018	Type of Study
Agroforestry development in Europe: policy issues.	Santiago-Freijanes J J; Pisanelli A ; Rois-Diaz M ; Aldrey-Vazquez J A; Rigueiro-Rodriguez A ; Pantera A ; Vityi A ; Lojka B ; Ferreiro-Dominguez N ; Mosquera-Losada M R;	2018	Outcome
Agroforestry for food in the US corn belt: key aspects of tree crop improvement to enable novel systems	Revord, R. S.; Lovell, S. T.; Mattia, C.; Molnar, T. J.; Wolz, K. J.	2018	Type of Study
Agroforestry for high value tree systems in Europe	Pantera A ; Burgess P J; Mosquera Losada ; R ; Moreno G ; López-Díaz M L; Corroyer N ; McAdam J ; Rosati A ; Papadopoulos A M; Graves A ; Rigueiro Rodríguez ; A ; Ferreiro-Domínguez N ; Fernández Lorenzo ; J L ; González-Hernández M P; Papanastasis V P; Mantzanas K ; van Lerberghe ; P ; Malignier N ;	2018	Comparator
Agroforestry for ruminants: a review of trees and shrubs as fodder in silvopastoral temperate and tropical production systems	Vandermeulen S ; Ramirez-Restrepo CA ; Beckers Y ; Claessens H ; Bindelle J ;	2018	Type of Study
Agroforestry for ruminants: a review of trees and shrubs as fodder in silvopastoral temperate and tropical production systems	Vandermeulen S ; Ramirez-Restrepo CA ; Beckers Y ; Claessens H ; Bindelle J ;	2018	Type of Study - Review type
Agroforestry in Canada and its role in farming systems.	Thevathasan N V; Coleman B ; Zabek L ; Ward T ; Gordon A M;	2018	Type of Study - Review type
Agroforestry in Europe: A land management policy tool to combat climate change	Mosquera-Losada M R; Santiago-Freijanes J J; Rois-Díaz M ; Moreno G ; den Herder ; M ; Aldrey-Vázquez J A; Ferreiro-Domínguez N ; Pantera A ; Pisanelli A ; Rigueiro-Rodríguez A ;	2018	Type of Study
Agroforestry in Europe: A land management policy tool to combat climate change	Mosquera-Losada, MR; Santiago-Freijanes, JJ; Rois-Diaz, M; Moreno, G; den Herder, M; Aldrey-Vazquez, JA; Ferreiro-Dominguez, N; Pantera, A; Pisanelli, A; Rigueiro-Rodriguez, A	2018	Type of Study
Agroforestry in Germany: economic perspectives of alley cropping systemsAgroforstwirtschaft in Deutschland: Alley-Cropping-Systeme aus okonomischer Perspektive	Langenberg, J.; Theuvsen, L.	2018	Non-English Language
Agroforestry in Switzerland - a non-cap European country	Herzog, F.; Szerencsits, E.; Kay, S.; Roces-Diaz, J. V.; Jager, M.	2018	Type of Study
Agroforestry in the European common agricultural policy	Mosquera-Losada M R; Santiago-Freijanes J J; Pisanelli A ; Rois-Díaz M ; Smith J ; Den Herder ; M ; Moreno G ; Ferreiro-Domínguez N ; Malignier N ; Lamersdorf N ; Balaguer F ; Pantera A ; Rigueiro-Rodríguez A ; Aldrey J A; González-Hernández M P; Fernández-Lorenzo J L; Romero-Franco R ; Burgess P J;	2018	Type of Study
Agroforestry in the UK.	Newman S M; Pilbeam D J; Briggs S ;	2018	Type of Study
Agroforestry in the UK.	Newman S M; Pilbeam D J; Briggs S ;	2018	Type of Study - Review type
Agroforestry practices for water quality and quantity benefits	Udawatta, R. P.	2018	Type of Study
Agroforestry Standards for Regenerative Agriculture	Diane Ragone (Breadfruit Institute, National Tropical Botanical Garden, 3530 Papalina Road, Kalaheo, HI 96741, USA),Craig R. Elevitch (Agroforestry Net, 76-5921 Mamalahoa Hwy, #5, Holualoa, HI 96725, USA),D. Niki Mazaroli (Strategy Research Science, Ventura, CA 93003, USA)	2018	Type of Study
Agroforestry systems in temperate Australia.	Reid R ; Moore R ;	2018	Type of Study
Agroforestry systems in temperate Australia.	Reid R ; Moore R ;	2018	Type of Study - Review type
Agroforestry systems with poplar, an opportunitySistemas agroforestales con chopo, una oportunidad	Crespo-Pinillos, O.	2018	Non-English Language
Agroforestry theory and practices	Raj, A. J.; Lal, S. B.	2018	Type of Study
Agroforestry within the Pillar I: including woody perennials in Pillar I lands to foster sustainability	Mosquera-Losada, M. R.; Santiago-Freijanes, J. J.; Aldrey, J. A.; Ferreiro-Dominguez, N.; Pantera, A.; Rigueiro-Rodriguez, A.	2018	Type of Study
Agroforestry, grass, biomass crop, and row-crop management effects on soil water dynamics for claypan landscapes	Alagele, S. M.; Anderson, S. H.; Udawatta, R. P.; Jose, S.	2018	Type of study - Field trial
Agroforstwirtschaft in Deutschland: Alley-Cropping-Systeme aus okonomischer Perspektive.	Langenberg J ; Theuvsen L ;	2018	Non-English Language
Allelopathy in agroforestry - Populus/Juglans and medicinal and aromatic plants designed systemsAgrarerdeszet es allelopatia - Populus/Juglans es gyogynoveny alkotta rendszerek	Zubay, P.; Zambori-Nemeth, E.; Szabo, K.	2018	Could not find full text
Alley cropping agroforestry systems: using Monte-Carlo simulation for a risk analysis in comparison with arable farming systemsAgroforstsysteme im alley-cropping-Anbauverfahren: eine risikoanalyse im vergleich zum klassischen ackerbau anhand der Monte-Carlo-simulation	Langenberg, J.; Feldmann, M.; Theuvsen, L.	2018	Non-English Language
Alley cropping: Global patterns of species composition and function	Wolz KJ ; DeLucia EH ;	2018	Outcome
An Assessment of Low-Cost Techniques to Measure Ammonia Emission from Multi-Plots: A Case Study with Urea Fertilization	Marco Carozzi (INRA, UMR EcoSys, UniversitÃ© Paris Saclay, route de la Ferme, 78850 Thiverval Grignon, France),Jakob Lavrsen Kure (Faculty of Engineering, Department of Chemical Engineering, Biotechnology and Environmental Technology, University of Southern Denmark, Campusvej 55, 5230 Odense M, Denmark),Simon Vilms Pedersen (Faculty of Engineering, Department of Chemical Engineering, Biotechnolog…	2018	Type of study - Field trial
An assessment of the regulatory framework of the Western Australian sandalwood industry	Lingard K ; Perry M ;	2018	Type of Study
An economic assesment of silvopasture systems in the coastasl plain of North Carolina	Chizmar, S.; Cubbage, F.; Castillo, M.; Sills, E.; Abt, R.; Parajuli, R.	2018	Type of Study - Model/Simulation
An exotic woody weed in a pastoral landscape provides habitat for many native species, but has no apparent threatened species conservation significance	Ranyard, CE; Kirkpatrick, JB; Johnson, CN; Barmuta, LA; Jones, ME	2018	Type of Study
Annotated bibliography on the impacts of size and scale of silvopasture in the Southeastern USA	Frey, G. E.; Comer, M. M.	2018	Type of Study - Review type
Assessing Knowledge Production for Agrosilvopastoral Systems in South America	Soler R ; Peri P L; Bahamonde H ; Gargaglione V ; Ormaechea S ; Huertas Herrera ; A ; Sánchez Jardón ; L ; Lorenzo C ; Martínez Pastur ; G ;	2018	Type of Study
Attitudes of farm managers and other stakeholders towards silvoarable alley-cropping agro-forestry systems in Germany: an empirical analysis using expert interviewsEinstellungen landwirtschaftlicher Betriebsleiter und weiterer Stakeholder zu silvoarablen Alley-Cropping-Agroforstsystemen in Deutschland: Eine empirische Analyse1 anhand von Experteninterviews	Langenberg, J.; Rauert, M.; Theuvsen, L.	2018	Non-English Language
Attractiveness of different wild vegetable species surrounding the crops to Halyomorpha halysAttrattivita delle specie vegetali presenti nelle siepi in bordura ai campi coltivati nei confronti di Halyomorpha halys	Nannini, R.; Bortolotti, P. P.; Casoli, L.; Preti, M.	2018	Non-English Language
Bee communities in forestry production landscapes: interactive effects of local-level management and landscape context	Miljanic, A. S.; Loy XingWen; Gruenewald, D. L.; Dobbs, E. K.; Gottlieb, I. G. W.; Fletcher, R. J., Jr.; Brosi, B. J.	2018	Practice/Intervention
Bee community responses to a gradient of oak savanna restoration practices	Lettow, M. C.; Brudvig, L. A.; Bahlai, C. A.; Gibbs, J.; Jean, R. P.; Landis, D. A.	2018	Type of study - Field trial
Benefits and limitations of agroforestry livestock systems: stakeholders perception in Galicia	Mosquera-Losada, M. R.; Villada, A.; Ferreiro-Dominguez, N.; Rigueiro-Rodriguez, A.	2018	Outcome
Benefits of agroforestry systems for Land Equivalent Ratio - case studies in Brandenburg and Lower Saxony, Germany	Seserman, D. M.; Veste, M.; Freese, D.; Swieter, A.; Langhof, M.	2018	Type of study - Field trial
Biodiversity conservation in the Bialowieza Forest in the context of natural and anthropogenic disturbances dynamicsOchrona bioroznorodnosci Puszczy Bialowieskiej w kontekscie dynamiki naturalnych i sztucznych zaburzen	Hilszczanski, J.; Jaworski, T.	2018	Non-English Language
Biomass production and carbon balance in two hybrid poplar (Populus euramericana) plantations raised with and without agriculture in southern France	Jha K K;	2018	Type of Study - Field trial
Biomass production and concentration of rosmarinic acid in Melissa officinalis L established under Prunus avium L	Mosquera-Losada, M. R.; Ferreiro-Dominguez, N.; Romero-Franco, R.; Gonzalez-Hernandez, M. P.; Rigueiro-Rodriguez, A.	2018	Type of Study
Biomass production in the Lower Mississippi River Basin: Mitigating associated nutrient and sediment discharge to the Gulf of Mexico	Ha ME ; Zhang ZL ; Wu M ;	2018	Type of Study - Model/Simulation
Birds as suppliers of pest control in cider apple orchards: Avian biodiversity drivers and insectivory effect	Garcia D ; Minarro M ; Martinez-Sastre R ;	2018	Comparator
Both woody and herbaceous semi-natural habitats are essential for spider overwintering in European farmland	Mestre, L; Schirmel, J; Hetz, J; Kolb, S; Pfister, SC; Amato, M; Sutter, L; Jeanneret, P; Albrecht, M; Entling, MH	2018	Outcome
Breeding durum wheat for agroforestry: what to look for?	Gosme, M.; Panozzo, A.; Desclaux, D.	2018	Type of study - Field trial
Bringing multiple values to the table: assessing future land-use and climate change in North Kona, Hawai'i	Bremer, LL; Mandle, L; Trauernicht, C; Pascua, P; McMillen, HL; Burnett, K; Wada, CA; Kurashima, N; Quazi, SA; Giambelluca, T; Chock, P; Ticktin, T	2018	Type of Study - Model/Simulation
Bringing multiple values to the table: Assessing future land-use and climate change in North Kona, Hawaiʻi	Bremer L L; Mandle L ; Trauernicht C ; Pascua P ; McMillen H L; Burnett K ; Wada C A; Kurashima N ; Quazi S A; Giambelluca T ; Chock P ; Ticktin T ;	2018	Type of Study - Model/Simulation
Carbon footprint in dehesa agroforestry systems	Escribano, M.; Moreno, G.; Eldesouky, A.; Horrillo, A.; Gaspar, P.; Mesias, F. J.	2018	Comparator
Carbon sequestration capability of Fagus sylvatica forests developing in the Majella National Park (Central Apennines, Italy)	Gratani, L; Di Martino, L; Frattaroli, AR; Bonito, A; Di Cecco, V; De Simone, W; Ferella, G; Catoni, R	2018	Type of Study
Climate change and livestock production: the role of agroforestryCambio climatico y ganaderia: el papel de la agroforesteria	Soriano-Robles, R.; Arias-Margarito, L.; Carbajal de Nova, M.; Almaraz-Buendia, I.; Torres-Cardona, M. G.	2018	Non-English Language
Climate change: adaptation and mitigation measures to enhance availability of soil water for plant's use	Lawal, S. M.	2018	Practice/Intervention
Combining conventional ground-based and remotely sensed forest measurements	Decuyper, Mathieu	2018	Practice/Intervention
Combining ornamental tree and forage crop production using both field experiments and modelling approach in the Netherlands	Erdem, F.; Hoekstra, N.; Luske, B.; Crous-Duran, J.; Hautier, Y.; Eekeren, N. van	2018	Type of Study
Combining short rotation willow coppice with free range chickens - experiences from experiments on farm level in the Netherlands	Boosten, M.; Penninkhof, J.	2018	Comparator
Common pastures are important refuges for a declining passerine bird in a pre-alpine agricultural landscape	Schwarz, C; Trautner, J; Fartmann, T	2018	Type of Study
Comparing evapotranspiration characteristics and environmental controls for three agroforestry ecosystems in a subtropical humid karst area	Zhang, RF; Xu, XL; Liu, MX; Zhang, YH; Xu, CH; Yi, RZ; Luo, W	2018	Country
Comparing urban food systems between temperate regions and tropical regions - introducing urban agroforestry in temperate climates through the case of Budapest	Linares, P. G. de	2018	Type of Study
Comparison of observed data and high-resolution regional climate simulations for process based modelling	Palma, J. H. N.; Cardoso, R. M.; Soares, P. M. M.; Oliveira, T. S.; Tome, M.	2018	Type of Study - Model/Simulation
Complementary crops and landscape features sustain wild bee communities	Martins KT ; Albert CH ; Lechowicz MJ ; Gonzalez A ;	2018	Practice/Intervention
Complex Rangeland Systems: Integrated Social-Ecological Approaches to Silvopastoralism	Plieninger T ; Huntsinger L ;	2018	Type of Study
Constraints towards organic conversion in agroforestry systems: the case of dehesa livestock farms in Extremadura (SW Spain)	Horrillo, A.; Elghannam, A.; Gaspar, P.; Escribano, M.; Mesias, F. J.	2018	Type of Study
Contrasting suspended sediment export in two small agricultural catchments: Cross-influence of hydrological behaviour and landscape degradation or stream bank management	Vongvixay A ; Grimaldi C ; Dupas R ; Fovet O ; Birgand F ; Gilliet N ; Gascuel-Odoux C ;	2018	Type of Study
Contribution of trees to the conservation of biodiversity and ecosystem services in agricultural landscapes	Barrios, E.; Valencia, V.; Jonsson, M.; Brauman, A.; Hairiah, K.; Mortimer, P. E.; Okubo, S.	2018	Country
Conversion of native rangelands into cultivated pasturelands in subtropical ecosystems: Impacts on aggregate-associated carbon and nitrogen	Xu S ; Silveira ML ; Sollenberger LE ; Viegas P ; Lacerda JJJ ; Azenha MV ;	2018	Type of Study - Field trial
Creating agroforestry innovation and best practice leaflets	Burgess, P.; Moreno, G.; Pantera, A.; Kanzler, M.; Hermansen, J.; Lerberghe, P. van; Balaguer, F.; Girardin, N.; Rosati, A.; Graves, A.; Watte, J.; Mosquera-Losada, R.; Waldie, K.; Pagella, T.; Liagre, F.	2018	Type of Study
Cropping systems and their effectiveness in adaptation and mitigation of climate change	Vandna Chhabra; Haris, A. A.; Ved Prakash; Hina Upadhyay	2018	Type of Study - Review type
Decision making under the scope of forest policy: sustainable agroforestry systems in less favoured areas	Tsiaras, S.; Papathanasiou, J.	2018	Could not find full text
Delineating and mapping riparian areas for ecosystem service assessment	de Sosa LL ; Glanville HC ; Marshall MR ; Abood SA ; Williams AP ; Jones DL ;	2018	Comparator
Development of multi-use concepts to fight against climate change in the project MUNTER	Wagener, F.; Bohmer, J.; Seiler, S.; Thomas, K.; Plogmacher, A.	2018	Type of Study - Model/Simulation
Disentangling the effects of farmland use, habitat edges, and vegetation structure on ground beetle morphological traits	Ng K ; Barton P S; Blanchard W ; Evans M J; Lindenmayer D B; Macfadyen S ; McIntyre S ; Driscoll D A;	2018	Practice/Intervention
Do Torymus sinensis (Hymenoptera: Torymidae) and agroforestry system affect native parasitoids associated with the Asian chestnut gall wasp?	Ferracini C ; Bertolino S ; Bernardo U ; Bonsignore CP ; Faccoli M ; Ferrari E ; Lupi D ; Maini S ; Mazzon L ; Nugnes F ; Rocco A ; Santi F ; Tavella L ;	2018	Comparator
Driving forces for agroforestry uptake in Mediterranean Europe: application of the analytic network process	Lovrić M ; Rois-Díaz M ; den Herder ; M ; Pisanelli A ; Lovrić N ; Burgess P J;	2018	Type of Study
Durum wheat in olive orchard: more income for the farmers?	Panozzo, A.; Desclaux, D.	2018	Type of study - Field trial
Dynamic effects of ground-layer plant communities on beetles in a fragmented farming landscape	Ng K ; McIntyre S ; Macfadyen S ; Barton P S; Driscoll D A; Lindenmayer D B;	2018	Practice/Intervention
Dynamics of soil-derived greenhouse gas emissions from shelterbelts under elevated soil moisture conditions in a semi-arid prairie environment	Amadi CC ; Farrell RE ; Van Rees KCJ ;	2018	Type of Study - Field trial
Early results of the effect of two varying Celtic pig stocking densities on ibero-atlantic oakwoods (A Coruna, Spain)	Silva-Pando, F. J.; Alonso Santos, M.; Bustos Vazquez, M.; Ignacio Quinteiro, M. F.	2018	Comparator
Economic valuation of multi-functionality on an eco-pastoral system in alpine grassland	Kim SeHyuk; Kim TaeKyun	2018	Non-English Language
Effect of orchard management, neighbouring land-use and shelterbelt tree composition on the parasitism of pest leafroller (Lepidoptera: Tortricidae) larvae in kiwifruit orchard shelterbelts	Todd JH ; Poulton J ; Richards K ; Malone LA ;	2018	Comparator
Effect of the water stress on gross primary production modeling of a Mediterranean oak savanna ecosystem	Gomez-Giraldez, P. J.; Aguilar, C.; Carpintero, E.; Ramos, M.; Gonzalez-Dugo, M. P.	2018	Comparator
Effect of tree density on competition between Leucaena leucocephala and Chloris gayana using a Nelder Wheel trial. II. Belowground interactions	Pachas, A. Nahuel A. ; Lambrides, Christopher J. ; Hardner, Craig M. ; Murtagh, G. John ; Shelton, H. Max ; Dalzell, Scott A.	2018	Type of study - Field trial
Effects of shade on black currant physiology and productivity	Wolske, E.; Branham, B.; Wolz, K.	2018	Type of study - Field trial
Effects of shrub crop interplanting on apple pest ecology in a temperate agroforestry system	Kranz A J; Wolz K J; Miller J R;	2018	Type of Study - Field trial
Effects of soil moisture and vegetation cover on biomass growth in water-limited environments	Lozano-Parra, J; Schnabel, S; Pulido, M; Gomez-Gutierrez, A; Lavado-Contador, F	2018	Type of Study
Effects of temperate agroforestry on yield and quality of different arable intercrops	Pardon, P; Reubens, B; Mertens, J; Verheyen, K; De Frenne, P; De Smet, G; Van Waes, C; Reheul, D	2018	Comparator
Enhancing agricultural landscapes to increase crop pest reduction by vertebrates	Lindell C ; Eaton RA ; Howard PH ; Roels SM ; Shave ME ;	2018	Type of Study - Review type
Enhancing predator efficiency, the recent advances	Madadi H ;	2018	Could not find full text
Enrichment Planting and Soil Amendments Enhance Carbon Sequestration and Reduce Greenhouse Gas Emissions in Agroforestry Systems: A Review	Shrestha, BM; Chang, SX; Bork, EW; Carlyle, CN	2018	Type of Study
Environmental Benefits and Control of Pollution to Surface Water and Groundwater by Agroforestry Systems: a Review	Pavlidis G ; Tsihrintzis VA ;	2018	Type of Study
Estimation of the capacity of chestnut honey bee forage on the hunting ground III/29 ProlomProcjena kapaciteta kestenove pase u lovistu III/29 Prolom	Prdun, S.; Sakac, B.; Svecnjak, L.; Bubalo, D.; Damic, M.	2018	Non-English Language
Evaluating riparian solutions to multiple stressor problems in river ecosystems - A conceptual study	Feld CK ; Fernandes MR ; Ferreira MT ; Hering D ; Ormerod SJ ; Venohr M ; Gutierrez-Canovas C ;	2018	Type of Study - Review type
Evaluating the multiple benefits of multi-layered agroforestry systems	Pilgrim, E. S.; Osborne, J.; Winter, M.	2018	Comparator
Exploring Current and Future Situation of Mediterranean Silvopastoral Systems: Case Study in Southern Spain	Palomo-Campesino S ; Ravera F ; González J A; García-Llorente M ;	2018	Outcome
Exploring Current and Future Situation of Mediterranean Silvopastoral Systems: Case Study in Southern Spain	Palomo-Campesino, S; Ravera, F; Gonzalez, JA; Garcia-Llorente, M	2018	Type of Study
Exploring the economic potential of two food forest farms in the Netherlands	Oosterhof, G.; Masselink, S.; Dorp, D. van; Dooren, N. van; Eweg, R.; Stobbelaar, D. J.	2018	Type of Study
Exploring the potential of agroforestry integration in arable and dairy farms in the Netherlands - an ex-ante assessment at field and farm level	Prins, E.; Groot, J.	2018	Type of Study - Model/Simulation
Exploring the potential of edible forest gardens: experiences from a participatory action research project in Sweden	Björklund J ; Eksvärd K ; Schaffer C ;	2018	Comparator
Exploring the potential of food forestry to assist in ecological restoration in North America and beyond	Park H ; Turner N ; Higgs E ;	2018	Type of Study
Exploring the relationships among biophysical and socio-cultural ecosystem services of agroforestry systems across Europe	Roces-Diaz, J. V.; Rolo, V.; Kay, S.; Moreno, G.; Szerencsits, E.; Fagerholm, N.; Plieninger, T.; Torralba, M.; Graves, A.; Giannitsopoulos, M.; Palma, J.; Herzog	2018	Type of Study
Exploring the role of management in the coproduction of ecosystem services from Spanish wooded rangelands	Torralba, M.; Oteros-Rozas, E.; Moreno, G.; Plieninger, T.	2018	Could not find full text
Facing the future for grassland restoration - What about the farmers?	Walden, E; Lindborg, R	2018	Type of Study
Factors affecting biodiversity in agrosylvopastoral ecosystems with in the Mediterranean Basin: A systematic review	Plexida S ; Solomou A ; Poirazidis K ; Sfougaris A ;	2018	Practice/Intervention
Factors affecting biodiversity in agrosylvopastoral ecosystems with in the Mediterranean Basin: A systematic review	Plexida, Sofia ; Solomou, Alexandra ; Sfougaris, Athanasios ; Poirazidis, Kostas	2018	Practice/Intervention
Farmers' reasoning behind the uptake of agroforestry practices: evidence from multiple case-studies across Europe	Rois-Diaz, M; Lovric, N; Lovric, M; Ferreiro-Dominguez, N; Mosquera-Losada, MR; den Herder, M; Graves, A; Palma, JHN; Paulo, JA; Pisanelli, A; Smith, J; Moreno, G; Garcia, S; Varga, A; Pantera, A; Mirck, J; Burgess, P	2018	Outcome
Farmers’ reasoning behind the uptake of agroforestry practices: evidence from multiple case-studies across Europe	Rois-Díaz M ; Lovric N ; Lovric M ; Ferreiro-Domínguez N ; Mosquera-Losada M R; den Herder ; M ; Graves A ; Palma J H.N; Paulo J A; Pisanelli A ; Smith J ; Moreno G ; García S ; Varga A ; Pantera A ; Mirck J ; Burgess P ;	2018	Type of Study
Fast growing tree species in agroforestry systems: soil, tree growth and understory biodiversity	Rodriguez-Rigueiro, F. J.; Ferreiro-Dominguez, N.; Rigueiro-Rodriguez, A.; Mosquera-Losada, M. R.	2018	Type of study - Field trial
Feeding value of different plant functional types of oak Mediterranean ecosystems	Castro, M.; Fernandez-Nunez, E.	2018	Comparator
Food security and nutrition in the age of climate change Proceedings of the International Symposium organized by the government of Quebec in collaboration with FAO, Quebec City, Canada, September 24-27, 2017	Meybeck, A.; Laval, E.; Leesque, R.; Parent, G.	2018	Type of Study
Food value, the online marketplace that really makes local food chains take off	Karssen, M.; Koster, S.; Dolmans, L.; Wentink, H.; Dooren, N. van	2018	Type of Study
Forest Adaptation to Climate Change along Steep Ecological Gradients: The Case of the Mediterranean-Temperate Transition in South-Western Europe	Laetitia Navarro (German Centre for Integrative Biodiversity Research (iDiv), Martin Luther University Halle-Wittenberg, Halle-Jena-Leipzig, Deutscher Platz 5e, 04103 Leipzig, Germany),Philippe Drobinski (LMD/IPSL, Ecole polytechnique, UniversitÃ© Paris-Saclay, ENS, PSL Research University, Sorbonne UniversitÃ©, CNRS, 91120 Palaiseau, France),Harold Levrel (CIRED, AgroParisTech, CIRAD, CNRS, EHES…	2018	Type of Study - Review type
Forest farming in Georgia, United States: three potential crops	Baker, E.; Subhrajit Saha	2018	Comparator
Forum: Social-Ecological System Archetypes for European Rangelands	Hartel T ; Fagerholm N ; Torralba M ; Balázsi Á ; Plieninger T ;	2018	Type of Study
Fostering biocultural diversity in landscapes through place-based food networks: a "solution scan" of European and Japanese models	Plieninger T ; Kohsaka R ; Bieling C ; Hashimoto S ; Kamiyama C ; Kizos T ; Penker M ; Kieninger P ; Shaw BJ ; Sioen GB ; Yoshida Y ; Saito O ;	2018	Practice/Intervention
Frontiers in alley cropping: Transformative solutions for temperate agriculture	Wolz KJ ; Lovell ST ; Branham BE ; Eddy WC ; Keeley K ; Revord RS ; Wander MM ; Yang WH ; DeLucia EH ;	2018	Type of Study
Frontiers in alley cropping: Transformative solutions for temperate agriculture	Wolz KJ ; Lovell ST ; Branham BE ; Eddy WC ; Keeley K ; Revord RS ; Wander MM ; Yang WH ; DeLucia EH ;	2018	Type of Study - Review type
Garden pollinators and the potential for ecosystem service flow to urban and peri-urban agriculture	Langellotto G A; Melathopoulos A ; Messer I ; Anderson A ; McClintock N ; Costner L ;	2018	Practice/Intervention
Global and European policies to foster agricultural sustainability: agroforestry	Santiago-Freijanes J J; Mosquera-Losada M R; Rois-Díaz M ; Ferreiro-Domínguez N ; Pantera A ; Aldrey J A; Rigueiro-Rodríguez A ;	2018	Outcome
Global assessment of agricultural system redesign for sustainable intensification	Pretty, J; Benton, TG; Bharucha, ZP; Dicks, LV; Flora, CB; Godfray, HCJ; Goulson, D; Hartley, S; Lampkin, N; Morris, C; Pierzynski, G; Prasad, PVV; Reganold, J; Rockstrom, J; Smith, P; Thorne, P; Wratten, S	2018	Type of Study
Global carbon dioxide removal rates from forest landscape restoration activities	Bernal, B; Murray, LT; Pearson, TRH	2018	Type of Study - Review type
Goat production integrated with agroforestry systems; a strategy to reduce the impact of livestock on global warming	Preston, T. R.; Gomez, M. E.	2018	Type of Study
Ground beetle (Coleoptera: Carabidae) assemblage structure in Taeanhaean National Park: a comparison between coastal dune and windbreak forest	Jung JongKook; Hong EuiJeong; Kim TaeGeun; Jeong JongChul	2018	Non-English Language
Growing a food forest as a sustainable business; some practical reflections on the basis of Food Forest Eemvallei Zuid	Buiter, M.; Eck, W. van; Waard, F. J. de; Derksen, E.; Lensink, B.	2018	Type of Study
Growth characteristics of the Ligularia fischeri cultivated under different light conditions in hardwood forests in central Korea	Kim MahnJo; Park YunMi; Park SangByeong; Hwang SukIn	2018	Comparator
Habitat heterogeneity as a key to high conservation value in forest-grassland mosaics	Laszlo, E; Gyorgy, KD; Zoltan, B; Bence, K; Csaba, N; Janos, KP; Csaba, T	2018	Type of Study
Heat stress in cows at pasture and benefit of shade in a temperate climate region.	Veissier I ; Laer E van; Palme R ; Moons C P. H; Ampe B ; Sonck B ; Andanson S ; Tuyttens F A. M;	2018	Type of Study - Field trial
Hedgerow agroforestry in England and Wales: increasing width to sequester additional carbon	Axe, M. S.; Grange, I. D.; Conway, J. S.	2018	Type of study - Field trial
Hedgerows as form of agroforestry to sequester and store carbon in agricultural landscapes: a review	Blair, J.; Olave, R.; McAdam, J.	2018	Type of Study - Review type
High organic inputs explain shallow and deep SOC storage in a long-term agroforestry system - combining experimental and modeling approaches	Cardinael R ; Guenet B ; Chevallier T ; Dupraz C ; Cozzi T ; Chenu C ;	2018	Type of Study - Field trial
High-resolution economic evaluation of black walnut alley cropping against the maize-soybean rotation in the Midwest USA	Wolz, K. J.; DeLucia, E. H.	2018	Type of Study - Model/Simulation
Home range and habitat selection of Long-eared Owls (Asio otus) in Mediterranean agricultural landscapes (Crete, Greece)	Emin, D; Toxopeus, AG; Groena, ITA; Kontogeorgos, I; Georgopoulou, E; Xirouchakis, S	2018	Type of Study
How do agroforestry trees affect the supply of regulating ecosystem services?	Crous-Duran, J.; Graves, A. R.; Garcia de Jalon, S.; Kay, S.; Paulo, J. A.; Tome, M.; Palma, J. H. N.	2018	Type of Study - Model/Simulation
How is agroforestry perceived in Europe? An assessment of positive and negative aspects by stakeholders	de Jaoln, SG; Burgess, PJ; Graves, A; Moreno, G; McAdam, J; Pottier, E; Novak, S; Bondesan, V; Mosquera-Losada, R; Crous-Duran, J; Palma, JHN; Paulo, JA; Oliveira, TS; Cirou, E; Hannachi, Y; Pantera, A; Wartelle, R; Kay, S; Malignier, N; Van Lerberghe, P; Tsonkova, P; Mirck, J; Rois, M; Kongsted, AG; Thenail, C; Luske, B; Berg, S; Gosme, M; Vityi, A	2018	Outcome
How long does it take to make innovation became custom? The montado case study	Guimaraes, M. H.; Ferraz-de-Oliveira, M. I.; Pinto-Correia, M. T.	2018	Type of Study
How to make agroforestry systems pay off? Using its values to create economic development pathways	Borremans, L.; Reubens, B.; Wauters, E.	2018	Type of Study
Hybrid walnut (Juglans MJ209) for timber production in an agroforestry scheme: some experiences learnt in Spain	Urban, I.; Fernandez-Moya, J.; Licea, R.; Santacruz, D.; Gutierrez-Tejon, E.	2018	Type of Study
Identification of light availability in different sweet cherry orchards under cover by using non-destructive measurements with a Dualex	Overbeck V ; Schmitz M ; Tartachnyk I ; Blanke M ;	2018	Practice/Intervention
Identifying barriers and motivators for adoption of Multifunctional Perennial Cropping Systems by landowners in the Upper Sangamon River Watershed, Illinois	Mattia, C. M.; Lovell, S. T.; Davis, A.	2018	Outcome
Impact of insect pollinators in agriculture: importance and management of their biodiversity	Minarro, M; Garcia, D; Martinez-Sastre, R	2018	Non-English Language
Impact of tree root pruning on yield of durum wheat and barley in a Mediterranean alley cropping system	Inurreta-Aguirre, H. D.; Lauri, P. E.; Dupraz, C.; Gosme, M.	2018	Type of study - Field trial
Importance of thermophilous habitats for protection of wild bees (Apiformes)	Banaszak, J.; Twerd, L.	2018	Practice/Intervention
Improve the efficiency of afforestation by the use of alley cropping system	Kovacs, K.; Vityi, A.	2018	Type of Study
Indicators of ecosystem potential for pollination and honey production	Affek, A. N.	2018	Type of Study
Initial changes in soil properties and carbon sequestration potential under monocultures and short-rotation alley coppices with poplar and willow after three years of plantation	Tariq A ; Gunina A ; Lamersdorf N ;	2018	Type of Study - Field trial
Initial changes in soil properties and carbon sequestration potential under monocultures and short-rotation alley coppices with poplar and willow after three years of plantation	Tariq, A; Gunina, A; Lamersdorf, N	2018	Type of study - Field trial
Innovation and cooperation in smart, sustainable and inclusive rural regions 15th ERDN Conference, Eisenstadt, Burgenland, Austria, 3-4 October 2017	[Anonymous]	2018	Practice/Intervention
Insect flower visitors of planted native species within the arable landscape on the Canterbury Plains, New Zealand	Schmidlin, F. G.; Sullivan, J. J.; Bowie, M. H.; Howlett, B. G.	2018	Comparator
Integrating a financial module in the Web-EcoYield-SAFE model for bioeconomic assessment of agroforestry ecosystems	Tomas, A.; Palma, J. H. N.; Graves, A.; Garcia de Jalon, S.; Burgess, P. J.	2018	Type of Study - Model/Simulation
Integrating agroforestry intercropping systems in contrasted agricultural landscapes: a SWOT-AHP analysis of stakeholders’ perceptions	Laroche G ; Domon G ; Gélinas N ; Doyon M ; Olivier A ;	2018	Outcome
Integrating trees in farm incubators to improve sustainability and efficiency of production systems: a collaborative agroforestry project	Person, S.; Leblanc, J.; Aubertin, C.	2018	Type of Study
Intensification for redesigned and sustainable agricultural systems	Pretty, J.	2018	Type of Study
Interaction between grapevines and trees: effects on water relations, nitrogen nutrition, and wine	Lang C P; Merkt N ; Geilfus C ; Graeff–Hönninger S ; Simon J ; Rennenberg H ; Zörb C ;	2018	Could not find full text
Interactions between trees, crops and animals: experiences in a novel bioenergy-livestock system in the UK	Smith, J.; Deremetz, V.; Gerrard, C.; Costanzo, A.	2018	Type of study - Field trial
Intercropping cover crops with a poplar short rotation coppice: effects on nutrient uptake and biomass production	Silvestri, N.; Antichi, D.; Giannini, V.	2018	Type of study - Field trial
Introducing modern agroforestry to students as the next generation of decision makers in ecosystem management	Lamersdorf, N.; Corre, M.; Gernandt, P.; Isselstein, J.	2018	Type of Study
Investigating the role of landscape composition on honey bee colony winter mortality: a long-term analysis	Kuchling, S.; Kopacka, I.; Kalcher-Sommersguter, E.; Schwarz, M.; Crailsheim, K.; Brodschneider, R.	2018	Practice/Intervention
Issues of Meander Development: Land Degradation or Ecological Value? The Example of the Sajo River, Hungary	Bertalan, L; Novak, TJ; Nemeth, Z; Rodrigo-Comino, J; Kertesz, A; Szabo, S	2018	Type of Study
Janmiekeshoeve: an organic dairy farm in transition to a biodiverse agroforestry system	Heesakkers, J.	2018	Type of Study
Lake Saint-Germain (Charente, Nouvelle-Aquitaine): water quality diagnosis and proposals for improved water managementLa qualite de l'eau du lac de Saint-Germain-de-Confolens (Charente, Nouvelle-Aquitaine): diagnostic et proposition d'actions pour l'aide a la gestion	Maleval, V.; Pitois, F.	2018	Non-English Language
Land use change and soil carbon pools: evidence from a long-term silvopastoral experiment	Fornara, DA; Olave, R; Burgess, P; Delmer, A; Upson, M; McAdam, J	2018	Type of study - Field trial
Land use changes and development of the non-forest woody vegetation in the Danubian Lowland in Slovakia	Supuka, J.; Sinka, K.	2018	Comparator
Landscape changes in a 19th century wood pasture and grazing forest	Bartus P ; Baráz C ; Malatinszky Á ;	2018	Comparator
Landscape-scale modelling of agroforestry ecosystems services in Swiss orchards: a methodological approach	Kay, S; Crous-Duran, J; de Jalon, SG; Graves, A; Palma, JHN; Roces-Diaz, JV; Szerencsits, E; Weibel, R; Herzog, F	2018	Type of Study - Model/Simulation
Lessons learnt from the intercropping and grazing of high value tree systems across Europe	Pantera, A.; Mosquera-Losada, M. R.; Burgess, P.; Graves, A.; Ferreiro-Dominguez, N.; Corroyer, N.; McAdam, J.; Rosati, A.; Lopez-Diaz, M. L.; Mantzanas, K.; Moreno, G.; Papadopoulos, A.; Papanastasis, V. P.; Lerberghe, P. van; Giannitsopoulos, M.	2018	Type of Study - Review type
Livestock grazing and forest structure regulate the assembly of ecological clusters within plant networks in eastern Australia	Eldridge, D. J.; Delgado-Baquerizo, M.; Travers, S. K.; Val, J.; Oliver, I.	2018	Comparator
Long term changes in the communities of native ladybirds in Northern Italy: impact of the invasive species Harmonia axyridis (Pallas)	Masetti A ; Magagnoli S ; Lami F ; Lanzoni A ; Burgio G ;	2018	Outcome
Long-term Effect of Intra-Row Spacing on Growth and Productivity of Super-High Density Hedgerow Olive Orchards (cv. Arbequina)	Gomez-del-Campo M ; Connor DJ ; Trentacoste ER ;	2018	Type of Study
Long-term monitoring of mediterranean socio-ecological systems	Calvache M F; Santos R ; Antunes P ; Santos-Reis M ;	2018	Type of Study
Long-term monitoring of mediterranean socio-ecological systems	Calvache M F; Santos R ; Antunes P ; Santos-Reis M ;	2018	Type of Study - Review type
Losing a heritage hedgerow landscape. Biocultural diversity conservation in a changing social-ecological Mediterranean system	Arnaiz-Schmitz C ; Herrero-Jáuregui C ; Schmitz M F;	2018	Type of Study
Manipulating ungulate herbivory in temperate and boreal forests: Effects on vegetation and invertebrates. A systematic review	Bernes C ; Macura B ; Jonsson B G; Junninen K ; Müller J ; Sandström J ; Lõhmus A ; Macdonald E ;	2018	Type of Study - Review type
Mediterranean cork oak wooded grasslands: synergies and trade-offs between plant diversity, pasture production and soil carbon	Seddaiu G ; Bagella S ; Pulina A ; Cappai C ; Salis L ; Rossetti I ; Lai R ; Roggero P P;	2018	Comparator
Mediterranean silvoarable systems for feed and fuel: the agroforces project (agroforestry for carbon sequestration and ecosystem services)	Pecchioni, G.; Mantino, A.; Bosco, S.; Volpi, I.; Giannini, V.; Dragoni, F.; Tozzini, C.; Coli, A.; Mele, M.; Ragaglini, G.	2018	Type of Study
Microclimate of a special shelterbelt system under arid site conditions in Hungary	Honfy, V.; Bakti, B.; Borovics, A.; Raso, J.; Somogyi, N.; Keseru, Z.	2018	Comparator
Mimosine intake on development of the endometrial glands in early postpartum cows	Bottini-Luzardo, M.; Aguilar-Perez, C.; Centurion-Castro, F.; Solorio-Sanchez, F.; Guillermo, L.; Munoz-Rodriguez, D.; Salas-Araujo, Y.; Ku-Vera, J.	2018	Country
Mineral composition of ash leaves (Fraxinus excelsior L) used as fodder for the ruminants in summer	Mahieu, S.; Emile, J. C.; Novak, S.	2018	Type of Study
Mitigation, adaptation and coping strategies of forest and farming dependent communities from impacts of global climate change	Sumit Chakravarty; Tanusri Dey; Pala, N. A.; Gopal Shukla	2018	Type of Study
Modeling surface energy fluxes over a dehesa (oak savanna) ecosystem using a thermal based Two Source Energy Balance model (TSEB) II - Integration of remote sensing medium and low spatial resolution satellite images	Andreu, A.; Kustas, W. P.; Polo, M. J.; Carrara, A.; Gonzalez-Dugo, M. P.	2018	Comparator
Modern silvoarable systems in SpainLos sistemas silvoarables modernos en Espana	Coello, J.; Urban, I.; Mosquera-Losada, M. R.	2018	Non-English Language
Motivations and innovations for the Dehesa identified by land managers and other stakeholdersIntereses e innovaciones para la Dehesa identificados por los agentes interesados	Moreno, G.; Bertomeu, M.; Caceres, Y.; Hernandez-Esteban, A.; Juarez, E.; Lopez-Diaz, M. L.; Pulido, F.	2018	Non-English Language
Nontimber forest products and production	Chamberlain, J. L.; Davis, J.; Duguid, M.; Ellum, D.; Farrell, M.; Friday, J. B.; Fuller, D.; Kruger, S.; Marcano-Vega, H.; McCoy, J. A.; Page, D.; Prisley, S.; Young, J.; Zasada, J.	2018	Comparator
Nutritional potential of fodder trees: the importance of tree species, soil type and seasonal variation	Luske, B.; Eekeren, N. van	2018	Comparator
Oil mallee plantings increase diversity of beetles (Coleoptera) and other terrestrial invertebrates within a cropping field	Leng MeiChen; Majer, J.	2018	Comparator
Oostwaard - multistrata agroforestry smallholding	San Giorgi, X.	2018	Type of Study
Oportunidades y desafios para los sistemas silvopastoriles en Uruguay.	Kassio Fedrigo J; Benitez V ; Santa Cruz R; Posse J P; Santiago Barro R; Hernandez J ; Mantero C ; Morales Olmos V; David Silveira E; Vinoles C ;	2018	Non-English Language
Opportunities and challenges for the silvopastoral systems in UruguayOportunidades y desafios para los sistemas silvopastoriles en Uruguay	Kassio Fedrigo, J.; Benitez, V.; Santa Cruz, R.; Posse, J. P.; Santiago Barro, R.; Hernandez, J.; Mantero, C.; Morales Olmos, V.; David Silveira, E.; Vinoles, C.	2018	Non-English Language
Opportunities for agroforestry in Finland	Herder, M. den; Vanhanen, H.; Karvinen, P.; Matila, A.; Mattila, I.; Nuutinen, S.; Ryhanen, S.; Siikavirta, K.; Westerstrahle, M.; Verdonckt, P.; Muniz Alonso, A.	2018	Type of Study
Oviposition site selection of a threatened moth Eriogaster catax (Lepidoptera: Lasiocampidae) in agricultural landscape - implications for its conservation	Kadej, M.; Zajac, K.; Tarnawski, D.	2018	Comparator
Oviposition site selection of a threatened moth Eriogaster catax (Lepidoptera: Lasiocampidae) in agricultural landscape-implications for its conservation	Kadej M ; Zajac K ; Tarnawski D ;	2018	Comparator
Payment for targeted grazing: integrating local shepherds into wildfire prevention	Varela, E.; Gorriz-Mifsud, E.; Ruiz-Mirazo, J.; Lopez-i-Gelats, F.	2018	Practice/Intervention
Permaculture for self-sufficiency on local and regional level	Korze, A. V.; Korze, V.	2018	Type of Study
Phosphorus Mobilization in Flooded Riparian Soils From the Lake Champlain Basin, VT, USA	Young, EO; Ross, DS	2018	Type of Study
Plant breeding at North Dakota State University	West, T. P.	2018	Type of Study
Quantification of ecosystem services: QuESSA EU-7 framework programme aims and Hungarian activitiesOkoszisztema-szolgaltatasok mennyisegi meghatarozasa: QuESSA EU-7 keretprogram projekt celjai, Magyarorszagi munkai	Pinter, O.; Geiger, B.; Dorner, Z.; Komaromi, J. P.; Sarospataki, M.; Simon, B.; Szalai, M.; Zalai, M.; Kiss, J.	2018	Non-English Language
Rebuilding soil carbon in degraded steppe soils of Eastern Europe: The importance of windbreaks and improved cropland management	Wiesmeier M ; Lungu M ; Cerbari V ; Boincean B ; Hubner R ; Kogel-Knabner I ;	2018	Country
Recent advances in agroforestry: supporting the transition from conventional to Climate-Resilient Farming	Nair, P. K. R.	2018	Type of Study
Reindeer husbandry in a mountain Sami village in boreal Sweden: the social and economic effect of introducing GPS collars and adaptive forest management	Valinger E ; Berg S ; Lind T ;	2018	Type of Study
Remains of chestnut wood pastures as part of agroforestry systems in Slovakia	Pastor, M.; Jankovic, J.; Pazitny, J.	2018	Type of Study
Renaissance of a rural artifact in a city with a million people: biodiversity responses to an agro-forestry restoration in a large urban traditional fruit orchard	Horák J ; Rom J ; Rada P ; Šafářová L ; Koudelková J ; Zasadil P ; Halda J P; Holuša J ;	2018	Practice/Intervention
Response to thinning of hybrid walnut and to pollarding of cherry tree in intensive plantations in northern Caceres, Extremadura, and implications for agroforestry systemsRespuesta a la clara del nogal hibrido y al desmoche del cerezo en plantaciones intensivas del norte de Caceres, Extremadura, e implicaciones para los sistemas agroforestales	Moreno, G.; Bertomeu, M.; Juarez, E.; Urban, I.; Homar, C. A.	2018	Non-English Language
Resurgence of specialized shade coffee cultivation: Effects on pollination services and quality of coffee production	Prado, SG; Collazo, JA; Irwin, RE	2018	Outcome
Riverine wood-pasture responds to grazing decline	Krašić D ; Groner E ; Mészáros M ; Nikolić T ; Radišić D ; Milić S ; Kebert M ; Milić D ; Vujić A ; Galić Z ;	2018	Country
Root carbon sequestration and its efficacy in forestry and agroforestry systems: a case of Populus euramericana I-214 cultivated in Mediterranean condition	Jha, K. K.	2018	Type of study - Field trial
Salutogenic Affordances and Sustainability: Multiple Benefits With Edible Forest Gardens in Urban Green Spaces	Stoltz, J; Schaffer, C	2018	Type of Study
Scanning agroforestry-based solutions for climate change mitigation and adaptation in Europe	Hernandez-Morcillo M ; Burgess P ; Mirck J ; Pantera A ; Plieninger T ;	2018	Outcome
Semi-natural habitats on intensive grassland farms in Ireland	Larkin, J.; Sheridan, H.; Finn, J. A.; Denniston, H.; OhUallachain, D.	2018	Type of Study
Shade increases cereal production in Mediterranean conditions facing the climate change	Arenas-Corraliza, M. G.; Lopez-Diaz, M. L.; Moreno, G.	2018	Type of study - Field trial
Shade trees and tree pruning alter throughfall and microclimate in cocoa (Theobroma cacao L.) production systems	Niether W ; Armengot L ; Andres C ; Schneider M ; Gerold G ;	2018	Country
Shrub-induced snowpack variability alters wintertime soil respiration across a simulated tundra landscape	Daniel Ackerman (University of Minnesota)	2018	Type of Study - Model/Simulation
Shrubs and the pollinators who love them	Gagliardi, J.; Walker, H.	2018	Practice/Intervention
SidaTim: assessing the potential of new biomass crops and valuable timber trees in agroforestry systems	Paris, P.; Augusti, A.; Burgess, P.; Bury, M.; Chiocchini, F.; Cumplido-Marin, L.; Facciotto, G.; Chiarabaglio, P. M.; Graves, A.; Lauteri, M.; Leonardi, L.; Martens, R.; Morhart, C.; Rossi, A. E.; Tarchi, M.; Nahm, M.	2018	Type of study - Field trial
Silvopastoral agroforestry for rural environment sustainability and valorization of the region of Guarda and Serra da Estrela, Portugal	Simoes, M. F.; Tomas, A.; Paulo, J. A.	2018	Type of Study
Silvo-pastoral systems in a changing world: functions, management and people World Congress Silvo-Pastoral Systems 2016, Universidade de Evora, Portugal, 27-30 September 2016	[Anonymous]	2018	Type of Study
Silvopasture case studies in North Carolina and Virginia	Frey, G. E.; Fike, J. H.	2018	Outcome
Silvopasture in the Caatinga biome of Brazil: A review of its ecology, management, and development opportunities	P. K. Ramachandran Nair (University of Florida, School of Forest Resources and Conservation, PO Box 110410, Gainesville, FL),Felipe M. Pinheiro (University of Florida, School of Natural Resources and Environment, PO Box 116455, Gainesville, FL)	2018	Country
Simulation of annual leaf carbon fluxes and analysis of stand structure of poplars and black locusts in an alley-cropping system, Brandenburg, Germany	Veste, M.; Linares, R. A. M.; Seserman, D. M.; Freese, D.; Schmitt, D.; Wachendorf, M.; Kuppers, M.	2018	Type of Study
Small-leaved lime, the most important tree species in Kambresko forest district (Central Soca Valley region)Lipovec, najpomembnejsa drevesna vrsta v gozdnem revirju Kambresko (srednje Posocje)	Vuga, M.	2018	Non-English Language
Soil aggregate stability in Mediterranean and tropical agro-ecosystems: effect of plant roots and soil characteristics	Le Bissonnais, Y; Prieto, I; Roumet, C; Nespoulous, J; Metayer, J; Huon, S; Villatoro, M; Stokes, A	2018	Type of study - Field trial
Soil carbon sequestration in agroforestry systems: a meta-analysis	De Stefano A ; Jacobson MG ;	2018	Type of Study - Review type
Soil erosion risk and agroforestry implementation in Tuscany: locating best practices for vulnerability management with a GIS-based scenario approach	Mantino, A.; Volpi, I.; Dragoni; Cappucci, A.; Mele, M.; Bonari, E.; Pecchioni, G.; Annecchini, F.; Ragaglini, G.	2018	Type of Study - Model/Simulation
Soil greenhouse gas emissions from agroforestry and other land uses under different moisture regimes in lower Missouri River Floodplain soils: a laboratory approach	Moore BD ; Kaur G ; Motavalli PP ; Zurweller BA ; Svoma BM ;	2018	Type of Study - Field trial
Sowing legume-rich pastures make compatible an increase in production with the conservation of plant diversity of Mediterranean dehesas	Hernandez-Esteban, A.; Lopez-Diaz, M. L.; Moreno, G.	2018	Type of Study
Spanish agriculture from 1900 to 2008: a long-term perspective on agroecosystem energy from an agroecological approach	Guzman GI ; de Molina MG ; Fernandez DS ; Infante-Amate J ; Aguilera E ;	2018	Type of Study
Spatial pattern of windbreak effects on maize growth evaluated by an unmanned aerial vehicle in Hokkaido, northern Japan	Iwasaki K ; Torita H ; Abe T ; Uraike T ; Touze M ; Fukuchi M ; Sato H ; Iijima T ; Imaoka K ; Igawa H ;	2018	Comparator
Spatial similarities between European agroforestry systems and ecosystem services at the landscape scale	Kay S ; Crous-Duran J ; Ferreiro-Domínguez N ; García de Jalón; S ; Graves A ; Moreno G ; Mosquera-Losada M R; Palma J H.N; Roces-Díaz J V; Santiago-Freijanes J J; Szerencsits E ; Weibel R ; Herzog F ;	2018	Type of Study - Model/Simulation
Special section: Agroforestry systemsSeccion especial: Sistemas agroforestales	[Anonymous]	2018	Non-English Language
Specialty crop development for temperate agroforestry systems: sustainable management, marketing and promotion for the midwest region of the USA	Mori, G. O.; Gold, M.; Jose, S.	2018	Outcome
Stones on the ground in olive groves promote the presence of spiders (Araneae)	Benhadi-Marin, J.; Pereira, J. A.; Barrientos, J. A.; Sousa, J. P.; Santos, S. A. P.	2018	Practice/Intervention
Strategies for stimulating the transition into agroforestry in Quebec, Canada	Olivier, A.; Anel, B.; Cogliastro, A.; Rivest, D.	2018	Type of Study
Structural and functional characteristics of buffer strip vegetation in an agricultural landscape – high potential for nutrient removal but low potential for plant biodiversity	Hille S ; Andersen D K; Kronvang B ; Baattrup-Pedersen A ;	2018	Practice/Intervention
Study of microbial contamination in geese raised in the vineyard as part of an agroforestry project [Conference poster]Studio della contaminazione microbica in oche allevate in vigna nell'ambito di un progetto di agroforestry	Marchi, L.; Orsini, S.; Massacci, F. R.; Crotti, S.; Cruciani, D.; Pesciaroli, M.; Dettori, A.; Felici, A.; Pezzotti, G.; Magistrali, C. F.	2018	Type of Study
Studying the influence of livestock pressure on gully erosion in rangelands of SW Spain by means of the UAV+SfM workflow	Gomez Gutierrez, A.; Schnabel, S.; Lavado Contador, F.; Sanjose, J. J. de; Atkinson, A. D. J.; Pulido Fernandez, M.; Sanchez Fernandez, M.	2018	Type of Study
Supporting US agricultural landscapes under changing conditions with agroforestry: an annotated bibliography	Bentrup, G.; Cernusca, I.; Gold, M.	2018	Type of Study - Review type
Sustainability of agro-livestock integration: Implications and results of Emergy evaluation	Patrizi N ; Niccolucci V ; Castellini C ; Pulselli F ; Bastianoni S ;	2018	Type of Study - Model/Simulation
Sweet chestnut agroforestry systems in North-western Spain: Classification, spatial distribution and an ecosystem services assessment	Roces-Diaz JV ; Diaz-Varela ER ; Barrio-Anta M ; Alvarez-Alvarez P ;	2018	Type of Study
Synergies and Antagonisms Between Agroforestry Management and Conservation in Multi-functional Landscapes in Latin America, Temuco, Chile, 24-28 November 2016Sinergias y Antagonismos Entre Manejo Agroforestal y Conservacion en Paisajes Multi-funcionales en Latinoamerica, Temuco, Chile, 24-28 November 2016	[Anonymous]	2018	Non-English Language
Temperate agroforestry in the United States: current trends and future directions.	Jose S ; Gold M A; Garrett H E;	2018	Type of Study
Temperate agroforestry in the United States: current trends and future directions.	Jose S ; Gold M A; Garrett H E;	2018	Type of Study - Review type
Temperate agroforestry systems in New Zealand.	Kemp P D; Hawke M F; Knowles R L;	2018	Type of Study
Temperate agroforestry systems in New Zealand.	Kemp P D; Hawke M F; Knowles R L;	2018	Type of Study - Review type
Temperate agroforestry: key elements, current limits and opportunities for the future	Newman, S. M.; Gordon, A. M.	2018	Type of Study - Review type
Temperate agroforestry: the European way.	Dupraz C ; Lawson G J; Lamersdorf N ; Papanastasis V P; Rosati A ; Ruiz-Mirazo J ;	2018	Type of Study
Temperate agroforestry: the European way.	Dupraz C ; Lawson G J; Lamersdorf N ; Papanastasis V P; Rosati A ; Ruiz-Mirazo J ;	2018	Type of Study - Review type
The biomass potential of existing linear woody-features in the agricultural landscape	Tsonkova, P.; Bohm, C.; Hubner, R.	2018	Type of Study
The economic potential of Gevuina avellana in New Zealand planted forests	Holt, L.; Murphy, G.	2018	Type of Study - Model/Simulation
The emerging practice of food forest - a promise for a sustainable urban food system?	Dooren, N. van; Oosterhof, G.; Stobbelaar, D.; Dorp, D. van	2018	Type of Study
The impact of soil and vegetation management on ecosystem services in European almond orchards	Leijster, V.; Santos, M. J.; Diaz, M.; Wassen, M. J.; Belen, A. B.; Me, R.; Verweij, P. A.	2018	Practice/Intervention
The importance of scattered trees for biodiversity conservation: A global meta-analysis	Prevedello JA ; Almeida-Gomes M ; Lindenmayer DB ;	2018	Type of Study - Review type
The influence of riparian woodland on the thermal conditions of small lowland streams during the summerWplyw zadrzewienia stref nadbrzeznych na warunki termiczne niewielkich ciekow nizinnych w okresie letnim	Laszewski, M.; Kiryla, W.	2018	Type of Study
The intertwined effects of natural vegetation, local flower community, and pollinator diversity on the production of almond trees	Alomar, D.; Gonzalez-Estevez, M. A.; Traveset, A.; Lazaro, A.	2018	Practice/Intervention
The multifunctional roles of vegetated strips around and within agricultural fields	Haddaway N R; Brown C ; Eales J ; Eggers S ; Josefsson J ; Kronvang B ; Randall N P; Uusi-Kämppä J ;	2018	Type of Study - Review type
The Relative Effects of Local and Landscape Characteristics of Hedgerows on Bats	Nathalie Machon (French National Museum of Natural History, Centre for Ecology and Conservation Sciences (CESCO UMR7204), MNHN-CNRS-Sorbonne University, 55 rue Buffon, 75005 Paris, France),Christian Kerbiriou (French National Museum of Natural History, Centre for Ecology and Conservation Sciences (CESCO UMR7204), MNHN-CNRS-Sorbonne University, 55 rue Buffon, 75005 Paris, France),Jean-FranÃ§ois Ju…	2018	Comparator
The relevance of vegetation structures and small water bodies for bats foraging above farmland	Heim O ; Lenski J ; Schulze J ; Jung K ; Kramer-Schadt S ; Eccard JA ; Voigt CC ;	2018	Type of Study - Field trial
The relevance of vegetation structures and small water bodies for bats foraging above farmland	Heim, O; Lenski, J; Schulze, J; Jung, K; Kramer-Schadt, S; Eccard, JA; Voigt, CC	2018	Outcome
'The tragedy of the commons' by underuse: toward a conceptual framework based on ecosystem services and & IT;satoyama & IT; perspective	Miyanaga K ; Shimada D ;	2018	Practice/Intervention
The use of a replanted riparian habitat by the Lumholtz's Tree-kangaroo (Dendrolagus lumholtzi)	Heise-Pavlov, Sigrid ; Rhinier, Jaqueline ; Burchill, Simon	2018	Type of Study
The value of small arable habitats in the agricultural landscape: Importance for vascular plants and the provisioning of floral resources for bees	Soderman AME ; Street TI ; Hall K ; Olsson O ; Prentice HC ; Smith HG ;	2018	Type of Study
Trade-offs in berry production and biodiversity under prescribed burning and retention regimes in boreal forests	Granath, G.; Kouki, J.; Johnson, S.; Heikkala, O.; Rodriguez, A.; Strengbom, J.	2018	Comparator
Transfer parameters for ICRP's Reference Animals and Plants in a terrestrial Mediterranean ecosystem	Guillen, J; Beresford, NA; Baeza, A; Izquierdo, M; Wood, MD; Salas, A; Munoz-Serrano, A; Corrales-Vazquez, JM; Munoz-Munoz, JG	2018	Type of Study
Tree fodder in UK livestock systems: opportunities and barriers	Smith, J.; Westaway, S.; Whistance, L.	2018	Type of Study
Tree influence on soil and pasture: contribution of proximal sensing to pasture productivity and quality estimation in montado ecosystems	Serrano, J.; Shahidian, S.; Silva, J. M. da; Sales-Baptista, E.; Oliveira, I. F. de; Castro, J. L. de; Pereira, A.; Abreu, M. C. de; Machado, E.; Carvalho, M. de	2018	Type of study - Field trial
Tree uptake of excess nutrients and herbicides in a maize-olive tree cultivation system	Pavlidis G ; Tsihrintzis VA ; Karasali H ; Alexakis D ;	2018	Type of Study - Field trial
Tree-row proximity did not induce an increase in soil biological and chemical fertility in two temperate alley-cropping agroforestry systems	d'hervilly, Camille,Bertrand, Isabelle,MARSDEN, Claire,Hedde, Mickael	2018	Type of Study
Two decades of change in a field margin vegetation metacommunity as a result of field margin structure and management practice changes	Alignier A ;	2018	Type of Study
UK agriculture policy and intensification since the 1970's: assessing environmental consequences due to fertilizers, pesticides, and hedgerow management	Alduncin, F.	2018	Type of Study - Review type
Understanding agroforestry practices in Europe through landscape features policy promotion	Santiago-Freijanes J J; Rigueiro-Rodríguez A ; Aldrey J A; Moreno G ; Den Herder ; M ; Burgess P ; Mosquera-Losada M R;	2018	Outcome
Understanding agroforestry practices in Europe through landscape features policy promotion	Santiago-Freijanes, JJ; Rigueiro-Rodriguez, A; Aldrey, JA; Moreno, G; den Herder, M; Burgess, P; Mosquera-Losada, MR	2018	Type of Study
Understanding the transition to a bio-based economy: Exploring dynamics linked to the agricultural sector in Sweden	Bennich T ; Belyazid S ; Kopainsky B ; Diemer A ;	2018	Practice/Intervention
Using biochar from sewage sludge and other feedstocks in European agroforestry: opportunities and challenges	Nair, V. D.; Freitas, A. M.; Mosquera-Losada, M. R.; Ferreiro-Dominguez, N.; Nair, P. K. R.	2018	Type of Study
Using EcoYieldSAFE to compare soil carbon dynamics under future climate in two contrasting agroforestry systems	Palma, J. H. N.; Crous-Duran, J.; Graves, A. R.; Garcia de Jalon, S.; Upson, M.; Oliveira, T. S.; Paulo, J. A.; Ferreiro-Dominguez, N.; Moreno, G.; Burgess, P. J.	2018	Type of Study - Model/Simulation
Using previous social marketing efforts to assess a new program: The case of shelterbelts	Ashton WJ ; Manchanda RV ;	2018	Could not find full text
Variability of beetle assemblages in Mediterranean cork oak woodlands: does the higher taxa approach reliably characterize a specific response to grazing?	Mannu, R; Pilia, O; Fadda, ML; Verdinelli, M	2018	Outcome
Visual quality assessment of roadside green spaces in the urban landscape - a case study of Belgrade city roads	Stojanovic, N.; Yasiljevic, N.; Radic, B.; Skocajic, D.; Galecic, N.; Tesic, M.; Lisica, A.	2018	Country
Water, Forests, People: The Swedish Experience in Building Resilient Landscapes	Eriksson M ; Samuelson L ; Jagrud L ; Mattsson E ; Celander T ; Malmer A ; Bengtsson K ; Johansson O ; Schaaf N ; Svending O ; Tengberg A ;	2018	Type of Study
Which agroforestry options give the greatest soil and above ground carbon benefits in different world regions?	Feliciano D ; Ledo A ; Hillier J ; Nayak DR ;	2018	Type of Study - Review type
Windbreak Efficiency in Agricultural Landscape of the Central Europe: Multiple Approaches to Wind Erosion Control	Vacek, Z; Rehacek, D; Cukor, J; Vacek, S; Khel, T; Sharma, RP; Kucera, J; Kral, J; Papaj, V	2018	Type of study - Field trial
Wood biomass recovery from chestnut orchards: results from a case study	Nati, C.; Montorselli, N. B.; Olmi, R.	2018	Comparator
XI European Congress of Entomology, 2-6 July 2018, Napoli, Italy	[Anonymous]	2018	Type of Study
Yield components and phenology of durum wheat in a Mediterranean alley-cropping system	Inurreta-Aguirre, HD; Lauri, PE; Dupraz, C; Gosme, M	2018	Type of study - Field trial
5 key challenges and solutions for governing complex adaptive (food) systems	Chapman M ; Klassen S ; Kreitzman M ; Semmelink A ; Sharp K ; Singh G ; Chan K M.A;	2017	Type of Study
A bottom-up approach to map land covers as potential green infrastructure hubs for human well-being in rural settings: A case study from Sweden	Elbakidze M ; Angelstam P ; Yamelynets T ; Dawson L ; Gebrehiwot M ; Stryamets N ; Johansson KE ; Garrido P ; Naumov V ; Manton M ;	2017	Comparator
A fas legelok es legeloerdok hasznalata magyarorszagi pasztorok es gazdalkodok tudasa alapjan.	Varga A ; Samu Z T; Molnar Z ;	2017	Non-English Language
A review of Community-Based Natural Resource Management.	Milupi I D; Somers M J; Ferguson W ;	2017	Practice/Intervention
Agroforestry Can Enhance Food Security While Meeting Other Sustainable Development Goals	Waldron, A; Garrity, D; Malhi, Y; Girardin, C; Miller, DC; Seddon, N	2017	Type of Study
Agroforestry in the UK.	Burgess P ;	2017	Type of Study
Agroforestry in the UK.	Burgess P ;	2017	Type of Study - Review type
Agroforestry Practices and Soil Ecosystem Services	Udawatta R.P., Gantzer C.J., Jose S.	2017	Type of Study
Agroforestry systems of high nature and cultural value in Europe: provision of commercial goods and other ecosystem services	Moreno G ; Aviron S ; Berg S ; Crous-Duran J ; Franca A ; de Jalón ; S G ; Hartel T ; Mirck J ; Pantera A ; Palma J H.N; Paulo J A; Re G A; Sanna F ; Thenail C ; Varga A ; Viaud V ; Burgess P J;	2017	Type of Study
Agroforestry systems of high nature and cultural value in Europe: provision of commercial goods and other ecosystem services	Moreno G ; Aviron S ; Berg S ; Crous-Duran J ; Franca A ; de Jalón ; S G ; Hartel T ; Mirck J ; Pantera A ; Palma J H.N; Paulo J A; Re G A; Sanna F ; Thenail C ; Varga A ; Viaud V ; Burgess P J;	2017	Type of Study - Review type
Agroforestry-Participatory Domestication of Trees	Leakey, RRB	2017	Type of Study
Agronomic Management for Enhancing Plant Tolerance to Abiotic Stresses-Drought, Salinity, Hypoxia, and Lodging	Mariani, L; Ferrante, A	2017	Type of Study
Agronomic management for enhancing plant tolerance to abiotic stresses—drought, salinity, hypoxia, and lodging	Mariani L., Ferrante A.	2017	Type of Study
An assessment of historical and contemporary diet breadth in polylectic Andrena bee species	Wood TJ ; Roberts SPM ;	2017	Type of Study
An economic perspective on land use decisions in agricultural landscapes: insights from the TEEB Germany study.	Albert C ; Schroter-Schlaack C ; Hansjurgens B ; Dehnhardt A ; Doring R ; Job H ; Koppel J ; Kratzig S ; Matzdorf B ; Reutter M ; Schaltegger S ; Scholz M ; Siegmund-Schultze M ; Wiggering H ; Woltering M ; Haaren C von;	2017	Type of Study
Application of a coupled human natural system framework to organize and frame challenges and opportunities for biodiversity conservation on private lands.	Quinn JE ; Wood JM ;	2017	Type of Study
Aquatic Ecosystem Impacts of Land Sharing Versus Sparing: Nutrient Loading to Southeast Asian Rivers	Koning A A; Moore J ; Suttidate N ; Hannigan R ; McIntyre P B;	2017	Country
Assessing the habitat suitability of agricultural landscapes for characteristic breeding bird guilds using landscape metrics	Borges F ; Glemnitz M ; Schultz A ; Stachow U ;	2017	Type of Study
Augmentation des stocks d'humus dans un systeme agroforestier de sept ans en Suisse centrale.	Seitz B ; Carrard E ; Burgos S ; Tatti D ; Herzog F ; Jager M ; Sereke F ;	2017	Non-English Language
Aviation biofuel from integrated woody biomass in southern Australia	McGrath JF ; Goss KF ; Brown MW ; Bartle JR ; Abadi A ;	2017	Type of Study
Bayesian inferences of arthropod movements between hedgerows and orchards	Lefebvre M ; Papaix J ; Mollot G ; Deschodt P ; Lavigne C ; Ricard JM ; Mandrin JF ; Franck P ;	2017	Comparator
Bioenergy production on marginal land in Canada: Potential, economic feasibility, and greenhouse gas emissions impacts	Liu TT ; Huffman T ; Kulshreshtha S ; McConkey B ; Du YN ; Green M ; Liu JG ; Shang JL ; Geng XY ;	2017	Type of Study - Model/Simulation
Bjorkehagen - kulturmarkstype eller tilstandsvariasjon?	Austad I ; Hauge L ;	2017	Non-English Language
Calidad de Andosols en sistemas forestal, agroforestal y agricola con diferentes manejos en Zacatlan, Puebla.	Hernandez Ordonez J. O; Gutierrez Castorena M. del C; Ortiz Solorio C. A; Sanchez Guzman P; Angeles Cervantes E;	2017	Country
Can native shrubs facilitate the early establishment of contrasted co-occurring oaks in Mediterranean grazed areas?	Costa A ; Villa S ; Alonso P ; Garcia-Rodriguez JA ; Martin FJ ; Martinez-Ruiz C ; Fernandez-Santos B ;	2017	Type of Study - Field trial
Carbon Sequestration: Nutrient Management	Manna, MC; Singh, M; Wanjari, RH; Mandal, A; Patra, AK	2017	Type of Study
Carbon storage in hedge biomass-A case study of actively managed hedges in England	Axe MS ; Grange ID ; Conway JS ;	2017	Type of Study - Field trial
Case 5: Arbratatouille - A participative project updating agroforestry techniques	Shaw B J;	2017	Outcome
Case 6: Wild birds in traditional orchards - Testing strategies for biodiversity conservation	Shaw B J;	2017	Type of Study
CEUR Workshop Proceedings		2017	Type of Study
Characterization and Regulation of Aquaporin Genes of Sorghum [Sorghum bicolor (L.) Moench] in Response to Waterlogging Stress	Alejandra Abril (Graduate Program in Plant Molecular and Cellular Biology, University of Florida, GainesvilleFL, United States),Felix B. Fritschi (Division of Plant Sciences, University of Missouri, ColumbiaMO, United States),Robert P. Koester (Division of Plant Sciences, University of Missouri, ColumbiaMO, United States),Arun P. Dhanapal (Division of Plant Sciences, University of Missouri, Colum…	2017	Practice/Intervention
Cinderella agroforestry systems	Nair, PKR; Viswanath, S; Lubina, PA	2017	Type of Study
City region food systems special section.	[Anonymous] ;	2017	Type of Study
Climate-smart cropping systems for temperate and tropical agriculture: mitigation, adaptation and trade-offs	Debaeke P ; Pellerin S ; Scopel E ;	2017	Type of Study
Climate-smart cropping systems for temperate and tropical agriculture: mitigation, adaptation and trade-offs	Debaeke P ; Pellerin S ; Scopel E ;	2017	Type of Study - Review type
Colorado Residents' Familiarity, Aesthetic Evaluations, and Approval of Forest Management Practices	Peterson CL ; Vaske JJ ;	2017	Population
Combined effects of landscape composition and heterogeneity on farmland avian diversity	Santana J ; Reino L ; Stoate C ; Moreira F ; Ribeiro PF ; Santos JL ; Rotenberry JT ; Beja P ;	2017	Practice/Intervention
Concentrations of Radionuclides (Ra-226, Th-232, K-40, and Cs-137) in Chernozems of Volgograd Oblast Sampled in Different Years	Aparin BF ; Mingareeva EV ; Sanzharova NI ; Sukhacheva EY ;	2017	Country
Costs and benefits of shelterbelts: A review of producers' perceptions and mind map analyses for Saskatchewan, Canada	Rempel JC ; Kulshreshtha SN ; Amichev BY ; Van Rees KCJ ;	2017	Comparator
Crop-to-wild gene flow and its fitness consequences for a wild fruit tree: Towards a comprehensive conservation strategy of the wild apple in Europe	Feurtey A ; Cornille A ; Shykoff JA ; Snirc A ; Giraud T ;	2017	Practice/Intervention
Czech traditional agroforestry: historic accounts and current status	Krčmářová J ; Jeleček L ;	2017	Type of Study
Determinants of the Acceptance of Sustainable Production Strategies among Dairy Farmers: Development and Testing of a Modified Technology Acceptance Model	Naspetti S ; Mandolesi S ; Buysse J ; Latvala T ; Nicholas P ; Padel S ; Van Loo EJ ; Zanoli R ;	2017	Outcome
Do large carnivores use riparian zones? Ecological implications for forest management	Phoebus I ; Segelbacher G ; Stenhouse GB ;	2017	Comparator
Does functional soil microbial diversity contribute to explain within-site plant -diversity in an alpine grassland and a dehesa meadow in Spain?	Araya YN ; Bartelheimer M ; Valle CJ ; Crujeiras RM ; Garcia-Baquero G ;	2017	Type of Study
Does organic farming enhance biodiversity in Mediterranean vineyards? A case study with bats and arachnids	Froidevaux JSP ; Louboutin B ; Jones G ;	2017	Type of Study
Doing more with less: Removing trees in a prairie system improves value of grasslands for obligate bird species	Tack Jason D; David E Naugle; Frank R Quamen; Kyle Kelsey ;	2017	Population
Ecological and social perspectives of European wooded grasslands.	Plieninger T ;	2017	Type of Study
Ecological focus areas and beneficial insect (Coleoptera: Carabidae) conservation for pest control: habitat suitability and farm specific factors.	Warner D J; Tzilivakis J ; Green A ; Lewis K A;	2017	Type of Study
Ecosystem service delivery of agri-environment measures: A synthesis for hedgerows and grass strips on arable land	Van Vooren L ; Reubens B ; Broekx S ; De Frenne P ; Nelissen V ; Pardon P ; Verheyen K ;	2017	Type of Study - Review type
Ecosystem services in orchards. A review	Demestihas C ; Plénet D ; Génard M ; Raynal C ; Lescourret F ;	2017	Type of Study
Ecosystem services provision: how compatible are species conservation and livestock rearing?	Roig S ; Lopez-Sanchez A ; Castilla M A; Puente J de la;	2017	Comparator
Ecosystem-scale impacts of non-timber forest product harvesting: effects on soil nutrients	Ruwanza S., Shackleton C.M.	2017	Country
Effect of changing land use from virgin brigalow (Acacia harpophylla) woodland to a crop or pasture system on sediment, nitrogen and phosphorus in runoff over 25 years in subtropical Australia	Elledge A ; Thornton C ;	2017	Practice/Intervention
Effect of combined deficit irrigation and grass competition at plantation on peach tree root distribution.	Forey O ; Temani F ; Wery J ; Jourdan C ; Metay A ;	2017	Comparator
Effect of weed control methods on growth of five temperate agroforestry tree species in Saskatchewan	Schroeder WR ; Naeem H ;	2017	Comparator
Effects of Grazing Intensity on the Regeneration of Woody Species in an Oak Woodland	Lempesi A ; Eleftheriadou A ; Delivasi Z ; Psyllidou A ; Korakis G ; Kyriazopoulos AP ;	2017	Comparator
Effects of grazing management and buffer strips on metal runoff from pastures fertilized with poultry litter	Pilon C ; Moore P A; Jr ; Pote D H; Martin J W; DeLaune P B;	2017	Type of Study - Field trial
Effects of nitrogen fertilization and nitrification inhibitor product on vegetative growth, production and oil quality in â€˜Arbequinaâ€™ hedgerow and â€˜Picualâ€™ vase-trained orchards	M. GÃ³mez-del-Campo (Dpto. ProducciÃ³n Agraria. Universidad PolitÃ©cnica de Madrid),J. M. GarcÃ­a (Dpto. BioquÃ­mica y BiologÃ­a Molecular de Productos Vegetales. Instituto de la Grasa (CSIC)),A. Centeno (Dpto. ProducciÃ³n Agraria. Universidad PolitÃ©cnica de Madrid)	2017	Practice/Intervention
Effects of nitrogen fertilization and nitrification inhibitor product on vegetative growth, production and oil quality in 'Arbequina' hedgerow and 'Picual' vase-trained orchards	Centeno A ; Garcia JM ; Gomez-del-Campo M ;	2017	Practice/Intervention
Effects of walnut trees on biological nitrogen fixation and yield of intercropped alfalfa in a Mediterranean agroforestry system.	Querne A ; Battie-Laclau P ; Dufour L ; Wery J ; Dupraz C ;	2017	Type of Study - Field trial
Effects of weather variability and geese on population dynamics of large herbivores creating opportunities for wood-pasture cycles : A modelling approach	Kramer, K.,Cornelissen, P.,Groot Bruinderink, G.W.T.A.,Kuiters, A.T.,Lammertsma, D.R.,Vulink, J.T.,Wieren, van, S.E.,Prins, H.H.T.	2017	Type of Study - Model/Simulation
Farmer perception of benefits, constraints and opportunities for silvoarable systems: Preliminary insights from Bedfordshire, England	Graves AR ; Burgess PJ ; Liagre F ; Dupraz C ;	2017	Type of Study
Forest management and carbon sequestration in the Mediterranean region: A review	Ruiz-Peinado, R; Bravo-Oviedo, A; Lopez-Senespleda, E; Bravo, F; del Rio, M	2017	Type of Study
Grazing pressure impacts on two Aristida/Bothriochloa native pasture communities of central Queensland	Hall T J; Jones P ; Silcock R G; Filet P G;	2017	Could not find full text
Greenhouse gas emissions along a shelterbelt-cropped field transect	Amadi CC ; Farrell RE ; Van Rees KCJ ;	2017	Type of Study - Field trial
Greenhouse gas emissions along a shelterbelt-cropped field transect	Amadi, Chukwudi C. ; Van Rees, Ken C.J. ; Farrell, Richard E.	2017	Type of study - Field trial
Greenhouse gas emissions in an agroforestry system of the southeastern USA	Franzluebbers AJ ; Chappell JC ; Shi W ; Cubbage FW ;	2017	Comparator
Habitat selection of European badger Meles meles in a highly fragmented forest landscape in Northern Italy: The importance of hedgerows and agro-forestry systems	Chiatante G ; Dondina O ; Lucchelli M ; Bani L ; Meriggi A ;	2017	Comparator
Hair sheep performance in a mid-stage deciduous Appalachian silvopasture	Fannon A G; Fike J H; Greiner S P; Feldhake C M; Wahlberg M A;	2017	Type of Study - Field trial
Hedgerow benefits align with food production and sustainability goals	Long RF ; Garbach K ; Morandin LA ;	2017	Type of Study
Hedgerow benefits align with food production and sustainability goals	Long RF ; Garbach K ; Morandin LA ;	2017	Type of Study - Review type
Herbage production, nutritive value and animal productivity within hardwood silvopasture, open and mixed pasture systems in Appalachia, United States	Neel JPS ; Belesky DP ;	2017	Type of Study - Field trial
Home gardenscapes as sustainable landscape management on St. Eustatius, Dutch Caribbean	Berkowitz B N; Medley K E;	2017	Comparator
How is agroforestry perceived in Europe? An assessment of positive and negative aspects by stakeholders	García de Jalón; S ; Burgess P J; Graves A ; Moreno G ; McAdam J ; Pottier E ; Novak S ; Bondesan V ; Mosquera-Losada R ; Crous-Durán J ; Palma J H.N; Paulo J A; Oliveira T S; Cirou E ; Hannachi Y ; Pantera A ; Wartelle R ; Kay S ; Malignier N ; van Lerberghe ; P ; Tsonkova P ; Mirck J ; Rois M ; Kongsted A G; Thenail C ; Luske B ; Berg S ; Gosme M ; Vityi A ;	2017	Type of Study
How scattered trees matter for biodiversity conservation in active pastures	Siqueira FF ; Calasans LV ; Furtado RQ ; Carneiro VMC ; van den Berg E ;	2017	Country
Human-Landscape Interactions during the Early and High Medieval Period in Central Spain Based on New Estimates of Sediment Yield from the Melque Agricultural Complex	Ortega R ; Vanacker V ; Sanjurjo-Sanchez J ; Miralles I ;	2017	Practice/Intervention
Impact of Agroecological Infrastructures on the Dynamics of Dysaphis plantaginea (Hemiptera: Aphididae) and Its Natural Enemies in Apple Orchards in Northwestern France	Albert L ; Franck P ; Gilles Y ; Plantegenest M ;	2017	Comparator
Improving water resilience with more perennially based agriculture	Basche AD ; Edelson OF ;	2017	Type of Study
Improving water resilience with more perennially based agriculture	Basche AD ; Edelson OF ;	2017	Type of Study - Review type
Influence of crop type, heterogeneity and woody structure on avian biodiversity in agricultural landscapes	Wilson S ; Mitchell GW ; Pasher J ; McGovern M ; Hudson MAR ; Fahrig L ;	2017	Type of Study
Influence of umbrella pine (Pinus pinea L.) stand type and tree characteristics on cone production.	Goncalves A C; Afonso A ; Pereira D G; Pinheiro A ;	2017	Comparator
Influences on farmer and rancher interest in supplying woody biomass for energy in the US Northern Great Plains	Hand A M; Bowman T ; Tyndall J C;	2017	Outcome
Inhibition of forage seed germination by leaf litter extracts of overstory hardwoods used in silvopastoral systems	Halvorson JJ ; Belesky DP ; West MS ;	2017	Type of Study
'Innovation from the Past': Silvopastoral systems in Hungary in the light of Hungarian ethnographic literature	Varga A ;	2017	Could not find full text
Integrated crop–livestock–forestry systems: prospects for a sustainable agricultural intensification	Alves B.J.R., Madari B.E., Boddey R.M.	2017	Type of Study
Introduction to Environmental Biotechnology	Singh, RL	2017	Practice/Intervention
IOP Conference Series: Earth and Environmental Science		2017	Type of Study
IOP Conference Series: Earth and Environmental Science		2017	Type of Study - Review type
Land management strategies for improving water quality in biomass production under changing climate.	Ha Miae ; Wu May ;	2017	Practice/Intervention
Land use change and soil carbon pools: evidence from a long-term silvopastoral experiment	Fornara D A; Olave R ; Burgess P ; Delmer A ; Upson M ; McAdam J ;	2017	Type of Study - Field trial
L'assestamento forestale basato su servizi ecosistemici e pagamenti per servizi ecosistemici: considerazioni a valle del progetto LIFE+ Making Good Natura.	Gaglioppa P ; Guadagno R ; Marino D ; Marucci A ; Palmieri M ; Pellegrino D ; Schirpke U ; Caracausi C ;	2017	Non-English Language
Leaf decomposition of cork oak under three different land uses within a montado of southern Portugal	Arosa ML ; Costa SR ; Freitas H ;	2017	Comparator
Legume-rich sown permanent pastures in Iberian Dehesas: influence on biodiversity and soil carbon sequestration.	Hernandez-Esteban A ; Lopez-Diaz M L; Moreno Marcos G;	2017	Type of Study
Long-distance dispersal of non-native pine bark beetles from host resources	Chase KD ; Kelly D ; Liebhold AM ; Bader MKF ; Brockerhoff EG ;	2017	Comparator
Long-term effects of grazing management and buffer strips on soil erosion from pastures	Pilon C ; Moore P A; Jr ; Pote D H; Pennington J H; Martin J W; Brauer D K; Raper R L; Dabney S M; Lee J ;	2017	Type of Study - Field trial
Long-term influence of stand thinning and repeated fertilization on forage production in young lodgepole pine forests	Lindgren PMF ; Sullivan TP ; Ransome DB ; Sullivan DS ; Zabek L ;	2017	Type of Study - Field trial
Low-carbon agriculture in South America to mitigate global climate change and advance food security	Sá J.C.D.M., Lal R., Cerri C.C., Lorenz K., Hungria M., de Faccio Carvalho P.C.	2017	Type of Study - Model/Simulation
Mapping and analysing historical indicators of ecosystem services in Germany	Dittrich A ; von Wehrden ; H ; Abson D J; Bartkowski B ; Cord A F; Fust P ; Hoyer C ; Kambach S ; Meyer M A; Radzevičiūtė R ; Nieto-Romero M ; Seppelt R ; Beckmann M ;	2017	Comparator
Mediterranean mesocarnivores in spatially structured managed landscapes: community organisation in time and space	Curveira-Santos G ; Marques TA ; Bjorklund M ; Santos-Reis M ;	2017	Type of Study
Mediterranean pine nuts from forests and plantations,Agropine 2016: 2nd International Meeting on Mediterranean Stone Pine for Agroforestry	Carrasquinho, I,Correia, A C,Mutke, S	2017	Type of Study
Methodology to design agroecological orchards: Learnings from on-station and on-farm experiences	Simon, S; Lesueur-Jannoyer, M; Plenet, D; Lauri, PE; Le Bellec, F	2017	Practice/Intervention
Microbial biofertilizer interventions in augmenting agroforestry	Dubey K ; Dubey K P; Pandey A ; Tripathi P ;	2017	Country
Modeling shade tree use by beef cattle as a function of black globe temperature and time of day	Foust, AM; Headlee, WL	2017	Type of study - Field trial
Modelling and valuing the environmental impacts of arable, forestry and agroforestry systems: a case study	García de Jalón; S ; Graves A ; Palma J H.N; Williams A ; Upson M ; Burgess P J;	2017	Type of Study - Model/Simulation
Multiple ecosystem services provision and biomass logistics management in bioenergy buffers: A state-of-the-art review	Ferrarini A ; Serra P ; Almagro M ; Trevisan M ; Amaducci S ;	2017	Type of Study - Review type
Multi-temporal monitoring of a regional riparian buffer network (>12,000 km) with LiDAR and photogrammetric point clouds	Michez, Adrien,PiÃ©gay, HervÃ©,Lejeune, Philippe,Claessens, Hugues	2017	Type of Study
Oportunidades de conservacion del bosque de niebla a traves del manejo alternativo: los agroecosistemas cafetaleros.	Sosa-Fernandez V ; Lopez-Morgado R ; Toledo-Aceves T ; Barcenas-Pazos G ;	2017	Country
Phytoremediation for hazardous liquid industrial waste using six famous trees species in Al Wafrah, Kuwait.	Al-Ibrahim M ; Mohammad A S;	2017	Practice/Intervention
Plot-, farm-, and watershed-scale effects of coffee cultivation in runoff and sediment production in western Puerto Rico	Ramos-Scharron CE ; Figueroa-Sanchez Y ;	2017	Practice/Intervention
Population genetic structure and sex-biased dispersal of the hazel dormouse (Muscardinus avellanarius) in a continuous and in a fragmented landscape in central Italy	Bani L ; Orioli V ; Pisa G ; Fagiani S ; Dondina O ; Fabbri E ; Randi E ; Sozio G ; Mortelliti A ;	2017	Practice/Intervention
Possible role of carob tree (Ceratonia siliqua l.) in fire protection of agro-forest systems of croatian south adriatic islands regarding the similarities with other mediterranean countries	Srečec S., Kremer D., Karlović K., Purgar D.D., Erhatić R.	2017	Type of Study
Reflections on four decades of land restoration in Australia	Campbell A ; Alexandra J ; Curtis D ;	2017	Outcome
Relationships between diversity of carabid communities and pest predation levels in different farming and landscape contexts in hedgerow network landscapes	Aviron, StÃ©phanie,Plantegenest, Manuel,Alignier, Audrey	2017	Practice/Intervention
Relationships between diversity of natural enemies and pest predation levels in different farming and landscape contexts	Aviron, StÃ©phanie,Djoudi, El Aziz,Alignier, Audrey,Plantegenest, Manuel,Petillon, Julien	2017	Type of Study
Riparian and landscape disturbance effects on stream fish community composition in an agriculturally-dominated drainage	Kludt NB ; Kelsch SW ; Newman RA ; Rundquist BC ;	2017	Type of Study
Role of Avian Seed Dispersers in Tree Recruitment in Woodland Pastures	Martínez D ; García D ;	2017	Type of Study
Semi-natural habitats support biological control, pollination and soil conservation in Europe. A review	Holland JM ; Douma JC ; Crowley L ; James L ; Kor L ; Stevenson DRW ; Smith BM ;	2017	Type of Study - Review type
Shade for outdoor pigs is important.	Andersen H M. L; Schild S L. A; Jakobsen M ;	2017	Type of Study
Shaded Coffee and Cocoa - Double Dividend for Biodiversity and Small-scale Farmers	Rosalien EJ ; Pita AV ; Maria JS ; Rene GAB ;	2017	Country
Silvopasture practices and perspectives in the Northeastern United States	Orefice J ; Carroll J ; Conroy D ; Ketner L ;	2017	Outcome
Small natural features with large ecological roles in ancient agricultural landscapes of Central Europe - history, value, status, and conservation	Poschlod P ; Braun-Reichert R ;	2017	Type of Study
Small natural features with large ecological roles in ancient agricultural landscapes of Central Europe - history, value, status, and conservation	Poschlod P ; Braun-Reichert R ;	2017	Type of Study - Review type
Small-scale spatial variation of soil organic matter pools generated by cork oak trees in Mediterranean agro-silvo-pastoral systems	Cappai C ; Kemanian AR ; Lagomarsino A ; Roggero PP ; Lai R ; Agnelli AE ; Seddaiu G ;	2017	Comparator
Smart Rural Buildings: Food Security, Safety and Sustainability - SAIE 2016, Bologna, Italy, 20-21 October 2016.	[Anonymous] ;	2017	Type of Study
Social preference-based valuation of the links between home gardens, ecosystem services, and human well-being in Lefke Region of North Cyprus	Ciftcioglu G C;	2017	Comparator
Soil and vegetation influence in plants natural radionuclides uptake at a uranium mining site	Charro E ; Moyano A ;	2017	Comparator
Soil Carbon Sequestration: An Alternative Option for Climate Change Mitigation	Goyal, MK; Royal, I	2017	Type of Study
Soil CO2, CH4 and N2O emissions from production fields with planted and remnant hedgerows in the Fraser River Delta of British Columbia	Thiel B ; Krzic M ; Gergel S ; Terpsma C ; Black A ; Jassal R ; Smukler SM ;	2017	Comparator
Soil fertilisation contributes to mitigating forest fire hazard associated with Cistus monspeliensis L. (rock rose) shrublands	Bagella, S; Sitzia, M; Roggero, PP	2017	Type of Study
Sparse trees and shrubs confers a high biodiversity to pastures: Case study on spiders from Transylvania	Galle R ; Urak I ; Nikolett GS ; Hartel T ;	2017	Country
Spatial analysis of the habitat and distribution of Osmoderma eremita (Scop.) in trees outside of woodlands.	Dodelin B ; Gaudet S ; Fantino G ;	2017	Type of Study
Spatial Valuation of Forests' Environmental Assets: An Application to Andalusian Silvopastoral Farms	Ovando P ; Caparros A ; Diaz-Balteiro L ; Pasalodos M ; Begueria S ; Oviedo JL ; Montero G ; Campos P ;	2017	Type of Study - Model/Simulation
Spatio-temporal analysis of biodiversity, land-use mix and human population in a socio-ecological production landscape: A case study in the Hokuriku region, Japan	Uchiyama Y ; Kohsaka R ;	2017	Practice/Intervention
Spatio-Temporal Variability of Dissolved Metals in the Surface Waters of an Agroforestry Catchment with Low Levels of Anthropogenic Activity	Soto-Varela F ; Rodriguez-Blanco ML ; Taboada-Castro MM ; Taboada-Castro MT ;	2017	Practice/Intervention
Specialty Crops in Temperate Agroforestry Systems: Sustainable Management, Marketing and Promotion for the Midwest Region of the USA	Mori GO ; Gold M ; Jose S ;	2017	Type of Study - Field trial
Stakeholder perspectives of wood-pasture ecosystem services: A case study from Iberian dehesas	Garrido P ; Elbakidze M ; Angelstam P ; Plieninger T ; Pulido F ; Moreno G ;	2017	Type of Study
Stakeholders' perceptions on ecosystem services in Ostergotland's (Sweden) threatened oak wood-pasture landscapes	Garrido P ; Elbakidze M ; Angelstam P ;	2017	Type of Study
Subtle differences in birds detected between organic and nonorganic farms in Saskatchewan Prairie Parklands by farm pair and bird functional group	Kirk DA ; Lindsay KEF ;	2017	Type of Study
Subtle differences in birds detected between organic and nonorganic farms in Saskatchewan Prairie Parklands by farm pair and bird functional group	Kirk, David Anthony ; Freemark Lindsay, Kathryn E.	2017	Type of Study
Surface albedo raise in the South American Chaco: Combined effects of deforestation and agricultural changes	Houspanossian J ; Gimenez R ; Jobbagy E ; Nosetto M ;	2017	Country
Sustainability of terraced paddy fields in traditional satoyama landscapes of Japan	Fukamachi K ;	2017	Type of Study
Sustainable use of sewage sludge in acid soils within a circular economy perspective	Mosquera-Losada R ; Amador-Garcia A ; Munoz-Ferreiro N ; Santiago-Freijanes JJ ; Ferreiro-Dominguez N ; Romero-Franco R ; Rigueiro-Rodriguez A ;	2017	Practice/Intervention
Temperate agroforestry research: considering multifunctional woody polycultures and the design of long-term field trials	Lovell S T; Dupraz C ; Gold M ; Jose S ; Revord R ; Stanek E ; Wolz K J;	2017	Type of Study
The adaptation and mitigation potential of traditional agriculture in a changing climate	Altieri, MA; Nicholls, CI	2017	Type of Study
The benefits of hedgerows for pollinators and natural enemies depends on hedge quality and landscape context	Garratt MPD ; Senapathi D ; Coston DJ ; Mortimer SR ; Potts SG ;	2017	Comparator
The commons revisited: revalorizing the role of comuneiros in the redesign of urban agro-food and agroforestry systems.	Dominguez Garcia M. D; Swagemakers P ; Schmid O ;	2017	Comparator
The Dehesa silvopastoral systems as high nature value areas: interaction between agricultural uses and natural values.	Gomez-Sal A ; Velado-Alonso E ; Gonzalez-Garcia A ;	2017	Type of Study
The economic potential of Gevuina avellana in New Zealand planted forests	Holt L ; Murphy G ;	2017	Type of Study - Model/Simulation
The effects of roads on habitat selection and movement patterns of the American badger subspecies Taxidea taxus jacksoni in Ontario, Canada	Sunga J ; Sayers J ; Cottenie K ; Kyle CJ ; Ethier DM ;	2017	Outcome
The impact of continuous living cover on soil hydrologic properties: A meta-analysis	Basche A ; DeLonge M ;	2017	Type of Study - Field trial
The Impact of Continuous Living Cover on Soil Hydrologic Properties: A Meta-Analysis	Basche, Andrea ; DeLonge, Marcia	2017	Type of Study
The impact of swidden decline on livelihoods and ecosystem services in Southeast Asia: A review of the evidence from 1990 to 2015	Dressler WH ; Wilson D ; Clendenning J ; Cramb R ; Keenan R ; Mahanty S ; Bruun TB ; Mertz O ; Lasco RD ;	2017	Country
The landscapes of pasture in the province of Ciudad Real. Characterization and biogeographic evaluation	Sanz, MCD; Valencia, PJL	2017	Non-English Language
The potential of agroforestry to reduce atmospheric greenhouse gases in Canada: Insight from pairwise comparisons with traditional agriculture, data gaps and future research	Baah-Acheamfour M ; Chang SX ; Bork EW ; Carlyle CN ;	2017	Type of Study - Review type
The Role of Tree Domestication in Value Chain Development	Leakey, RRB	2017	Type of Study
The role of vegetative barriers such as fascines and dense shrub hedges in catchment management to reduce runoff and erosion effects: Experimental evidence of efficiency, and conditions of use	Richet J B; Ouvry J F; Saunier M ;	2017	Type of Study - Field trial
Topsoil organic carbon content in three representative silvo-pastoral areas at different elevation in Sardinia.	Re G A; Nieddu D ; Campesi G ; Dettori D ; Sassu M ; Sanna F ;	2017	Comparator
Towards resilient agro-forest systems in Mediterranean cities.	Biasi R ; Brunori E ; Serra P ; Perini L ; Salvati L ;	2017	Practice/Intervention
Tree Domestication in Agroforestry: Progress in the Second Decade (2003-2012)	Leakey, RRB	2017	Type of Study
Tree influence on soil and pasture: contribution of proximal sensing to pasture productivity and quality estimation in montado ecosystems	Serrano J ; Shahidian S ; Marques Da Silva; J ; Sales-Baptista E ; Ferraz De Oliveira; I ; Lopes De Castro; J ; Pereira A ; Cancela De Abreu; M ; Machado E ; Carvalho M D;	2017	Type of Study - Field trial
Tree legumes: an underexploited resource in warm-climate silvopastures	Dubeux JCB ; Muir JP ; Apolinario VXD ; Nair PKR ; Lira MD ; Sollenberger LE ;	2017	Type of Study
Tree legumes: an underexploited resource in warm-climate silvopastures	Dubeux JCB ; Muir JP ; Apolinario VXD ; Nair PKR ; Lira MD ; Sollenberger LE ;	2017	Type of Study - Review type
Trees for life: The ecosystem service contribution of trees to food production and livelihoods in the tropics	Reed J ; van Vianen J ; Foli S ; Clendenning J ; Yang K ; MacDonald M ; Petrokofsky G ; Padoch C ; Sunderland T ;	2017	Type of Study - Review type
Underutilised Species as the Backbone of Multifunctional Agriculture-The Next Wave of Crop Domestication	Leakey, RRB	2017	Type of Study
Use of shelterbelt pine trees as "stepping stones' by Hylastes ater in agricultural landscapes	Be M ; Chase KD ; Brockerhoff EG ;	2017	Type of Study
Using DNA metabarcoding to investigate honey bee foraging reveals limited flower use despite high floral availability	de Vere N ; Jones LE ; Gilmore T ; Moscrop J ; Lowe A ; Smith D ; Hegarty MJ ; Creer S ; Ford CR ;	2017	Population
Vegetation as a driver of temporal variations in slope stability: the impact of hydrological processes.	Kim J H; Fourcaud T ; Jourdan C ; Maeght J L; Mao Zhun ; Metayer J ; Meylan L ; Pierret A ; Rapidel B ; Roupsard O ; Rouw A de; Sanchez M V; Wang Yan ; Stokes A ;	2017	Country
Water quality changes in a short-rotation woody crop riparian buffer.	Rosa D J; Clausen J C; Kuzovkina Y ;	2017	Type of Study - Field trial
What is cocoa sustainability? Mapping stakeholders' socio-economic, environmental, and commercial constellations of priorities.	Krauss J ;	2017	Outcome
Wild bee abundance in temperate agroforestry landscapes: Assessing effects of alley crop composition, landscape configuration, and agroforestry area	Graham J B; Nassauer J I;	2017	Type of Study - Model/Simulation
A brief review of forestry history and forest management practice in the USA.	Gu Yao ; Zhu YongJie ; Jiang Wei ;	2016	Could not find full text
A comparative approach to assess the contribution of landscape features to aesthetic and recreational values in agricultural landscapes	van Zanten BT ; Zasada I ; Koetse MJ ; Ungaro F ; Hafner K ; Verburg PH ;	2016	Outcome
A fifty-year sustainability assessment of Italian agro-forest districts	Recanatesi F ; Clemente M ; Grigoriadis E ; Ranalli F ; Zitti M ; Salvati L ;	2016	Type of Study
A measure for the promotion of mountain ecological villages in South Korea: focus on the national mountain ecological village investigation of 2014	Choi SI ; Kang HM ; Kim H ; Lee CH ; Lee CK ;	2016	Practice/Intervention
A new view on EU agricultural landscapes: Quantifying patchiness to assess farmland heterogeneity	Weissteiner, CJ; Garcia-Feced, C; Paracchini, ML	2016	Outcome
A participatory approach to develop new products that promote social valorization of agroforestry systems.	Gaspar P ; Escribano M ; Mesias F J;	2016	Type of Study
A qualitative approach to study social perceptions and public policies in dehesa agroforestry systems	Gaspar P ; Escribano M ; Mesias FJ ;	2016	Type of Study
A rapid soundscape analysis to quantify conservation benefits of temperate agroforestry systems using low-cost technology.	Bobryk C W; Rega-Brodsky C C; Bardhan S ; Farina A ; He H S; Jose S ;	2016	Type of Study - Field trial
A systematic map of ecosystem services assessments around European agroforestry	Fagerholm N ; Torralba M ; Burgess PJ ; Plieninger T ;	2016	Type of Study - Review type
A territory scale analysis of habitat preferences of the declining Ortolan Bunting Emberiza hortulana	Brambilla M ; Gustin M ; Vitulano S ; Negri I ; Celada C ;	2016	Comparator
Adapting successional agroforestry systems to European context with collaborative methods.	Bouffartigue C ; Weckenbrock P ;	2016	Outcome
Adoption of silvopastoral systems and the sociocultural context of producers: support and limitations.	Zepeda Cancino R. M; Velasco Zebadua M. E; Nahed Toral J; Hernandez Garay A; Martinez Tinajero J. J;	2016	Country
Agforward: achievements during the first two years.	Burgess P J; Herder M den; Dupraz C ; Garnett K ; Graves A R; Hermansen J ; Liagre F ; Mirck J ; Moreno G ; Mosquera-Losada M R; Palma J ; Pantera A ; Plieninger T ;	2016	Outcome
Agr'eau: a farmer-centered grassroots effort to develop a resource-efficient, eco-friendly, climate-smart agriculture across the Adour-Garonne catchment basin (south-west of France).	Canet A ; Schreiber K ; Sirven B ; Beziat R ; Salvo E ; Balaguer F ;	2016	Type of Study
Agri-environment scheme habitat preferences of Yellowhammer Emberiza citrinella on English farmland	McHugh NM ; Goodwin CED ; Hughes S ; Leather SR ; Holland JM ;	2016	Comparator
Agroforestry as a catalyst for on-farm conservation and diversification. 15th North American Agroforestry Conference, Ames, Iowa, USA, 31 May-3 June 2015.	Zamora D ; Udawatta R P;	2016	Type of Study
Agroforestry as sustainable agriculture: An observation of tayal indigenous people’s collective action in Taiwan	Yen A C; Chen Y A;	2016	Outcome
Agroforestry as tool to mitigate and adapt to climate under lulucf accounting.	Mosquera-Losada M R; Santiago-Freijanes J J; Lawson G ; Balaguer F ; Vaets N ; Burgess P ; Rigueiro-Rodriguez A ;	2016	Type of Study
Agroforestry in the cap: eligibility.	Mosquera-Losada M R; Santiago-Freijanes J J; Pisanelly A ; Lamersdorf N ; Burguess P ; Fernandez-Lorenzo J L; Gonzalez-Hernandez P ; Ferreiro-Dominguez N ; Rigueiro-Rodriguez A ;	2016	Type of Study
Agroforestry research and extension education at 1890 universities and its impact in the Southeast	Karki U ; Idassi J ; Mentreddy SR ; Gurung N ; Karki L ; Bambo S ; Christian C ;	2016	Type of Study
Agroforestry research and extension education at 1890 universities and its impact in the Southeast	Karki U ; Idassi J ; Mentreddy SR ; Gurung N ; Karki L ; Bambo S ; Christian C ;	2016	Type of Study - Review type
Agroforestry systems of high natural and cultural value in Europe: structure, management, goods and services.	Moreno G ; Aviron S ; Berg S ; Burgess P J; Caceres Y ; Crous-Duran J ; Faias S P; Firmino P N; Fotiadis G ; Franca A ; Garcia de Jalon, S; Hartel T ; Lind T ; Lopez Bernal A; Mantzanas K ; Mirck J ; Palma J ; Pantera A ; Paulo J A; Papadopoulos A ; Papanastasis V ; Papaspyropoulos K ; Popa R ; Porqueddu C ; Rakosy L ; Re G A. (et al;	2016	Type of Study
Agroforestry systems of high natural and cultural value in Europe: structure, management, goods and services.	Moreno G ; Aviron S ; Berg S ; Burgess P J; Caceres Y ; Crous-Duran J ; Faias S P; Firmino P N; Fotiadis G ; Franca A ; Garcia de Jalon, S; Hartel T ; Lind T ; Lopez Bernal A; Mantzanas K ; Mirck J ; Palma J ; Pantera A ; Paulo J A; Papadopoulos A ; Papanastasis V ; Papaspyropoulos K ; Popa R ; Porqueddu C ; Rakosy L ; Re G A. (et al;	2016	Type of Study - Review type
An example of virtuous circle between the exploitation of boxwood and an organic hog farm.	Brahic N ; Bonvallet E ; Hanula G ;	2016	Type of Study
Beef Cattle Farms' Conversion to the Organic System. Recommendations for Success in the Face of Future Changes in a Global Context	Escribano AJ ;	2016	Comparator
Benefits and constraints associated to agroforestry systems: the case studies implemented in Italy within the agforward project.	Camilli F ; Pisanelli A ; Seddaiu G ; Franca A ; Bondesan V ; Rosati A ; Moreno G M; Pantera A ; Hermansen J E; Burgess P J;	2016	Outcome
Biodiversity Function and Resilience in Tropical Agroforestry Systems Including Shifting Cultivation	Norgrove L ; Beck J ;	2016	Country
Biodiversity Function and Resilience in Tropical Agroforestry Systems Including Shifting Cultivation	Norgrove, Lindsey ; Beck, Jon	2016	Country
Biomass residues for energy production and habitat preservation. Case study in a montado area in Southwestern Europe	Malico I ; Carrajola J ; Gomes CP ; Lima JC ;	2016	Type of Study - Model/Simulation
Bird and bat predation services in tropical forests and agroforestry landscapes	Maas B ; Karp D S; Bumrungsri S ; Darras K ; Gonthier D ; Huang J C.-C; Lindell C A; Maine J J; Mestre L ; Michel N L; Morrison E B; Perfecto I ; Philpott S M; Şekercioğlu Ç H; Silva R M; Taylor P J; Tscharntke T ; Van Bael ; S A ; Whelan C J; Williams-Guillén K ;	2016	Country
Cacao agroforestry systems have higher return on labor compared to full-sun monocultures	Armengot L ; Barbieri P ; Andres C ; Milz J ; Schneider M ;	2016	Country
Cacao agroforestry systems have higher return on labor compared to full-sun monocultures	Armengot, L; Barbieri, P; Andres, C; Milz, J; Schneider, M	2016	Country
Can birds play a role as High Nature Value indicators of montado system?	Catarino L ; Godinho C ; Pereira P ; Luis A ; Rabaca JE ;	2016	Comparator
Can hedgerow management mitigate the impacts of predation on songbird nest survival?	Dunn J C; Gruar D ; Stoate C ; Szczur J ; Peach W J;	2016	Comparator
Carbon capture and sequestration: The roles of agriculture and soils	Stout, B; Lal, R; Monger, C	2016	Type of Study
Carbon-neutral wool farming in south-eastern Australia	Doran-Browne NA ; Ive J ; Graham P ; Eckard RJ ;	2016	Comparator
Changing local land systems: Implications of a Chinese rubber plantation in Nambak District, Lao PDR	Friis C ; Reenberg A ; Heinimann A ; Schönweger O ;	2016	Country
Circles of live buffer strips in a center pivot to improve multiple ecosystem services and sustainability of irrigated agriculture in the southern Great Plains	Angadi SV ; Gowda PH ; Cutforth HW ; Idowu OJ ;	2016	Practice/Intervention
Circles of live buffer strips in a center pivot to improve multiple ecosystem services and sustainability of irrigated agriculture in the southern Great Plains	Angadi, SV; Gowda, PH; Cutforth, HW; Idowu, OJ	2016	Practice/Intervention
Climate regulation, energy provisioning and water purification: Quantifying ecosystem service delivery of bioenergy willow grown on riparian buffer zones using life cycle assessment	Styles D ; Borjesson P ; D'Hertefeldt T ; Birkhofer K ; Dauber J ; Adams P ; Patil S ; Pagella T ; Pettersson LB ; Peck P ; Vaneeckhaute C ; Rosenqvist H ;	2016	Type of Study - Model/Simulation
Co-design and establishment of innovative fruit-based agroforestry cropping systems in Belgium	Jamar L ; Rondia A ; Lateur M ; Minet L ; Froncoux A ; Stilmant D ;	2016	Type of Study - Field trial
Combining livestock and tree crops to improve sustainability in agriculture: a case study using the Life Cycle Assessment (LCA) approach	Paolotti, L; Boggia, A; Castellini, C; Rocchi, L; Rosati, A	2016	Type of Study - Model/Simulation
Commercial income and capital of hunting: an application to forest estates in Andalucia	Herruzo AC ; Martinez-Jauregui M ; Carranza J ; Campos P ;	2016	Comparator
Comparison of co-existing forestry and reindeer husbandry value chains in northern Sweden	Berg S ; Valinger E ; Lind T ; Suominen T ; Tuomasjukka D ;	2016	Type of Study
Complexity and agroforestry: ways to embrace the challenge.	Burgess P ; Jalon S G. de; Graves A ;	2016	Outcome
Cultivar and tree density as key factors in the long-term performance of super high-density olive orchards	Concepcion M. Diez (Universidad de Cordoba),Pablo Morello (Universidad de Cordoba),JUAN MORAL MORAL (UC-Davis),Diego Cabello (Universidad de Cordoba),Luis Rallo (Universidad de Cordoba),Diego Barranco (Universidad de Cordoba)	2016	Practice/Intervention
Current extent of agroforestry in Europe.	Herder M den; Moreno G ; Mosquera-Losada M R; Palma J H. N; Sidiropoulou A ; Santiago Freijanes J. J; Crous-Duran J ; Paulo J ; Tome M ; Pantera A ; Papanastasis V ; Mantzanas K ; Pachana P ; Plieninger T ; Burgess P J;	2016	Outcome
Development of home garden model for year round production and consumption for improving resource-poor household food security in Bangladesh	Ferdous Z ; Datta A ; Anal AK ; Anwar M ; Khan ASMMR ;	2016	Country
Diagnosing problems of fine sediment delivery and transfer in a lowland catchment	Grabowski RC ; Gurnell AM ;	2016	Practice/Intervention
Differences between urban and rural hedges in England revealed by a citizen science project	Gosling L ; Sparks TH ; Araya Y ; Harvey M ; Ansine J ;	2016	Practice/Intervention
Diverse landscapes have a higher abundance and species richness of spring wild bees by providing complementary floral resources over bees’ foraging periods	Mallinger R E; Gibbs J ; Gratton C ;	2016	Practice/Intervention
Do European agroforestry systems enhance biodiversity and ecosystem services? A meta-analysis	Torralba M ; Fagerholm N ; Burgess PJ ; Moreno G ; Plieninger T ;	2016	Type of Study - Review type
Drivers of Swiss agroforestry it's not all about money.	Sereke F ; Graves A R; Herzog F ;	2016	Type of Study - Model/Simulation
Ecological interactions between tree, crop, soil and environment in alley cropping systems in Flanders.	Pardon P ; Mertens J ; Reheul D ; Reubens B ; Verheyen K ;	2016	Type of Study - Field trial
Ecosystem services in agroforestry systems in Europe with an emphasis on biodiversity.	Kay S ; Herzog F ; Aviron S ; Crous J ; Herder M den; Ferreiro Dominguez N; Garcia de Jalon, S; Graves A ; Moreno G ; Palma J ; Plieninger T ; Szerencsits E ; Viorreta M T; Viaud V ;	2016	Type of Study
Effect of landscape features on the relationship between Ixodes ricinus ticks and their small mammal hosts	Perez G ; Bastian S ; Agoulon A ; Bouju A ; Durand A ; Faille F ; Lebert I ; Rantier Y ; Plantard O ; Butet A ;	2016	Comparator
Effect of trees on the reduction of nutrient concentrations in the soils of cultivated areas	Gikas GD ; Tsihrintzis VA ; Sykas D ;	2016	Comparator
Effects of agro-forestry activities, cattle-raising practices and food-related factors in badger sett location and use in Portugal	Hipolito D ; Santos-Reis M ; Rosalino LM ;	2016	Type of Study
Effects of hedgerows on bats and bush crickets at different spatial scales.	Lacoeuilhe A ; Machon N ; Julien J F; Kerbiriou C ;	2016	Comparator
Effects of tree alleys on soil structure and fertility: is there a general pattern?	Monnier Y ; Bissonnais Y le; Maeght J L; Erktan A ; Stokes A ;	2016	Comparator
Eight-year monitoring of the height growth and survivorship of seedlings of Pinus thunbergii Parl. planted with sand fence and bush hedge protection in a coastal sandy environment in Korea	Ewane EB ; Lee JH ; Lee HH ;	2016	Population
El uso pastoral como alternativa de gestion de los habitats vinculados a los Rebollares Ibericos.	Calvo P M. H;	2016	Non-English Language
Environmental and economic assessment of biomass sourcing from extensively cultivated buffer strips along water bodies.	Golkowska K ; Rugani B ; Koster D ; Oers C van;	2016	Practice/Intervention
Estimating carbon storage in windbreak trees on US agricultural lands	Possu WB ; Brandle JR ; Domke GM ; Schoeneberger M ; Blankenship E ;	2016	Type of Study - Model/Simulation
Estimating Nitrogen Load Resulting from Biofuel Mandates	Alshawaf M ; Douglas E ; Ricciardi K ;	2016	Type of Study - Model/Simulation
European immigration and food insecurity: relevance of lessons learned from agroforestry.	Toth G G; Nair P K; Reynolds T ;	2016	Outcome
Experts' perception of potential ecosystem services from agroforestry and other agro-ecological alternatives.	Grandgirard D ; Carre F ; Leclercq C ; Chemin F ; Beauchamp M ; Liagre F ;	2016	Type of Study
Exploring gender and forest, tree and agroforestry value chains: evidence and lessons from a systematic review.	Haverhals M ; Ingram V ; Elias M ; Basnett B S; Petersen S ;	2016	Country
Farmers' Willingness to Participate in Best Management Practices in Kentucky	Zhong Hua ; Qing Ping ; Hu Wuyang ;	2016	Outcome
Forage and Grasslands as Pollinator Habitat in North Dakota	Sanderson, Matt A.	2016	Type of Study
Forest gardens – new opportunities for urban children to understand and develop relationships with other organisms	Askerlund P ; Almers E ;	2016	Comparator
Forgotten Agricultural Heritage: Reconnecting food systems and sustainable development	Koohafkan P ; Altieri M A;	2016	Type of Study
From ancient olive agroforestry systems to modern conventional and organic olive monocultures: historical evolution of greenhouse gas emissions.	Brunori A ; Dini F ; Proietti P ; Nasini L ; Aguilera E ; Infante-Amate J ; Molina M G. de; Rosati A ;	2016	Type of Study - Model/Simulation
Fruit-trees in agroforestry systems - review and prospects for the temperate and Mediterranean zones.	Pe L ; Meziere D ; Dufour L ; Gosme M ; Simon S ; Gary C ; Jagoret P ; Wery J ; Dupraz C ;	2016	Outcome
Gastronomy, Tourism and the Media	Frost W ; Laing J ; Best G ; Williams K ; Strickland P ; Lade C ;	2016	Practice/Intervention
Global Perspectives on Agroforestry for the Management of Salt-affected Soils	Dagar, JC; Minhas, PS	2016	Type of Study
Global Tree Cover and Biomass Carbon on Agricultural Land: The contribution of agroforestry to global and national carbon budgets	Zomer, RJ; Neufeldt, H; Xu, JC; Ahrends, A; Bossio, D; Trabucco, A; van Noordwijk, M; Wang, MC	2016	Type of Study
Grassland birds demonstrate delayed response to large-scale tree removal in central North America	Thompson SJ ; Arnold TW ; Fieberg J ; Granfors DA ; Vacek S ; Palaia N ;	2016	Population
Grazer effects on plant species richness and tree debarking within orchard pastures.	Schmitz A ; Lopez-Sanchez A ; Roig S ; Isselstein J ;	2016	Comparator
Greenhouse Gases Gradients from a Poplar-Caragana Shelterbelt	Amadi Chukwudi C; Ken C J. Van Rees; Richard E Farrell;	2016	Could not find full text
Greening and producing: An economic assessment framework for integrating trees in cropping systems	Van Vooren L ; Reubens B ; Broekx S ; Pardon P ; Reheul D ; van Winsen ; F ; Verheyen K ; Wauters E ; Lauwers L ;	2016	Type of Study
Greening and producing: An economic assessment framework for integrating trees in cropping systems	Van Vooren L ; Reubens B ; Broekx S ; Pardon P ; Reheul D ; van Winsen ; F ; Verheyen K ; Wauters E ; Lauwers L ;	2016	Type of Study - Review type
Growth and yield results of timber trees mixed with poplar SRC: 9 years of an experimental plot in the Po Valley.	Facciotto G ; Paris P ; Bergante S ;	2016	Type of Study - Field trial
Habitat selection by female moose in the Canadian prairie ecozone	Laforge MP ; Michel NL ; Wheeler AL ; Brook RK ;	2016	Practice/Intervention
Herbicide-free establishment of short rotation agroforestry systems with different tree species - results from an organic field trial in Bavaria.	Winterling A ; Borchert H ; Hoge H ; Schmidt M ; Wiesinger K ;	2016	Type of Study - Field trial
Home garden ecosystem services valuation through a gender lens: A case study in the Catalan Pyrenees	Calvet-Mir L ; March H ; Corbacho-Monnï¿½ D ; Gï¿½mez-Baggethun E ; Reyes-Garcï¿½a V ;	2016	Practice/Intervention
How much commercial timber in your plot, how much carbon sequestrated in the trees, how much light available for undercrops? Terrestrial lidar is the right technology for addressing these questions.	Dauzat J ; Madelaine-Antin C ; Heurtebize J ; Lavalley C ; Vincent G ;	2016	Type of Study
How to manage hedgerows as effective ecological corridors for mammals: A two-species approach	Dondina O ; Kataoka L ; Orioli V ; Bani L ;	2016	Comparator
Impact of current riparian land on sediment retention in the Danube River Basin	Vigiak O ; Malagó A ; Bouraoui F ; Grizzetti B ; Weissteiner C J; Pastori M ;	2016	Type of Study - Model/Simulation
Impact of forest management on species richness: global meta-analysis and economic trade-offs.	Abhishek Chaudhary ; Burivalova Z ; Koh LianPin ; Hellweg S ;	2016	Country
Implementing Climate Change Adaptation in Cities and Communities: Integrating Strategies and Educational Approaches	Leal Filho ; Walter ; Adamson Kathryn ; Dunk Rachel M; Azeiteiro Ulisses M; Illingworth Sam ; Alves Fatima eds;	2016	Country
Importance of ecosystem services from agroforestry for local people.	Fagerholm N ; Oteros-Rozas E ; Raymond C M; Torralba M ; Moreno G ; Plieninger T ;	2016	Type of Study
Indigenous use of tropical biodiversity and ecosystem domestication	Guèze M ;	2016	Type of Study
Influence of tree pollarding on crop yield in a Mediterranean agroforestry system.	Dufour L ; Andre J ; Bec J le; Dupraz C ;	2016	Type of Study - Field trial
Interactive Effects of Trees and Nitrogen Supply on the Agronomic Characteristics of Warm-Climate Grasses	Pontes LD ; Giostri AF ; Baldissera TC ; Barro RS ; Stafin G ; Porfrio-da-Silva V ; Moletta JL ; Carvalho PCD ;	2016	Country
Interactive Effects of Trees and Nitrogen Supply on the Agronomic Characteristics of Warm-Climate Grasses	Pontes, LD; Giostri, AF; Baldissera, TC; Barro, RS; Stafin, G; Porfrio-da-Silva, V; Moletta, JL; Carvalho, PCD	2016	Country
Interactive influences of climate change and agriculture on aquatic habitat in a Pacific Northwestern watershed	DeBano S J; Wooster D E; Walker J R; McMullen L E; Horneck D A;	2016	Type of Study - Model/Simulation
Is there a future for organic production in high ecological value ecosystems?	Horrillo A ; Escribano M ; Mesias FJ ; Elghannam A ; Gaspar P ;	2016	Outcome
Labor forces and landscape management: Japanese case studies	Shimizu H ; Takatori C ; Kawaguchi N ;	2016	Practice/Intervention
Linking above - and belowground phenology of hybrid walnut in temperate agroforestry systems.	Mohamed A ; Monnier Y ; Mao Z ; Maeght J L; Jourdan C ; Sabatier S ; Stokes A ;	2016	Type of Study
Linking farm management and ecosystem service provision: Challenges and opportunities for soil erosion prevention in Mediterranean silvo-pastoral systems	Guerra CA ; Pinto-Correia T ;	2016	Type of Study
Live fences reduce the diurnal and seasonal fluctuations of soil CO2 emissions in livestock systems	Villanueva-Lopez, G; Martinez-Zurimendi, P; Ramirez-Aviles, L; Aryal, DR; Casanova-Lugo, F	2016	Country
Live fences reduce the diurnal and seasonal fluctuations of soil CO2 emissions in livestock systems.	Villanueva-Lopez G ; Martinez-Zurimendi P ; Ramirez-Aviles L ; Aryal D R; Casanova-Lugo F ;	2016	Country
Measurements and economics of carbon sequestration in temperate tree-based intercropping systems.	Alam M ; Olivier A ; Paquette A ;	2016	Could not find full text
Microclimate effects of short rotation tree-strips in Germany.	Kanzler M ; Bohm C ; Mirck J ;	2016	Type of Study - Field trial
Microclimate patterns in an agroforestry intercropped vineyard: first results.	Grimaldi J ; Fieuzal R ; Pelletier C ; Bustillo V ; Houet T ; Sheeren D ;	2016	Type of Study - Field trial
Microhabitat heterogeneity promotes soil fertility and ground-dwelling arthropod diversity in Mediterranean wood-pastures	Garcia-Tejero, S; Taboada, A	2016	Comparator
Microhabitat heterogeneity promotes soil fertility and ground-dwelling arthropod diversity in Mediterranean wood-pastures.	Garcia-Tejero S ; Taboada A ;	2016	Comparator
Mitigating greenhouse gas emissions from a subtropical Ultisol by using long-term no-tillage in combination with legume cover crops	Bayer, C; Gomes, J; Zanatta, JA; Vieira, FCB; Dieckow, J	2016	Country
Modelling at the edge: Habitat types driving the occurrence of common forest bird species at the altitudinal margin of their range	Brambilla M ; Pedrini P ;	2016	Type of Study
'More-than-human' resilience(s)? Enhancing community in Finnish forest farms	Herman A ;	2016	Practice/Intervention
Nitrogen credit trading as agroforestry payment for ecosystem service for riparian buffer establishment on Pennsylvania farmland.	Boleman P J; Jacobson M G;	2016	Type of Study - Model/Simulation
Nitrogen fixing symbiosis in a sustainable agriculture	Castro I V.E; Fareleira P ; Ferreira E ;	2016	Type of Study
Nitrogen fixing symbiosis in a sustainable agriculture	Castro I V.E; Fareleira P ; Ferreira E ;	2016	Type of Study - Review type
Nitrogen fluxes in chickpea grown in Mediterranean agroforestry systems	Mahieu, S; Metay, A; Brunel, B; Dufour, L	2016	Type of study - Field trial
Nitrogen fluxes in chickpea grown in Mediterranean agroforestry systems.	Mahieu S ; Metay A ; Brunel B ; Dufour L ;	2016	Type of Study - Field trial
Nitrogen removal in an afforested riparian zone: the contribution of denitrification processes	Boz B ; Gumiero B ;	2016	Comparator
Nitrous oxide fluxes and dissolved N gases (N-2 and N2O) within riparian zones along the agriculturally impacted San Joaquin River	Hinshaw SE ; Dahlgren RA ;	2016	Comparator
Non-random co-occurrence of native and exotic plant species in Mediterranean grasslands	de Miguel JM ; Martin-Fores I ; Acosta-Gallo B ; del Pozo A ; Ovalle C ; Sanchez-Jardon L ; Castro I ; Casado MA ;	2016	Comparator
Nutritive value and degradability of leaves from temperate woody resources for feeding ruminants in summer.	Emile J C; Delagarde R ; Barre P ; Novak S ;	2016	Type of Study
Of Trees and Sheep: Trade-Offs and Synergies in Farmland Afforestation in the Scottish Uplands	Beckert M ; Smith P ; Chapman S ;	2016	Type of Study - Field trial
Olive (Olea europea L.) and wild asparagus (Asparagus acutifolius L.) agroforestry system: asparagus performance and its best positioning in the olive orchard.	Mantovani D ; Benincasa P ; Rosati A ;	2016	Type of Study - Field trial
Options for agroforestry in the CAP 2014-2020.	Lawson G J; Balaguer F ; Palma J H. N; Papanastasis V ;	2016	Outcome
ORGANIC CARBON AND TOTAL NITROGEN IN THE DENSIMETRIC FRACTIONS OF ORGANIC MATTER UNDER DIFFERENT SOIL MANAGEMENT	PRADO, MARCELO RIBEIRO VILELA,RAMOS, FABRICIO TOMAZ,WEBER, OSCARLINA LÃšCIA DOS SANTOS,MÃœLLER, CAIO BATISTA	2016	Country
Participatory agroforestry development in Switzerland.	Mareike J ; Herzog F ;	2016	Outcome
Patterns and drivers of farm-level land use change in selected European rural landscapes	Kristensen S B.P; Busck A G; van der Sluis ; T ; Gaube V ;	2016	Outcome
Physiognomic structure of agro-forestry landscapes: method of evaluation and guidelines for design, on the example of the West Polesie Biosphere Reserve	Chmielewski TJ ; Kulak A ; Michalik-Sniezek M ; Lorens B ;	2016	Practice/Intervention
Population structure and fruit production of Pyrus bourgaeana D. are affected by land-use	Arenas-Castro S ; Fernandez-Haeger J ; Jordano-Barbudo D ;	2016	Outcome
Potential for Hybrid Poplar Riparian Buffers to Provide Ecosystem Services in Three Watersheds with Contrasting Agricultural Land Use	Fortier J ; Truax B ; Gagnon D ; Lambert F ;	2016	Comparator
Potential for Hybrid Poplar Riparian Buffers to Provide Ecosystem Services in Three Watersheds with Contrasting Agricultural Land Use	Fortier J ; Truax B ; Gagnon D ; Lambert F ;	2016	Type of Study - Model/Simulation
Potential of loblolly pine: switchgrass alley cropping for provision of biofuel feedstock	Haile S ; Palmer M ; Otey A ;	2016	Type of Study - Field trial
Prediction of soil organic carbon stock using visible and near infrared reflectance spectroscopy (VNIRS) in the field	Cambou A ; Cardinael R ; Kouakoua E ; Villeneuve M ; Durand C ; Barthes BG ;	2016	Type of Study
Prospects for Managing Salinity in Southern Australia Using Trees on Farmland	Marcar N ;	2016	Type of Study
Prospects for Managing Salinity in Southern Australia Using Trees on Farmland	Marcar N ;	2016	Type of Study - Review type
Quality and yield of seven forages grown under partial shading of a simulated silvopastoral system in east Texas.	Hill J ; Farrish K ; Oswald B ; Young L ; Shadow A ;	2016	Type of Study - Field trial
Quality of apple trees and apples in poultry free range areas.	Timmermans B ; Bestman M ;	2016	Comparator
Quantitative analysis of shelterbelts adjacent to fields exposed to road pollution in the area of the city of Poznan.	Janku K ; Mana M ; Arczynska-Chudy E ;	2016	Outcome
Relative crop yields of European silvoarable agroforestry systems.	Ivezic V ; Werf W van der;	2016	Type of Study
Relative crop yields of European silvoarable agroforestry systems.	Ivezic V ; Werf W van der;	2016	Type of Study - Review type
Response of ground beetles (Coleoptera: Carabidae) to vegetation structure in wildlife crossings.	Jung JongKook ; Park YuJeong ; Lee SunKyung ; Lee HyoSeok ; Park YoungGyun ; Lee JoonHo ; Choi TaeYoung ; Woo DongGul ;	2016	Non-English Language
Reviving wood-pastures for biodiversity and people: A case study from western Estonia	Roellig M ; Sutcliffe L M.E; Sammul M ; von Wehrden ; H ; Newig J ; Fischer J ;	2016	Comparator
Riparian management and stream bank erosion in New Zealand	Hughes AO ;	2016	Type of Study
Riparian management and stream bank erosion in New Zealand	Hughes AO ;	2016	Type of Study - Review type
Root biomass in a shifting cultivation system in the eastern periphery of Amazonia, and contribution of the babassu palm	de Sousa JTR ; Moraes FHR ; Gehring C ;	2016	Country
Setting ozone critical levels for annual Mediterranean pasture species: Combined analysiS of open-top chamber experiments	Sanz J ; Gonzalez-Fernandez I ; Elvira S ; Muntifering R ; Alonso R ; Bermejo-Bermejo V ;	2016	Type of Study - Field trial
Sewage sludge stabilisation and fertiliser value in a silvopastoral system developed with Eucalyptus nitens Maiden in Lugo (Spain)	Mosquera-Losada MR ; Ferreiro-Dominguez N ; Daboussi S ; Rigueiro-Rodriguez A ;	2016	Type of Study - Field trial
Shedding light on the self-consumption value of recreational hunting in European Mediterranean forests	Martínez-Jauregui M ; Herruzo A C; Campos P ; Soliño M ;	2016	Practice/Intervention
Shelterbelt as a best practice of improving agricultural production.	Vityi A ; Frank N ;	2016	Type of Study - Field trial
Silvopastoral Systems in Arid and Semiarid Zones of Chile	Rojas P ; Gonzalez M ; Benedetti S ; Yates P ; Sotomayor A ; Dube F ;	2016	Type of Study
Silvopastoral Systems in Arid and Semiarid Zones of Chile	Rojas P ; Gonzalez M ; Benedetti S ; Yates P ; Sotomayor A ; Dube F ;	2016	Type of Study - Review type
Silvopastoral Systems in Temperate Zones of Chile	Dube F ; Sotomayor A ; Loewe V ; Muller-Using B ; Stolpe N ; Zagal E ; Doussoulin M ;	2016	Type of Study - Field trial
Silvopastoral Systems in Temperate Zones of Chile	Dube F ; Sotomayor A ; Loewe V ; Muller-Using B ; Stolpe N ; Zagal E ; Doussoulin M ;	2016	Type of Study - Review type
Silvopastoral Systems in the Aysen and Magallanes Regions of the Chilean Patagonia	Sotomayor A ; Schmidt H ; Salinas J ; Schmidt A ; Sanchez-Jardon L ; Alonso M ; Moya I ; Teuber O ;	2016	Type of Study - Field trial
Silvopastoral Systems in the Subtropical and Temperate Zones of South America: An Overview	Peri PL ; Dube F ; Varella AC ;	2016	Outcome
Sistemas de silvopastoreo en predios familiares de Colonia Gestido (Uruguay).	Aguirre S ; Galvan G ; Gonzalez A ; Gonzalez T ; Bentancor A ; Souza J ;	2016	Non-English Language
Softening the agricultural matrix: a novel agri-environment scheme that balances habitat restoration and livestock grazing	Ansell D ; Fifield G ; Munro N ; Freudenberger D ; Gibbons P ;	2016	Type of Study
Soil and tree biomass carbon sequestration potential of silvopastoral and woodland-pasture systems in North East Scotland	Beckert MR ; Smith P ; Lilly A ; Chapman SJ ;	2016	Type of Study - Field trial
Soil carbon changes after establishing woodland and agroforestry trees in a grazed pasture	Upson MA ; Burgess PJ ; Morison JIL ;	2016	Type of Study - Field trial
Soil quality differences in a row-crop watershed with agroforestry and grass buffers	Weerasekara C ; Udawatta RP ; Jose S ; Kremer RJ ; Weerasekara C ;	2016	Type of Study - Field trial
Soil-atmosphere exchange of carbon dioxide, methane and nitrous oxide in shelterbelts compared with adjacent cropped fields	Amadi C C; Van Rees ; K C J; Farrell R E;	2016	Type of Study - Field trial
Soil-atmosphere exchange of carbon dioxide, methane and nitrous oxide in shelterbelts compared with adjacent cropped fields	Amadi, Chukwudi C. ; Van Rees, Ken C.J. ; Farrell, Richard E.	2016	Type of study - Field trial
SoilcOppatmosphere exchange of carbon dioxide, methane and nitrous oxide in shelterbelts compared with adjacent cropped fields	Amadi Chukwudi C; Ken C J. Van Rees; Richard E Farrell;	2016	Type of Study - Field trial
Spatial ecology and habitat use of adult Booted Eagles (Aquila pennata) during the breeding season: implications for conservation	Lï¿½pez-Lï¿½pez P ; de La Puente ; J ; Mellone U ; Bermejo A ; Urios V ;	2016	Type of Study
Spatial soil fertility gradient in a mature agroforestry system under a Mediterranean climate.	Guillot E ; Bertrand I ; Dufour L ; Dupraz C ; Hinsinger P ;	2016	Type of Study - Field trial
Special Issue: Traditional knowledge for sustainable forest management and provision of ecosystem services.	[Anonymous] ;	2016	Type of Study
Species Pairing and Edge Effects on Biomass Yield and Nutrient Uptake in Perennial Alley Cropping Systems	Gamble JD ; Johnson G ; Current DA ; Wyse DL ; Sheaffer CC ;	2016	Comparator
Stakeholder Perceptions of Landscape Changes in the Mediterranean Mountains of the North-Eastern Iberian Peninsula	Vila Subirós ; J ; Rodríguez-Carreras R ; Varga D ; Ribas A ; Úbeda X ; Asperó F ; Llausàs A ; Outeiro L ;	2016	Practice/Intervention
STAKEHOLDER PERCEPTIONS OF LANDSCAPE CHANGES IN THE MEDITERRANEAN MOUNTAINS OF THE NORTH-EASTERN IBERIAN PENINSULA	Subiros, JV; Rodriguez-Carreras, R; Varga, D; Ribas, A; Ubeda, X; Aspero, F; Llausas, A; Outeiro, L	2016	Practice/Intervention
Stan wiedzy mieszkancow wsi na temat znaczenia zadrzewien srodpolnych na przykladzie gminy Lubaczow.	Dudek T ; Polak A ;	2016	Non-English Language
State of the essential chemical elements in the soils of natural, agroforestry and monoculture systems.	Fernandez Ojeda P. R; Cristobal Acevedo D; Villanueva Morales A; Uribe Gomez M;	2016	Country
Sustainable food production in Sweden - to grow and eat from perennial intercropping systems - results from a participatory learning and action research project.	Bjorklund J ; Eksvard K ; Schaffer C ;	2016	Outcome
Sustainable land-application of biochar in agroforestry.	Nair V D; Nair P ; Chatterjee N ; Dari B ;	2016	Type of Study
Swiss farmers don't adopt agroforestry because they fear for their reputation	Sereke F ; Dobricki M ; Wilkes J ; Kaeser A ; Graves AR ; Szerencsits E ; Herzog F ;	2016	Comparator
Temporal effects dominate land use as factors affecting soil nematode communities in Mediterranean oak woodlands	Arosa, ML; Freitas, H; Costa, SR	2016	Comparator
Temporal effects dominate land use as factors affecting soil nematode communities in Mediterranean oak woodlands.	Arosa M L; Freitas H ; Costa S R;	2016	Comparator
The character of windbreaks and their influence on mitigation of soil erosion.	Rehacek D ; Khel T ; Kucera J ; Vopravil J ; Petera M ;	2016	Outcome
The Distribution of a Stream-breeding Salamander, Desmognathus ocoee, in Terrestrial Habitat Suggests the Ecological Importance of Low-order Streams	Connette, GM; Osbourn, MS; Peterman, WE	2016	Comparator
The economics of planting and producing biomass from willow (Salix spp.) living snow fences	Smith D ; Zamora DS ; Lazarus W ;	2016	Type of Study - Field trial
The effect of agricultural landscape type on field margin flora in south eastern Poland	Wrzesien M ; Denisow B ;	2016	Practice/Intervention
The effects of grazing management in montado fragmentation and heterogeneity	Almeida M ; Azeda C ; Guiomar N ; Pinto-Correia T ;	2016	Comparator
The ekuaro: a traditional agroforestry system michoacano.	Franco-Gaona A ; Ramirez-Valverde B ; Cruz-Leon A ; Sangerman-Jarquin D M; Juarez-Sanchez J P; Ramirez-Valverde G ;	2016	Country
The impact of ancestral heath management on soils and landscapes: A reconstruction based on paleoecological analyses of soil records in the central and southeastern Netherlands	Doorenbosch M ; Van Mourik ; J M ;	2016	Type of Study
The impacts of shifting cultivation on secondary forests dynamics in tropics: A synthesis of the key findings and spatio temporal distribution of research	Mukul SA ; Herbohn J ;	2016	Country
The impacts of shifting cultivation on secondary forests dynamics in tropics: A synthesis of the key findings and spatio temporal distribution of research	Mukul, Sharif A. ; Herbohn, John	2016	Country
The importance of shelterbelts: a case study from Eastern Hungary.	Honfy V ; Borovics A ; Csiha I ; Raso J ; Somogyi N ; Keseru Zs ;	2016	Comparator
The magnitude and spatial extent of influence of Faidherbia albida trees on soil properties and primary productivity in drylands	Sileshi GW ;	2016	Country
The quality of poplar wood from agroforestry: a comparison with forest plantation.	Kouakou S S; Marchal R ; Brancheriau L ; Guyot A ; Guibal D ;	2016	Type of Study - Field trial
The role of the level of intensification, productive orientation and self-reliance in extensive beef cattle farms	Escribano AJ ; Gaspar P ; Mesias FJ ; Escribano M ;	2016	Comparator
The sustainability of wildlife in agroforestry land.	Fratini R ; Riccioli F ; Argenti G ; Ponzetta M P;	2016	Practice/Intervention
The use of hedgerows as flight paths by moths in intensive farmland landscapes	Coulthard E ; McCollin D ; Littlemore J ;	2016	Type of Study - Field trial
Towards an energy-landscape integrated analysis? Exploring the links between socio-metabolic disturbance and landscape ecology performance (Mallorca, Spain, 1956-2011)	Marull J ; Font C ; Tello E ; Fullana N ; Domene E ; Pons M ; Galan E ;	2016	Type of Study
Towards multifunctionality of rural natural environments?-An economic valuation of the extended buffer zones along Danish rivers, streams and lakes	Munch A ; Nielsen SPP ; Racz VJ ; Hjalager AM ;	2016	Practice/Intervention
Towards the identification and assessment of HNV Dehesas: a meso-scale approach	Acebes P ; Pereira D ; Onate JJ ;	2016	Comparator
Traditional land uses enhanced plant biodiversity in a Mediterranean agro-silvo-pastoral system.	Bagella S ; Caria M C; Farris E ; Rossetti I ; Filigheddu R ;	2016	Comparator
Train the youth! Effect of water stress and intercropping on peach tree growth after plantation.	Forey O ; Wery J ; Metay A ;	2016	Comparator
Tree cover and injurious feather-pecking in commercial flocks of freerange laying hens: A follow up	Bright A ; Gill R ; Willings T H;	2016	Comparator
Tree-based intercropping systems: a potential land-use solution for climate change mitigation in Canadian agricultural landscapes.	Thevathasan N V; Gordon A M; Wotherspoon A ; Graungaard K ; Dunfield K ; Jeffries D ; Heck R ; Coleman R ; Voroney P ;	2016	Type of Study - Field trial
Tree-livestock interaction promotes nutrient shift and influences plant species richness in orchards.	Schmiedgen A ; Schmitz A ; Lopez-Sanchez A ; Roig S ; Isselstein J ;	2016	Could not find full text
Unexpected phenology and lifespan of shallow and deep fine roots of walnut trees grown in a silvoarable Mediterranean agroforestry system	Germon, A; Cardinael, R; Prieto, I; Mao, Z; Kim, J; Stokes, A; Dupraz, C; Laclau, JP; Jourdan, C	2016	Type of study - Field trial
Using the high conservation value forest concept and Pareto optimization to identify areas maximizing biodiversity and ecosystem services in cork oak landscapes.	Bugalho M N; Dias F S; Brinas B ; Cerdeira J O;	2016	Comparator
Using the yield-safe model to assess hypothetical Eucalyptus silvopastoral systems in Portugal.	Palma J H. N; Oliveira T S; Crous-Duran J ; Paulo J A;	2016	Type of Study - Model/Simulation
Water infiltration and soil water content in claypan soils influenced by agroforestry and grass buffers compared to row crop management	Sahin H ; Anderson S H; Udawatta R P;	2016	Type of Study - Field trial
What are the impacts of manipulating grazing and browsing by ungulates on plants and invertebrates in temperate and boreal forests? A systematic review protocol	Bernes C ; Jonsson B G; Junninen K ; Lõhmus A ; Macdonald E ; Müller J ; Sandström J ;	2016	Type of Study - Review type
What evidence exists for the effectiveness of on-farm conservation land management strategies for preserving ecosystem services in developing countries? A systematic map	Thorn J P.R; Friedman R ; Benz D ; Willis K J; Petrokofsky G ;	2016	Country
Wood energy plants and biomass supply chain in Southern Italy	Diego R ; Giorgio M ; Giuseppe L ; Alessandro D ;	2016	Practice/Intervention
Yield and nutritive value of alfalfa (Medicago sativa L.) in an olive (Olea europaea L.) alley-cropping practice.	Mantino A ; Ragaglini G ; Tozzini C ; Cappucci A ; Mele M ; Bonari E ;	2016	Type of Study - Field trial
A guild-based approach to assessing the influence of beech forest structure on bird communities.	Balestrieri R ; Basile M ; Posillico M ; Altea T ; Cinti B de; Matteucci G ;	2015	Practice/Intervention
Abiotic dissolution and biological uptake of nitrous oxide inMediterranean woodland and pasture soil	Warneke S., Macdonald B.C.T., Macdonald L.M., Sanderman J., Farrell M.	2015	Practice/Intervention
Against the grain: fourteen farmers adapt to climate change.	Hampel B ;	2015	Type of Study
Agricobio: agriculture et corridor ecologique a Guines role des bandes fleuries et des haies dans la protection des cultures.	Boutin M ; Petit K ; Oste S ; Devigne C ; Vanhee B ; Deville P ; Pernin C ; Grumiaux F ;	2015	Non-English Language
Agroecology and the design of climate change-resilient farming systems	Altieri M A; Nicholls C I; Henao A ; Lana M A;	2015	Type of Study
Agroecology and the design of climate change-resilient farming systems	Altieri M A; Nicholls C I; Henao A ; Lana M A;	2015	Type of Study - Review type
Agroecology and the design of climate change-resilient farming systems	Altieri, MA; Nicholls, CI; Henao, A; Lana, MA	2015	Type of Study
Agromezsaimniecibas sistemu ierikosanas pirmo tris gadu pieredze.	Lazdina D ; Rancane S ; Makovskis K ;	2015	Non-English Language
Airborne propagules of Phytophthora and related taxa in SW Spain including a predictive model	Manzano JMM ; Molina RT ; Rodriguez SF ; Barroso PD ; Palacios IS ; Garijo AG ;	2015	Practice/Intervention
Analysis of ecosystem services trade-offs to design agroecosystems with perennial crops	Rapidel, B; Ripoche, A; Allinne, C; Metay, A; Deheuvels, O; Lamanda, N; Blazy, JM; Valdes-Gomez, H; Gary, C	2015	Type of Study
Anthropogenic and natural drivers of gene flow in a temperate wild fruit tree: a basis for conservation and breeding programs in apples	Cornille A ; Feurtey A ; Gelin U ; Ropars J ; Misvanderbrugge K ; Gladieux P ; Giraud T ;	2015	Practice/Intervention
Assessing best management practices for remediation of selenium loading in groundwater to streams in an irrigated region.	Bailey R T; Romero E C; Gates T K;	2015	Type of Study - Model/Simulation
Bats in the anthropogenic matrix: Challenges and opportunities for the conservation of chiroptera and their ecosystem services in agricultural landscapes	Williams-Guillén K ; Olimpi E ; Maas B ; Taylor P J; Arlettaz R ;	2015	Type of Study - Review type
Between land sharing and land sparing - what role remains for forest management and conservation?	Paul C ; Knoke T ;	2015	Type of Study
Between land sharing and land sparing - what role remains for forest management and conservation?	Paul, C; Knoke, T	2015	Type of Study
Bioenergy Development Policy and Practice Must Recognize Potential Hydrologic Impacts: Lessons from the Americas	Watkins DW ; de Moraes MMGA ; Asbjornsen H ; Mayer AS ; Licata J ; Lopez JG ; Pypker TG ; Molina VG ; Marques GF ; Carneiro ACG ; Nunez HM ; Onal H ; Germano BD ;	2015	Practice/Intervention
Bioenergy provision by an alley cropping system of grassland and shrub willow hybrids: biomass, fuel characteristics and net energy yields	Ehret M ; Buhle L ; Grass R ; Lamersdorf N ; Wachendorf M ;	2015	Type of Study - Field trial
Biogeochemistry and Traditional Ecological Knowledge and Practices in Japan	Shibata H ;	2015	Practice/Intervention
Biomass retention and carbon stocks in integrated vegetation bands: a case study of mixed-age brigalow-eucalypt woodland in southern Queensland, Australia	Ryan JG ; Fyfe CT ; McAlpine CA ;	2015	Type of Study - Model/Simulation
Birds, Cattle, and Bracken Ferns: Bird Community Responses to a Neotropical Landscape Shaped by Cattle Grazing Activities	Maya-Elizarrarás E ; Schondube J E;	2015	Country
Carbon sequestration potential and cost-benefit analysis of hybrid poplar, grain corn and hay cultivation in southern Quebec, Canada	Winans KS ; Tardif AS ; Lteif AE ; Whalen JK ;	2015	Type of Study - Model/Simulation
Carbon storage in the different compartments of two systems of shrubs of the southwestern Iberian Peninsula.	Alias J C; Garcia M ; Sosa T ; Valares C ; Chaves N ;	2015	Comparator
Clearcutting upland forest alters transpiration of residual trees in the riparian buffer zone	Boggs J ; Sun G ; Domec J C; McNulty S ; Treasure E ;	2015	Type of Study - Field trial
Community resilience and land degradation in forest and shrubland socio-ecological systems: evidence from Gorgoglione, Basilicata, Italy.	Kelly C ; Ferrara A ; Wilson G A; Ripullone F ; Nole A ; Harmer N ; Salvati L ;	2015	Practice/Intervention
Conservation Value, Management and Restoration of Europeâ€™S Semiâ€‘Natural Open Landscapes	Mantilla-Contreras Jasmin (Institute of Biology and Chemistry, University of Hildesheim, Universitatsplatz 1, 31141 Hildesheim, Germany),Carboni Marta (Laboratoire dâ€™Ecologie Alpine (LECA), CNRS, UMR-CNRS 5553, BP 53, 38041 Grenoble Cedex 9, France, marta),Dengler JÃ¼rgen (Plant Ecology, Bayreuth Center for Ecology and Environmental Research (BayCEER), University of Bayreuth, UniversitÃ¤tsstr. …	2015	Type of Study
Conservation Value, Management and Restoration of Europe's Semi-Natural Open Landscapes	Carboni M ; Dengler J ; Mantilla-Contreras J ; Venn S ; Török P ;	2015	Type of Study
Controls on Suspended Sediment Concentrations and Turbidity within a Reforested, Southern Appalachian Headwater Basin	Miller, JR; Sinclair, JT; Walsh, D	2015	Practice/Intervention
Coppicing and pollarding in the UK's Natura 2000 sites.	Buckley P ;	2015	Type of Study
Cork Oak Landscapes, Promised or Compromised Lands? A Case Study of a Traditional Cultural Landscape in Southern Spain	Acha A ; Newing HS ;	2015	Type of Study
Cropping the roots of agroforestry systems: applying moderate water stress and water competition at plantation to increase tree root biomass.	Forey O ; Wery J ; Metay A ;	2015	Comparator
Denitrification and nitrous oxide emissions in annual croplands, perennial grass buffers, and restored perennial grasslands	Iqbal J ; Parkin T B; Helmers M J; Zhou X ; Castellano M J;	2015	Practice/Intervention
Dietary sources and their effects on animal production and environmental sustainability	Wanapat, M; Cherdthong, A; Phesatcha, K; Kang, S	2015	Practice/Intervention
Do corridors promote connectivity for bird-dispersed trees? The case of Persea lingue in Chilean fragmented landscapes	Perez-Hernandez CG ; Vergara PM ; Saura S ; Hernandez J ;	2015	Type of Study - Model/Simulation
Do Insectivorous Birds use Volatile Organic Compounds from Plants as Olfactory Foraging Cues? Three Experimental Tests	Koski TM ; Laaksonen T ; Mantyla E ; Ruuskanen S ; Li T ; Giron-Calva PS ; Huttunen L ; Blande JD ; Holopainen JK ; Klemola T ;	2015	Practice/Intervention
Dynamics of soil chemical properties in shifting cultivation systems in the tropics: A meta-analysis	Ribeiro Filho ; A A ; Adams C ; Manfredini S ; Aguilar R ; Neves W A;	2015	Country
Economics of agricultural greenhouse gas mitigation measures in Canada	Kulshreshtha S ; Thomsen J ; Monreal C ;	2015	Type of Study
Effect of habitat traits on tree structure and growth in private gardens	Jim C Y; Zhang H ;	2015	Type of Study
Effect of liming and organic and inorganic fertilization on soil carbon sequestered in macro-and microaggregates in a 17-year old Pinus radiata silvopastoral system	Mosquera-Losada MR ; Rigueiro-Rodriguez A ; Ferreiro-Dominguez N ;	2015	Type of Study - Field trial
Effects of agroforestry on pest, disease and weed control: A meta-analysis	Pumarino L ; Sileshi GW ; Gripenberg S ; Kaartinen R ; Barrios E ; Muchane MN ; Midega C ; Jonsson M ;	2015	Type of Study - Review type
Effects of hedgerows and riparian margins on aerial web-building spiders in cereal fields	Pfister SC ; Schafer RB ; Schirmel J ; Entling MH ;	2015	Comparator
Enhancing the Biodiversity of Ditches in Intensively Managed UK Farmland	Shaw RF ; Johnson PJ ; Macdonald DW ; Feber RE ;	2015	Type of Study
Entomopathogenic nematodes in Italy: Occurrence and use in microbial control strategies	De Luca ; F ; Clausi M ; Troccoli A ; Curto G ; Rappazzo G ; Tarasco E ;	2015	Practice/Intervention
Evaluating connectivity between Natura 2000 sites within the montado agroforestry system: a case study using landscape genetics of the wood mouse (Apodemus sylvaticus)	Mullins J ; Ascensão F ; Simões L ; Andrade L ; Santos-Reis M ; Fernandes C ;	2015	Type of Study
Examining how long fallow swidden systems impact upon livelihood and ecosystem services outcomes compared with alternative land-uses in the uplands of Southeast Asia	Dressler W ; Wilson D ; Clendenning J ; Cramb R ; Mahanty S ; Lasco R ; Keenan R ; To P ; Gevana D ;	2015	Country
Explaining the economic 'irrationality' of farmers' land use behaviour: The role of productivist attitudes and non-pecuniary benefits	Howley P ; Buckley C ; Donoghue CO ; Ryan M ;	2015	Practice/Intervention
Exploring the Impact of Overgrazing on Soil Erosion and Land Degradation in a Dry Mediterranean Agro-Forest Landscape (Crete, Greece)	Kairis O ; Karavitis C ; Salvati L ; Kounalaki A ; Kosmas K ;	2015	Type of Study
Exploring the links between forest transition and landscape changes in the Mediterranean. Does forest recovery really lead to better landscape quality?	Marull J ; Otero I ; Stefanescu C ; Tello E ; Miralles M ; Coll F ; Pons M ; Diana G L;	2015	Practice/Intervention
Exploring the links between forest transition and landscape changes in the Mediterranean. Does forest recovery really lead to better landscape quality?	Marull, J; Otero, I; Stefanescu, C; Tello, E; Miralles, M; Coll, F; Pons, M; Diana, GL	2015	Type of Study
Factors affecting Alabama landowner interest in harvesting pine straw and willingness to accept prices.	Dyer J F; Barlow B ; Kush J ; Morse W ; Teeter L ; Keever G ;	2015	Outcome
Factors affecting cork oak (Quercus suber) regeneration: acorn sowing success and seedling survival under field conditions	Arosa ML ; Ceia RS ; Costa SR ; Freitas H ;	2015	Type of Study
Following the dance: Ground survey of flowers and flower-visiting insects in a summer foraging hotspot identified via honey bee waggle dance decoding	Balfour NJ ; Fensome KA ; Samuelson EEW ; Ratnieks FLW ;	2015	Practice/Intervention
Grazing, tilling and canopy effects on carbon dioxide fluxes in a Spanish dehesa	Uribe C ; Inclán R ; Hernando L ; Román M ; Clavero M A; Roig S ; Van Miegroet ; H ;	2015	Type of Study - Field trial
Growth and development of 'Illini Hardy' blackberry (Rubus subgenus Eubatus Focke) under shaded systems	Gallagher EJ ; Mudge KW ; Pritts MP ; DeGloria SD ;	2015	Type of Study - Field trial
Heed the head: buffer benefits along headwater streams.	Thomas L ;	2015	Comparator
Herbivory and seedling establishment in Pyrenean forests: Influence of micro- and meso-habitat factors on browsing pressure	Ameztegui, A; Coll, L	2015	Comparator
Horse ranching increases biodiversity in a foothills parkland prairie in northern Kananaskis Country, western Alberta	Catling P M; Kostiuk B ; Thompson D ;	2015	Practice/Intervention
Hostingsskogene - viktige biologiske kulturminner.	Austad I ; Hauge L ;	2015	Non-English Language
How effective are on-farm mitigation measures for delivering an improved water environment? A systematic map	Randall N P; Donnison L M; Lewis P J; James K L;	2015	Type of Study - Review type
How much flower-rich habitat is enough for wild pollinators? Answering a key policy question with incomplete knowledge	Dicks LV ; Baude M ; Roberts SPM ; Phillips J ; Green M ; Carvell C ;	2015	Type of Study
Identification and characterization of agro-ecological infrastructures by remote sensing	Ducrot D ; Duthoit S ; d'Abzac A ; Marais-Sicre C ; Cheret V ; Sausse C ;	2015	Outcome
Impact of alley cropping agroforestry on stocks, forms and spatial distribution of soil organic carbon - A case study in a Mediterranean context	Cardinael R ; Chevallier T ; Barthes BG ; Saby NPA ; Parent T ; Dupraz C ; Bernoux M ; Chenu C ;	2015	Type of Study - Field trial
Impact of protective shelterbelt on microclimate characteristics	Lampartová I ; Schneider J ; Vyskot I ; Rajnoch M ; Litschmann T ;	2015	Comparator
Impacts of land use conflicts on riverine ecosystems	Valle RF ; Varandas SGP ; Pacheco FAL ; Pereira VR ; Santos CF ; Cortes RMV ; Fernandes LFS ;	2015	Type of Study
Influence of thermal regime and land use on benthic invertebrate communities inhabiting headwater streams exposed to contrasted shading	Dohet, A; Hlubikova, D; Wetzel, CE; L'Hoste, L; Iffly, JF; Hoffmann, L; Ector, L	2015	Comparator
Influence of tree canopy on N2 fixation by pasture legumes and soil rhizobial abundance in Mediterranean oak woodlands	Carranca C., Castro I.V., Figueiredo N., Redondo R., Rodrigues A.R.F., Saraiva I., Maricato R., Madeira M.A.V.	2015	Comparator
Influences of Reindeer Grazing on Above-and Belowground Biomass and Soil Carbon Dynamics	Koster K ; Berninger F ; Koster E ; Pumpanen J ;	2015	Type of Study - Field trial
Innovative agroecosystem goods and services: key profitability drivers in Swiss agroforestry	Sereke F ; Graves AR ; Dux D ; Palma JHN ; Herzog F ;	2015	Type of Study - Model/Simulation
Integrated beef and wood production in Uruguay: potential and limitations	Bussoni A ; Juan C ; Fernández E ; Boscana M ; Cubbage F ; Bentancur O ;	2015	Type of Study
Intercropping cover crops with a poplar short rotation coppice: effects on nutrient uptake and biomass production	Silvestri N ; Giannini V ; Antichi D ;	2015	Type of Study - Field trial
Introduction: Special Issue 'Gone with the Wind. Dust Storms and the Globalisation of Anti-Wind Erosion Measures in the Twentieth Century	Stein, S; Gestwa, K	2015	Type of Study
Invasive alien species disrupt spatial and temporal ecology and threaten extinction in an insular, small mammal community	Montgomery WI ; Montgomery SSJ ; Reid N ;	2015	Type of Study
Isolated cork oak trees affect soil properties and biodiversity in a Mediterranean wooded grassland	Rossetti I ; Bagella S ; Cappai C ; Caria MC ; Lai R ; Roggero PP ; da Silva RM ; Sousa JP ; Querner P ; Seddaiu G ;	2015	Comparator
Isolated cork oak trees affect soil properties and biodiversity in a Mediterranean wooded grassland	Rossetti, I; Bagella, S; Cappai, C; Caria, MC; Lai, R; Roggero, PP; da Silva, RM; Sousa, JP; Querner, P; Seddaiu, G	2015	Comparator
Land use sector involvement in mitigation policies across carbon markets	Romano S., Ferri S.T., Ventura G., Napoli F.D., Cozzi M.	2015	Outcome
Landscape effects on jay foraging behavior decrease acorn dispersal services in dehesas	Morán-López T ; Alonso C L; Díaz M ;	2015	Practice/Intervention
Landscape-scale modelling of erosion processes and soil carbon dynamics under land-use and climate change in agroecosystems	Lacoste M ; Viaud V ; Michot D ; Walter C ;	2015	Type of Study - Model/Simulation
LivestockPlus - The sustainable intensification of forage-based agricultural systems to improve livelihoods and ecosystem services in the tropics	Rao I ; Peters M ; Castro A ; Schultze-Kraft R ; White D ; Fisher M ; Miles J ; Lascano C ; Blummel M ; Bungenstab D ; Tapasco J ; Hyman G ; Bolliger A ; Paul B ; Van der Hoek R ; Maass B ; Tiemann T ; Cuchillo M ; Douxchamps S ; Villanueva C ; Rincon A ; Ayarza M ; Rosenstock T ; Subbarao G ; Arango J ; Cardoso J ; Worthington M ; Chirinda N ; Notenbaert A ; Jenet A ; Schmidt A ; Vivas N ; Lefro…	2015	Type of Study
LivestockPlus - The sustainable intensification of forage-based agricultural systems to improve livelihoods and ecosystem services in the tropics	Rao I ; Peters M ; Castro A ; Schultze-Kraft R ; White D ; Fisher M ; Miles J ; Lascano C ; Blummel M ; Bungenstab D ; Tapasco J ; Hyman G ; Bolliger A ; Paul B ; Van der Hoek R ; Maass B ; Tiemann T ; Cuchillo M ; Douxchamps S ; Villanueva C ; Rincon A ; Ayarza M ; Rosenstock T ; Subbarao G ; Arango J ; Cardoso J ; Worthington M ; Chirinda N ; Notenbaert A ; Jenet A ; Schmidt A ; Vivas N ; Lefro…	2015	Type of Study - Review type
Low winter temperatures induce a disturbance of water relations in field olive trees	Lopez-Bernal A ; Garcia-Tejera O ; Testi L ; Orgaz F ; Villalobos FJ ;	2015	Practice/Intervention
Metals discharged during different flow conditions from a mixed agricultural-forest catchment (NW Spain)	Soto-Varela F ; Rodriguez-Blanco ML ; Taboada-Castro MM ; Taboada-Castro MT ;	2015	Practice/Intervention
Methods and indicators for evaluation of forest ecosystem services in riparian buffer strips	Saklaurs, M., Latvia Univ. of Agriculture, Jelgava (Latvia),Krumins, J., Latvia Univ. of Agriculture, Jelgava (Latvia)	2015	Type of Study - Review type
Microclimatic differences between mature loblolly-pine silvopasture and open-pasture.	Karki U ; Goodman M S;	2015	Type of Study - Field trial
Minor rural road networks: values, challenges, and opportunities for biodiversity conservation	Spooner PG ;	2015	Practice/Intervention
Mitigating the impacts of agriculture on biodiversity: bats and their potential role as bioindicators	Park KJ ;	2015	Type of Study - Review type
Mitigation and adaptation strategies for reducing Canada's agricultural greenhouse gases - a review	Chipanshi A ; Newlands N K; Hill H ; Howard A ; Cherneski P ;	2015	Type of Study
More of the Same: High Functional Redundancy in Stream Fish Assemblages from Tropical Agroecosystems	Casatti L ; Teresa F B; Zeni J O; Ribeiro M D; Brejão G L; Ceneviva-Bastos M ;	2015	Country
Multiple-use zoning model for private forest owners in agricultural landscapes: A case study	Truax B ; Gagnon D ; Lambert F ; Fortier J ;	2015	Outcome
Nitrogen Transfer to Forage Crops from a Caragana Shelterbelt	Issah G ; Kimaro AA ; Kort J ; Knight JD ;	2015	Type of Study - Field trial
Nitrogen Transfer to Forage Crops from a Caragana Shelterbelt	Issah, Gazali ; Kimaro, Anthony A. ; Knight, J. Diane ; Kort, John	2015	Type of study - Field trial
On the verge? Preferential use of road-facing hedgerow margins by bumblebees in agro-ecosystems	Hanley ME ; Wilkins JP ;	2015	Comparator
Participatory Selection of Tree Species for Agroforestry on Sloping Land ins North Korea	He J ; Ho MH ; Xu JC ;	2015	Country
Phoenix flagships: Conservation values and guanaco reintroduction in an anthropogenic landscape	Lindon A ; Root-Bernstein M ;	2015	Outcome
Photosynthetic Response of Soybean to Microclimate in 26-Year-Old Tree-Based Intercropping Systems in Southern Ontario, Canada	Peng XB ; Thevathasan NV ; Gordon AM ; Mohammed I ; Gao PX ;	2015	Type of Study - Field trial
Plant beta-diversity is enhanced around grassland-forest edges within a traditional agricultural landscape	Ohara R G; Ushimaru A ;	2015	Practice/Intervention
Plant diversity in hedgerows amidst Atlantic Forest fragments	Carolina C. C. Oliveira,JosÃ© Marcelo D. Torezan,AndrÃ© Lima,Lya C. S. M. Pereira,Yosio E. Shimabukuro	2015	Country
Preliminary Assessment of the Riverine Nitrogen Concentration and Load in an Agroforestry Basin in NW Spain	Serrano L ; Palleiro L ; Rodriguez-Blanco ML ; Taboada-Castro MM ; Taboada-Castro MT ;	2015	Type of Study
Private and public incomes in dehesas and coniferous forests in Andalusia, Spain.	Ovando P ; Campos P ; Oviedo J L; Caparros A ;	2015	Type of Study - Model/Simulation
Productivity of poplar short rotation coppice in an alley-cropping agroforestry system	Lamerre J ; Schwarz K U; Langhof M ; von Wühlisch ; G ; Greef J M;	2015	Type of Study - Field trial
Profiling agro-forest landscape types at the wildland-urban interface: an exploratory analysis	Salvati L ; Ferrara A ;	2015	Type of Study
Redesigning a dairy system based on agroecological principles using a collaborative method.	Novak S ; Delagarde R ; Fiorelli J L; Emile J C; Farruggia A ; Guichard L ; Liagre F ;	2015	Could not find full text
Relationship between C:N/C:O Stoichiometry and Ecosystem Services in Managed Production Systems	Ghaley BB ; Sandhu HS ; Porter JR ;	2015	Type of Study - Field trial
Research, development, and deployment needs for short-rotation plantation and agroforestry systems: an experts' assessment of landowners' perceptions	Masse S ; Marchand PP ; Bernier-Cardou M ; Delisle C ;	2015	Type of Study
Residents' preference and willingness to conserve homestead woodlands: Coastal villages in Okinawa Prefecture, Japan	Chen BX ; Nakama Y ;	2015	Population
Re-structuring hedges: Rejuvenation management can improve the long term quality of hedgerow habitats for wildlife in the UK	Staley JT ; Amy SR ; Adams NP ; Chapman RE ; Peyton JM ; Pywell RF ;	2015	Comparator
Review: Redesigning Canadian prairie cropping systems for profitability, sustainability, and resilience	Martens JRT ; Entz MH ; Wonneck MD ;	2015	Type of Study
Riparian buffer strips: Their role in the conservation of insect pollinators in intensive grassland systems	Cole, LJ; Brocklehurst, S; Robertson, D; Harrison, W; McCracken, DI	2015	Practice/Intervention
Riparian buffer strips: their role in the conservation of insect pollinators in intensive grassland systems.	Cole L J; Brocklehurst S ; Robertson D ; Harrison W ; McCracken D I;	2015	Practice/Intervention
Riparian buffer zones as pesticide filters of no-till crops	Aguiar T ; Bortolozo FR ; Hansel FA ; Rasera K ; Ferreira MT ;	2015	Country
Riparian buffer zones in intensive grassland agri-systems are not necessarily a refuge for high conservation value species.	Madden D ; Harrison S ; Finn J A; Huallachain D O;	2015	Could not find full text
Seasonal patterns of Mediterranean evergreen woodlands (Montado) are explained by long-term precipitation	Ramos A ; Pereira MJ ; Soares A ; do Rosario L; Matos P ; Nunes A ; Branquinho C ; Pinho P ;	2015	Type of Study
Shade screen increases the vegetative growth but not the production in 'Fino 49' lemon trees grafted on Citrus macrophylla and Citrus aurantium L.	Garcia-Sanchez F ; Simon I ; Lidon V ; Manera FJ ; Simon-Grao S ; Perez-Perez JG ; Gimeno V ;	2015	Practice/Intervention
Short-term resilience of arthropod assemblages after spring flood, with focus on spiders (Arachnida: Araneae) and carabids (Coleoptera: Carabidae)	Lafage D ; Sibelle C ; Secondi J ; Canard A ; Petillon J ;	2015	Comparator
Shrub encroachment of Iberian dehesas: implications on total forage productivity	Lopez-Diaz, ML; Rolo, V; Benitez, R; Moreno, G	2015	Comparator
Site Conditions, Initial Growth and Nutrient and Litter Cycling of Newly Installed Short Rotation Coppice and Agroforestry Systems	Hartmann L ; Lamersdorf N ;	2015	Type of Study - Field trial
Small woods positively influence the occurrence and abundance of the common frog (Rana temporaria) in a traditional farming landscape	Boissinot A ; Grillet P ; Besnard A ; Lourdais O ;	2015	Practice/Intervention
Soil fauna through the landscape window: factors shaping surface-and soil-dwelling communities across spatial scales in cork-oak mosaics	da Silva PM ; Berg MP ; da Silva AA ; Dias S ; Leito PJ ; Chamberlain D ; Niemela J ; Serrano ARM ; Sousa JP ;	2015	Type of Study
Supplementary winter food for gamebirds through feeders: Which species actually benefit?	Sanchez-Garcia C ; Buner FD ; Aebischer NJ ;	2015	Outcome
Sustainable management of green space in the city-region of Vigo, Galicia (Spain).	Dominguez Garcia M. D; Swagemakers P ; Simon Fernandez X;	2015	Could not find full text
Sustaining a local-food security initiative in a remote subarctic community: Engaging Canadian first nation youth in agroforestry- community gardens	Isogai A D; Alexiuk E ; Gardner H ; McCarthy D ; Edwards V ; Spiegelaar N ; Tsuji L J.S;	2015	Could not find full text
The effect of shade and shade material on white clover/perennial ryegrass mixtures for temperate agroforestry systems	Ehret M ; Grass R ; Wachendorf M ;	2015	Practice/Intervention
The effect of tree cover on the biomass and diversity of the herbaceous layer in a Mediterranean dehesa	Lopez-Carrasco C ; Lopez-Sanchez A ; San Miguel A; Roig S ;	2015	Comparator
The influence of riparian vegetation and season on stream metabolism of Valley Creek, Minnesota	Hornbach DJ ; Beckel R ; Hustad EN ; McAdam DP ; Roen IM ; Wareham AJ ;	2015	Population
The influence of water quality on hyporheic invertebrate communities in agricultural catchments	Kibichii S ; Feeley HB ; Baars JR ; Kelly-Quinn M ;	2015	Type of Study
The intensive silvopastoral systems in Latin America sustainable alternative to face climatic change in animal husbandry [Los Sistemas silvopastoriles intensivos en América Latina alternativa sostenible para enfrentar el cambio climático en la ganadería]	Murgueitio E., Barahona R., Chará J.D., Flores M.X., Mauricio R.M., Molina J.J.	2015	Type of Study
The network of shelterbelts as an agroforestry system controlling the water resources and biodiversity in the agricultural landscape.	Kedziora A ;	2015	Type of Study
The network of shelterbelts as an agroforestry system controlling the water resources and biodiversity in the agricultural landscape.	Kedziora A ;	2015	Type of Study - Review type
The role of agri-environment schemes in conservation and environmental management	Batary P ; Dicks LV ; Kleijn D ; Sutherland WJ ;	2015	Type of Study - Review type
The role of trees and pastures in organic agriculture.	Heckman J R;	2015	Type of Study
The role of trees and pastures in organic agriculture.	Heckman J R;	2015	Type of Study - Review type
The role of vegetation covers on soil wetting processes at rainfall event scale in scattered tree woodland of Mediterranean climate	Lozano-Parra, J; Schnabel, S; Ceballos-Barbancho, A	2015	Type of Study
The spider assemblage of olive groves under three management systems	Cárdenas M ; Pascual F ; Campos M ; Pekár S ;	2015	Practice/Intervention
Towards a sustainable agro-forest landscape? assessing land degradation (1950-2010) and soil quality in Castelporziano forest and peri-urban Rome, Italy	Ferrara C ; Moretti V ; Serra P ; Salvati L ;	2015	Practice/Intervention
Tree shelters affect shoot and root system growth and structure in Quercus robur during regeneration establishment.	Mariotti B ; Maltoni A ; Jacobs D F; Tani A ;	2015	Practice/Intervention
Unraveling landscape complexity: land use/land cover changes and landscape pattern dynamics (1954-2008) in contrasting peri-urban and agro-forest regions of northern Italy.	Smiraglia D ; Ceccarelli T ; Bajocco S ; Perini L ; Salvati L ;	2015	Outcome
Unravelling landslide risk: soil susceptibility, agro-forest systems and the socio-economic profile of rural communities in Italy	Ferrara C ; Barone PM ; Salvati L ;	2015	Practice/Intervention
Untersuchung uber die wirtschaftliche Bedeutung von Nebenerzeugnissen der Edelkastanie (Castanea sativa Mill.).	Schabacker A ; Eichhorn S ; Hapla F ;	2015	Non-English Language
Using fledged brood counts of hedgerow birds to assess the effect of summer agri-environment scheme options	Sage RB ; Wilson S ; Powell T ;	2015	Comparator
Using hedgerow biodiversity to enhance the carbon storage of farmland in the Fraser River delta of British Columbia	Thiel B ; Smukler SM ; Krzic M ; Gergel S ; Terpsma C ;	2015	Comparator
Variability of soil carbon in row crop watersheds with agroforestry buffers	Udawatta, RP; Adhikari, P; Senaviratne, GMMMA; Garrett, HE	2015	Type of study - Field trial
Vegetation restoration and other actions to enhance wildlife in European agricultural landscapes	Benayas J M.R; Bullock J M;	2015	Type of Study
Vegetation restoration and other actions to enhance wildlife in European agricultural landscapes	Benayas J M.R; Bullock J M;	2015	Type of Study - Review type
Verification of importance of the forestry management for the river water conservation in agro-forestry watershed.	Yamazaki Y ; Muneoka T ; Okazawa H ; Kimura M ; Tsuji O ;	2015	Practice/Intervention
Water quality in New Zealand's planted forests: a review	Baillie BR ; Neary DG ;	2015	Type of Study
Water quality in New Zealand's planted forests: a review	Baillie BR ; Neary DG ;	2015	Type of Study - Review type
Water use and urban agriculture: estimation and water saving scenarios for residential kitchen gardens	Lupia F ; Pulighe G ;	2015	Practice/Intervention
What Might a Sustainable Population of Trees in Wood-Pasture Sites Look Like?	Kirby Keith J. (Department of Plant Sciences, South Parks Road, Oxford, OX1 3RB, UK)	2015	Type of Study - Model/Simulation
Wood-pastures in Europe	Hartel T ; Plieninger T ; Varga A ;	2015	Type of Study
Wood-pastures in Europe	Hartel T ; Plieninger T ; Varga A ;	2015	Type of Study - Review type
Wood-pastures of Europe: Geographic coverage, social-ecological values, conservation management, and policy implications	Plieninger T ; Hartel T ; Martin-Lopez B ; Beaufoy G ; Bergmeier E ; Kirby K ; Montero MJ ; Moreno G ; Oteros-Rozas E ; Van Uytvanck J ;	2015	Type of Study
Wood-pastures of Europe: Geographic coverage, social-ecological values, conservation management, and policy implications	Plieninger T ; Hartel T ; Martin-Lopez B ; Beaufoy G ; Bergmeier E ; Kirby K ; Montero MJ ; Moreno G ; Oteros-Rozas E ; Van Uytvanck J ;	2015	Type of Study - Review type
A general framework for the quantification and valuation of ecosystem services of tree-based intercropping systems	Alam M ; Olivier A ; Paquette A ; Dupras J ; Reveret JP ; Messier C ;	2014	Type of Study - Model/Simulation
A socio-demographic examination of the perceived benefits of agroforestry	Gao J ; Barbieri C ; Valdivia C ;	2014	Type of Study
A survey of entomopathogenic nematode species in continental Portugal	Valadas V ; Laranjo M ; Mota M ; Oliveira S ;	2014	Type of Study
Activity of European common bats along railway verges	Vandevelde, JC; Bouhours, A; Julien, JF; Couvet, D; Kerbiriou, C	2014	Practice/Intervention
Agroecological practices for sustainable agriculture. A review	Wezel, A; Casagrande, M; Celette, F; Vian, JF; Ferrer, A; Peigne, J	2014	Type of Study
Agroforestry actions in Italy: An economic analysis using the European database FADN	Galluzzo N ;	2014	Type of Study
Agroforestry actions in Italy: An economic analysis using the European database FADN	Galluzzo N ;	2014	Type of Study
Agroforestry at the edge – Using field scarps and lynchets for high-grade wood production	Von Michael ; N ; Christopher M ; Heinrich S ; Udo Hans ; S ;	2014	Non-English Language
Agroforestry for greenhouse gas mitigation in Canada [Conference poster].	Pollock T ; Owen J ;	2014	Type of Study
Agroforestry in the French green and blue corridors policy: towards promotion of trees?	Guillerme S ; Takali A ; Canard M ; Labant P ;	2014	Type of Study
Agroforestry: Conservation Trees and Erosion Prevention	McIvor I ; Youjun H ; Daoping L ; Eyles G ; Pu Z ;	2014	Type of Study
Agroforestry: Conservation Trees and Erosion Prevention	McIvor I ; Youjun H ; Daoping L ; Eyles G ; Pu Z ;	2014	Type of Study - Review type
Alley coppice-a new system with ancient roots	Morhart CD ; Douglas GC ; Dupraz C ; Graves AR ; Nahm M ; Paris P ; Sauter UH ; Sheppard J ; Spiecker H ;	2014	Type of Study
Alley coppice-a new system with ancient roots	Morhart CD ; Douglas GC ; Dupraz C ; Graves AR ; Nahm M ; Paris P ; Sauter UH ; Sheppard J ; Spiecker H ;	2014	Type of Study - Review type
Alley cropping - a promising multifunctional form of land use for reclaimed lignite mining sites in Germany.	Kanzler M ; Bohm C ; Quinkenstein A ;	2014	Type of Study - Field trial
An empirical examination to natural farming theory and practice.	Kawaguchi K ; Nakamoto E ; Hu Bai ;	2014	Practice/Intervention
Analysis of a silvopastoral system with animals of the autochthonous swine breed Porco Celta in Galicia (NW Spain) [Conference poster].	Iglesias A ; Rigueiro-Rodriguez A ; Santiago-Freijanes J J; Perez C ; Rodriguez I M; Carril J A; Mosquera-Losada M R;	2014	Type of Study
Analysis of economical, social and environmental aspects of agroforestry systems of trees and perennial herbaceous plants	Rancane S ; Makovskis K ; Lazdina D ; Daugaviete M ; Gutmane I ; Berzins P ;	2014	Type of Study - Field trial
Assessing ecosystem services in perennial intercropping systems - participatory action research in Swedish modern agroforestry.	Bjorklund J ; Eksvard K ; Schaffer C ;	2014	Outcome
Assessment of the adoption of agroforestry technologies by limited-resource farmers in North Carolina	Faulkner P E; Owooh B ; Idassi J ;	2014	Comparator
Beef production in traditional silvopastoral systems - a second best for the environment?	Viegas I ; Fontes M A; Santos J L;	2014	Type of Study
Behaviour of degradable tree shelters in forestry and agro-forestry environments [Conference poster].	Hein S ; Parbhoo B ; Hammer A ;	2014	Type of Study
Biomass carbon stock in relation to different land uses in a semiarid environment.	Duran Zuazo V. H; Francia Martinez J. R; Rodriguez Pleguezuelo C. R; Cuadros Tavira S;	2014	Practice/Intervention
Biomass Production in Agroforestry Systems: VERi.For Project	Proto AR ; Zimbalatti G ; Abenavoli L ; Bernardi B ; Benalia S ;	2014	Type of Study
Biophysical interactions in the alley cropping system in Saskatchewan.	Issah G ; Kimaro A A; Kort J ; Knight D J;	2014	Type of Study - Field trial
Black locust (Robinia pseudoacacia L.) in agroforestry systems: spatial and temporal variation of the plant water status and growth [Conference poster].	Mantovani D ; Veste M ; Bohm C ; Freese D ;	2014	Type of Study
Brown bear activity in traditional wood-pastures in Southern Transylvania, Romania	Roellig M ; Dorresteijn I ; von Wehrden H ; Hartel T ; Fischer J ;	2014	Country
Calibration of the parameters of the yield-SAFE model in silvopastoral systems under Pinus radiata D. Don [Conference poster].	Ferreiro-Dominguez N ; Palma J ; Rigueiro-Rodriguez A ; Minnuno F ; Mosquera-Losada M R;	2014	Type of Study - Model/Simulation
Carbon balance estimation for agroforestry land use alternatives in Portugal [Conference poster].	Crous-Duran J ; Paulo J A; Palma J H. N;	2014	Type of Study - Model/Simulation
Celtic pig production in chestnut extensive systems in Galicia.	Rigueiro-Rodriguez A ; Santiago-Freijanes J J; Ferreiro-Dominguez N ; Gonzalez-Hernandez M P; Mosquera-Losada M R;	2014	Type of Study - Field trial
Characterization of Field Margins in Intensified Agro-Ecosystems-Why Narrow Margins Should Matter in Terrestrial Pesticide Risk Assessment and Management	Hahn M ; Lenhardt PP ; Bruhl CA ;	2014	Outcome
Characterizing soil surface structure in a temperate tree-based intercropping system using X-ray computed tomography	Jefferies DA ; Heck RJ ; Thevathasan NV ; Gordon AM ;	2014	Type of Study - Field trial
Climate Change Adaptation for Agro-Forestry Industries: Sustainability Challenges in Uji Tea Cultivation	Ashardiono F ; Cassim M ;	2014	Practice/Intervention
Combining hens for egg production and trees for wood chips in an agroforestry system.	Spangenberg G ; Hein S ; Schneider J ;	2014	Type of Study - Field trial
Compatibility and complementarity of indigenous and scientific knowledge of wild plants in the highlands of southwest Saudi Arabia.	Hegazy A K; Alatar A A; Thomas J ; Faisal M ; Alfarhan A H; Krzywinski K ;	2014	Type of Study
Competitividad y desempeno economico del sector silvoagropecuario a nivel regional en Chile.	Ferrada L M; Candia J ; Perez C ;	2014	Non-English Language
Conservation benefits of riparian buffers in urban areas: the case of the Rio Corgo (north Portugal)	Coelho D ; Hughes SJ ; Varandas S ; Cortes RMV ;	2014	Type of Study
CORRELATING THE POLLENS GATHERED BY APIS MELLIFERA WITH THE LANDSCAPE FEATURES IN WESTERN FRANCE	Piroux M ; Lambert O ; Puyo S ; Farrera I ; Thorin C ; L'Hostis M ; Vigues B ; Bastian S ;	2014	Type of Study
Deconstructing satoyama - The socio-ecological landscape in Japan	Indrawan M ; Yabe M ; Nomura H ; Harrison R ;	2014	Type of Study
Decreased small mammals species diversity and increased population abundance along a gradient of agricultural intensification	Gentili S ; Sigura M ; Bonesi L ;	2014	Outcome
Denitrifier community size, structure and activity along a gradient of pasture to riparian soils	Deslippe JR ; Jamali H ; Jha N ; Saggar S ;	2014	Type of Study
Detection and Characterization of Hedgerows Using TerraSAR-X Imagery	Betbeder, Julie ; Nabucet , Jean ; Pottier , Eric ; Baudry , Jacques ; Corgne , Samuel ; Hubert-Moy , Laurence	2014	Type of Study
Diversity, threats and conservation of European wood-pastures	Bergmeier E ; Roellig M ;	2014	Type of Study
Diversity, threats and conservation of European wood-pastures	Bergmeier E ; Roellig M ;	2014	Type of Study - Review type
Economics of agroforestry	Mercer D E; Frey G E; Cubbage F W;	2014	Type of Study
Effect of boundary type and season on predatory arthropods associated with field margins on New Zealand farmland	Bowie MH ; Klimaszewski J ; Vink CJ ; Hodge S ; Wratten SD ;	2014	Type of Study - Field trial
Effect of liming and organic fertilisation on soil carbon sequestered in a silvopastoral system under Pinus radiata D. Don.	Ferreiro-Dominguez N ; Rigueiro-Rodriguez A ; Mosquera-Losada M R;	2014	Type of Study
Effects of Ecosystem Diversity on Species Richness and Ecosystem Functioning and Services: A General Conceptualization	Miyashita T ; Amano T ; Yamakita T ;	2014	Practice/Intervention
Effects of land use intensification on soil C dynamics in subtropical grazing land ecosystems.	Silveira M L; Xu S T; Adewopo J ; Inglett K S;	2014	Type of Study - Field trial
Effects of trees on N2 fixation and soil Rhizobium abundance in agroforestry systems.	Carranca C ; Castro I ; Figueiredo N ; Redondo R ; Rodrigues A R; Maricato R ; Madeira M A;	2014	Comparator
Energy wood production in alley cropping agroforestry systems [Conference poster].	Lamerre J ; Schwarz K U; Langhof M ; Bliefernich S ; Greef J M; Wuhlisch G von;	2014	Type of Study - Field trial
Engaging Australian small-scale lifestyle landowners in natural resource management programmes - Perceptions, past experiences and policy implications	Meadows J ; Emtage N ; Herbohn J ;	2014	Type of Study
Engaging Australian small-scale lifestyle landowners in natural resource management programmes - Perceptions, past experiences and policy implications	Meadows, J ; Herbohn, J ; Emtage, N	2014	Outcome
Environmental and Anthropogenic Factors Influencing Salamanders in Riparian Forests: A Review	Clipp HL ; Anderson JT ;	2014	Type of Study
Environmental and Anthropogenic Factors Influencing Salamanders in Riparian Forests: A Review	Clipp HL ; Anderson JT ;	2014	Type of Study - Review type
Environmental and Anthropogenic Factors Influencing Salamanders in Riparian Forests: A Review	Clipp, HL; Anderson, JT	2014	Comparator
Environmental factors interact with spatial processes to determine herbaceous species richness in woody field margins	Sitzia T ; Dainese M ; McCollin D ;	2014	Comparator
Environmental factors interact with spatial processes to determine herbaceous species richness in woody field margins	Sitzia, T; Dainese, M; McCollin, D	2014	Comparator
Establishment and early productivity of perennial biomass alley cropping systems in Minnesota, USA	Gamble JD ; Johnson G ; Sheaffer CC ; Current DA ; Wyse DL ;	2014	Comparator
Establishment and Short-term Productivity of Annual and Perennial Bioenergy Crops Across a Landscape Gradient	Wilson, Danielle M. ; Heaton, Emily A. ; Schulte, Lisa A. ; Gunther, Theodore P. ; Shea, Monika E. ; Hall, Richard B. ; Headlee, William Landon ; Moore, Kenneth J. ; Boersma, Nicholas N.	2014	Type of study - Field trial
Estimation of agroforestry biomasses available for energy purposes in a municipality in central Italy as instrument for energy planning	Delfanti L M.P; Bedini R ; Romagnoli M ; Recanatesi F ; Meacci F ; Caruso L ; Manzo A ; Salvati L ;	2014	Practice/Intervention
European wood-pastures in transition: a social-ecological approach.	Hartel T ; Plieninger T ;	2014	Type of Study
European wood-pastures in transition: a social-ecological approach.	Hartel T ; Plieninger T ;	2014	Type of Study - Review type
European wood-pastures in transition: Lessons for science, conservation and policy development in high nature value landscapes	Plieninger T ; Hartel T ;	2014	Could not find full text
EVALUATION OF SLOPES DELIVERY TO CATCHMENT SEDIMENT BUDGET FOR A LOW-ENERGY WATER SYSTEM: A CASE STUDY FROM THE LINGEVRES CATCHMENT (NORMANDY, WESTERN FRANCE)	Viel V ; Delahaye D ; Reulier R ;	2014	Comparator
Evolution in crop-livestock integration systems that improve farm productivity and environmental performance in Australia	Bell LW ; Moore AD ; Kirkegaard JA ;	2014	Type of Study
Evolution in crop-livestock integration systems that improve farm productivity and environmental performance in Australia	Bell LW ; Moore AD ; Kirkegaard JA ;	2014	Type of Study - Review type
Evolution in crop-livestock integration systems that improve farm productivity and environmental performance in Australia	Bell, Lindsay W. ; Moore, Andrew D. ; Kirkegaard, John A.	2014	Type of Study
Evolution of crop yields and qualities in a short rotation coppice alley cropping system in Germany [Conference poster].	Jung L ; Baerwolff M ; Vetter A ;	2014	Type of Study - Field trial
Exploring integrated crop-livestock systems in different ecoregions of the United States	Sulc RM ; Franzluebbers AJ ;	2014	Type of Study
Forest transpiration from sap flux density measurements in a Southeastern Coastal Plain riparian buffer system	Bosch DD ; Marshall LK ; Teskey R ;	2014	Type of Study - Field trial
Forestry Preservation Policy: Evidences from the Case Study of Lazio Region, Italy	Carbone F ;	2014	Type of Study
Global soil use in biomass production: Opportunities and challenges of ecological and sustainable intensification in agriculture	Gerzabek M.H.	2014	Type of Study
Grasslands in silvopastoral mountain ecosystems	Buttler A.	2014	Type of Study
Grazing affects shoot growth, nutrient and water status of Quercus ilex L. in Mediterranean open woodlands	Garcia-Moreno, AM; Carbonero-Munoz, MD; Serrano-Moral, M; Fernandez-Rebollo, P	2014	Outcome
Green economy ambitions	Den Herder ; M ; Díaz M R;	2014	Type of Study
Ground beetle community in suburban Satoyama - A case study on wing type and body size under small scale management	Shibuya S ; Kikvidze Z ; Toki W ; Kanazawa Y ; Suizu T ; Yajima T ; Fujimori T ; Mansournia MR ; Sule Z ; Kubota K ; Fukuda K ;	2014	Practice/Intervention
Holistic management approach as a tool for dehesa/montado restoration [Conference poster].	Catalan M ; Palomo G ; Rey-Benayas J M; Redondo J M; Moreno G ;	2014	Comparator
Home Range and Habitat Selection of the Indiana Bat in an Agricultural Landscape	Kniowski AB ; Gehrt SD ;	2014	Type of Study
Home Range and Habitat Selection of the Indiana Bat in an Agricultural Landscape	Kniowski, AB; Gehrt, SD	2014	Outcome
Hydraulic and physiochemical properties of a hillslope soil assemblage in the ozark highlands	Defauw S L; Brye K R; Sauer T J; Hays P ;	2014	Type of Study - Field trial
Impact of black locust hedgerows on wind velocity and wind erosion in Eastern Germany [Conference poster].	Bohm C ; Kanzler M ; Freese D ;	2014	Type of Study
Increase in plasma total antioxidant capacity of grazing Japanese Black heifers and cows in forestland in Japan	Haga, S; Ishizaki, H; Nakano, M; Nakao, S; Hirano, K; Yamamoto, Y; Kitagawa, M; Sasaki, H; Kariya, Y	2014	Outcome
Indicators explaining the benefits of agroforestry systems [Conference poster].	Diaz M R; Mavsar R ; Lovric M ; Herder M den;	2014	Type of Study
Influence of mean and daily range of air temperature on seedling emergence and establishment of direct-seeded paddy rice under submerged conditions in cold-climate areas	Furuhata M ; Hara Y ;	2014	Non-English Language
Intercropping trees' effect on soil oribatid diversity in agro-ecosystems.	Doblas-Miranda E ; Paquette A ; Work T T;	2014	Type of Study - Field trial
Is tree shelter protection an effective complement to weed competition management in improving the morpho-physiological response of holm oak planted seedlings?	Ceacero CJ ; Navarro-Cerrillo RM ; Diaz-Hernandez JL ; Del Campo AD ;	2014	Comparator
Juglans growth under ploughing and Vicia villosa sowing understory management [Conference poster].	Homar-Sanchez C A; Urban-Martinez I ; Rigueiro-Rodriguez A ; Mosquera-Losada M R;	2014	Type of Study - Field trial
Land Management Systems at the Interface Between Forestry and Agriculture	Kapp G ; Manning DB ;	2014	Type of Study
Land Management Systems at the Interface Between Forestry and Agriculture	Kapp G ; Manning DB ;	2014	Type of Study - Review type
Landscape parameters driving aquatic pesticide exposure and effects	Bunzel K ; Liess M ; Kattwinkel M ;	2014	Type of Study - Model/Simulation
Legume Performance and Nitrogen Acquisition Strategies in a Tree-Based Agroecosystem	Isaac ME ; Carlsson G ; Ghoulam C ; Makhani M ; Thevathasan NV ; Gordon AM ;	2014	Type of Study - Field trial
Linking soil organic carbon stocks to land-use types in a Mediterranean agroforestry landscape.	Duran Zuazo V. H; Rodriguez Pleguezuelo C. R; Cuadros Tavira S; Francia Martinez J. R;	2014	Practice/Intervention
Livelihood Improvements and Climate Change Adaptations Through Agroforestry in Hot Arid Environments	Tewari JC ; Ram M ; Roy MM ; Dagar JC ;	2014	Country
Management Intensification Impacts on Soil and Ecosystem Carbon Stocks in Subtropical Grasslands	Adewopo JB ; Silveira ML ; Xu S ; Gerber S ; Sollenberger LE ; Martin TA ;	2014	Type of Study - Field trial
Modeling of agroforestry in Natura 2000 habitat site in Hungary.	Bozsik E ; Galya B ; Riczu P ; Tamas J ; Herdon M ; Burriel C ; Heilmeier H ;	2014	Type of Study
MORPH FREQUENCY IN BRITISH CEPAEA NEMORALIS: WHAT HAS CHANGED IN HALF A CENTURY?	Cook, LM	2014	Outcome
Multifunctionality and dynamics of silvopastoral systems.	Moreno G ; Franca A ; Pinto Correia M. T; Godinho S ;	2014	Type of Study
Multifunctionality and dynamics of silvopastoral systems.	Moreno G ; Franca A ; Pinto Correia M. T; Godinho S ;	2014	Type of Study - Review type
Mushroom production as an alternative for rural development in a forested mountainous area.	Bonet J A; Gonzalez-Olabarria J R; Martinez de Aragon, J;	2014	Type of Study - Model/Simulation
Native and non-native herbaceous species dependence on tree cover in grazing systems from northern Chilean Patagonia	Sanchez-Jardon L ; del Pozo A ; Casado MA ; Ovalle C ; de Miguel JM ;	2014	Type of Study - Field trial
Nest-site and landscape characteristics affect the distribution of breeding pairs of european rollers coracias garullus in an agricultural area of southeastern France	Bouvier J C; Muller I ; Génard M ; Lescourret F ; Lavigne C ;	2014	Comparator
New experience in Mediterranean areas: production and nutritional value of perennial forage species in agroforestry rainfed systems [Conference poster].	Mantino A ; Bonari E ;	2014	Type of Study
On-farm monitoring of agroforestry innovations [Conference poster].	Herzog F ; Jager M ;	2014	Type of Study
Optimising methods for collecting Hymenoptera, including parasitoids and Halictidae bees, in New Zealand apple orchards	Larsen N ; Minor MA ; Cruickshank RH ; Robertson AW ;	2014	Comparator
Options MÃ©diterranÃ©ennes. Series A: Mediterranean Seminars,Diverse and resilient agro-pastoral systems : a common goal for the Mediterranean regions	Ates, S,CasasÃºs, I,Louhaichi, M	2014	Type of Study - Review type
Orchards for edible cities: Cadmium and lead content in nuts, berries, pome and stone fruits harvested within the inner city neighbourhoods in Berlin, Germany	von Hoffen LP ; Saumel I ;	2014	Comparator
Parasitic helminth infection in young cattle raised on silvopasture and open-pasture in Southeastern Brazil	de Mendonca RMA ; Leite RC ; Lana AMQ ; Costa JO ; Toth G ;	2014	Country
Pasture production and quality in silvopastoral systems established with pine and downy birch after fourteen years of development [Conference poster].	Fernandez-Nunez E ; Rigueiro-Rodriguez A ; Mosquera-Losada M R;	2014	Type of Study
Plant and vegetation diversity in European wood-pastures	Garbarino M ; Bergmeier E ;	2014	Type of Study
Plant and vegetation diversity in European wood-pastures	Garbarino M ; Bergmeier E ;	2014	Type of Study - Review type
Potential adoption of agroforestry riparian buffers based on landowner and streamside characteristics	Trozzo KE ; Munsell JF ; Chamberlain JL ; Aust WM ;	2014	Outcome
Potential of growing crops between poplar rows in hybrid poplar plantations in Croatia [Conference poster].	Ivezic V ; Tiric D ;	2014	Country
Quantifying and mapping ecosystem services: Demand and supply of pollination in the European Union	Schulp, CJE; Lautenbach, S; Verburg, PH	2014	Type of Study - Model/Simulation
Reconsidering the role of ‘semi-natural habitat’ in agricultural landscape biodiversity: a case study	Duflot R ; Aviron S ; Ernoult A ; Fahrig L ; Burel F ;	2014	Comparator
Reduced groundwater recharge under short rotation coppice plantations - can agroforestry help? [Conference poster].	Richter F ; Jansen M ; Lamersdorf N ;	2014	Type of Study - Field trial
Reproductive success and habitat characteristics of Golden-winged Warblers in high-elevation pasturelands	Aldinger K R; Wood P B;	2014	Practice/Intervention
Resilience of Mediterranean ecosystems: tree and management effects on variability of herbaceous pastures in a dry year.	Lopez-Sanchez A ; San Miguel A; Roig S ;	2014	Comparator
Response of forage yield and quality to thinning and fertilization of young forests: implications for silvopasture management	Lindgren PMF ; Sullivan TP ;	2014	Type of Study - Field trial
Response of Orthoptera communities to succession in alluvial pine woodlands	Helbing, F; Blaeser, TP; Loffler, F; Fartmann, T	2014	Practice/Intervention
Restoring silvopastures with oak saplings: effects of mulch and diameter class on survival, growth, and annual leaf-nutrient patterns	Jimenez MN ; Pinto JR ; Ripoll MA ; Sanchez-Miranda A ; Navarro FB ;	2014	Type of Study
Root distribution of different mature tree species growing on contrasting textured soils in temperate windbreaks	Plante PM ; Rivest D ; Vezina A ; Vanasse A ;	2014	Comparator
Rove beetles (Coleoptera: Staphylinidae) in Ontario, Canada soybean agroecosystems: assemblage diversity, composition, seasonality, and habitat use	Brunke AJ ; Bahlai CA ; Klimaszewski J ; Hallett RH ;	2014	Comparator
Rural landscape conservation in Japan: Lessons from the satoyama conservation program in Kanagawa Prefecture	Koike O ;	2014	Type of Study
Russian Olive fruit production in shelterbelt and riparian populations in Montana	Espeland Erin K; Rand Tatyana A; Delaney Kevin J;	2014	Type of Study
Sea buckthorn (Hippophae rhamnoides); breeding for commercial production and phytochemical profile, and incorporation in agroforestry systems in Canada [Conference poster].	Owen J ; Poppy L ; Pollock T ; English B ; Schroeder W ; Soolanayakanahally R ;	2014	Type of Study
Searching for a downward spiral? Soil erosion risk, agro-forest landscape and socioeconomic conditions in Italian local communities	Sabbi A ; Salvati L ;	2014	Practice/Intervention
Seasonal bat activity in relation to distance to hedgerows in an agricultural landscape in central Europe and implications for wind energy development	Kelm DH ; Lenski J ; Kelm V ; Toelch U ; Dziock F ;	2014	Comparator
Sediment dynamics following active management of a stream buffer zone: a case study.	Kara F ; Kalin L ; Loewenstein E F;	2014	Type of Study - Field trial
Selection of American hazelnut as a potential oilseed crop.	Demchik M ; Fischbach J ; Kern A ; Lane J ; McCown B ; Zeldin E ; Turnquist K ;	2014	Type of Study
Shade Coffee: Update on a Disappearing Refuge for Biodiversity	Jha, S; Bacon, CM; Philpott, SM; Mendez, VE; Laderach, P; Rice, RA	2014	Country
Shelterbelt of fast growing tree species for mitigation of wind erosion and carbon sequestration in an open landscape of northeast Germany [Conference poster].	Schlepphorst R ; Hartmann H ; Murach D ; Schmidt M ;	2014	Comparator
Shelterbelts on Saskatchewan farms: An asset or a nuisance	Kulshreshtha S N; Rempel J ;	2014	Could not find full text
Silvopastoral management for quality wood production [Conference poster].	Lopez-Diaz M L; Moreno G ; Bertomeu M ;	2014	Type of Study - Field trial
Simulation of the effect of windbreaks on airflow with the WAsP Engineering program	Hradil, M., Czech Hydrometeorological Institute, Brno - Zabovresky (Czech Republic)	2014	Type of Study - Model/Simulation
Sistemas agroflorestais em Portugal continental. Parte II: montados, condicoes de uso do solo e evolucao.	Belo C C; Coelho I ; Rolo J ; Reis P ;	2014	Non-English Language
Small ruminants as a fire management tool in a Mediterranean mountain region.	Castro M ; Fernandez-Nunez E ;	2014	Comparator
Social and economic evaluation of innovative alley coppice systems mixing timber trees with bioenergy wood crops in agroforestry systems [Conference poster].	Tosi L ; Nahm M ; Paris P ; Pisanelli A ; Douglas G C; Morhart C ; Graves A ;	2014	Type of Study
Soil degradation, conservation and remediation	Osman K.T.	2014	Type of Study
Soil organic carbon sequestration in agroforestry systems. A review	Lorenz K ; Lal R ;	2014	Type of Study
Soil organic carbon sequestration in agroforestry systems. A review	Lorenz K ; Lal R ;	2014	Type of Study - Review type
Soil Quality of a Mature Alley Cropping Agroforestry System in Temperate North America	Udawatta RP ; Kremer RJ ; Nelson KA ; Jose S ; Bardhan S ;	2014	Type of Study - Field trial
Soil respiration in alley-cropping system composed of black locust and poplar trees, Germany [Conference poster].	Medinski T V; Freese D ; Bohm C ;	2014	Type of Study
Soil Thermal Properties under Prairies, Conservation Buffers, and Corn-Soybean Land Use Systems	Adhikari P ; Udawatta RP ; Anderson SH ;	2014	Type of Study - Field trial
Soil: Conservation Practices	Baumhardt R.L., Blanco-Canqui H.	2014	Type of Study
Solid biofuel and biogas production from a grassland-willow alley cropping system [Conference poster].	Ehret M ; Grass R ; Wachendorf M ;	2014	Type of Study - Field trial
Spatial assessment and mapping of biodiversity and conservation priorities in a heavily modified and fragmented production landscape in north-central Victoria, Australia	Baral H ; Keenan RJ ; Sharma SK ; Stork NE ; Kasel S ;	2014	Type of Study
Special Issue: The 13th North American Agroforestry Conference.	Kort J ; Richardson J ; Soolanayakanahally R ; Schroeder W ;	2014	Type of Study
Supply of carbon sequestration and biodiversity services from Australia's agricultural land under global change	Bryan BA ; Nolan M ; Harwood TD ; Connor JD ; Navarro-Garcia J ; King D ; Summers DM ; Newth D ; Cai Y ; Grigg N ; Harman I ; Crossman ND ; Grundy MJ ; Finnigan JJ ; Ferrier S ; Williams KJ ; Wilson KA ; Law EA ; Hatfield-Dodds S ;	2014	Type of Study - Model/Simulation
Surviving on the edge: a conservation-oriented habitat analysis and forest edge manipulation for the hazel dormouse in the Netherlands	Ramakers JJC ; Dorenbosch M ; Foppen RPB ;	2014	Type of Study
Targeting perennial vegetation in agricultural landscapes for enhancing ecosystem services	Asbjornsen H ; Hernandez-Santana V ; Liebman M ; Bayala J ; Chen J ; Helmers M ; Ong CK ; Schulte LA ;	2014	Type of Study
Targeting perennial vegetation in agricultural landscapes for enhancing ecosystem services	Asbjornsen H ; Hernandez-Santana V ; Liebman M ; Bayala J ; Chen J ; Helmers M ; Ong CK ; Schulte LA ;	2014	Type of Study - Review type
Territorial agroforestry design using GIS-KB for catchment water quality recovery [Conference poster].	Grandgirard D ; Combaud A ; Mercadal A M; Liagre F ; Bachevillier Y ; Marin A ;	2014	Type of Study
The "dehesa", a key ecosystem in maintaining the diversity of Mediterranean saproxylic insects (Coleoptera and Diptera: Syrphidae)	Ramirez-Hernandez, A; Mico, E; Marcos-Garcia, MD; Brustel, H; Galante, E	2014	Comparator
The Impact of Land Abandonment on Species Richness and Abundance in the Mediterranean Basin: A Meta-Analysis	Plieninger T ; Hui C ; Gaertner M ; Huntsinger L ;	2014	Practice/Intervention
The impact of the rural land-use on the ecological integrity of the intermittent streams of the mediterranean 2000 natura network	Branquinho C., Gonzalez C., Clemente A., Pinho P., Correia O.	2014	Type of Study
The role of native vegetation on infection rates of Calacarus heveae (Acari: Eriophyidae) by Hirsutella thompsonii (Ascomycota: Ophiocordycipitaceae)	Nuvoloni F M; de Castro ; E B ; Feres R J.F;	2014	Country
The role of Rural Development Policy in supporting agroforestry systems in EU.	Pisanelli A ; Marandola D ; Marongiu S ; Paris P ; Rosati A ; Romano R ;	2014	Outcome
The role of scattered trees and habitat diversity for biodiversity of Iberian dehesas [Conference poster].	Moreno G ; Pulido F ; Gonzalez-Bornay G ; Lopez-Diaz M L; Bertomeu M ;	2014	Comparator
The spatial distribution and functioning of invertebrates in organic agroforestry systems.	Rekany N ;	2014	Comparator
The study on the development of the EU, US and India's agroforestry management scheme.	Huang YueHsing ; Wu ChinShien ; Hwong JeenLian ; Wang PeiJung ;	2014	Could not find full text
THE VISUAL BEAUTY OF LINEAR GREEN-STRUCTURES IN THE RURAL LANDSCAPE, PRINCIPLES OF AESTHETIC EVALUATION AND ITS APPLICATION IN LANDSCAPE MANAGEMENT	Deutscher J ;	2014	Comparator
To what extent does the presence of forests and trees contribute to food production in humid and dry forest landscapes?: A systematic review protocol	Foli S ; Reed J ; Clendenning J ; Petrokofsky G ; Padoch C ; Sunderland T ;	2014	Type of Study - Review type
Trade-offs between crop intensification and ecosystem services: the role of agroforestry in cocoa cultivation	Vaast, P; Somarriba, E	2014	Country
Transplantation of subalpine wood-pasture turfs along a natural climatic gradient reveals lower resistance of unwooded pastures to climate change compared to wooded ones	Gavazov K ; Spiegelberger T ; Buttler A ;	2014	Type of Study - Field trial
Tree growth in a silvopastoral system established in acid soils with Pinus radiata D. Don [Conference poster].	Mosquera-Losada M R; Rigueiro-Rodriguez A ; Ferreiro-Dominguez N ;	2014	Comparator
Tree-based intercropping: a land-use for greenhouse gas mitigation in Canadian agricultural systems [Conference poster].	Thevathasan N V; Gordon A M; Wotherspoon A ; Graungaard K ; Dunfield K ; Jeffries D ; Heck R ; Coleman R ; Voroney R P;	2014	Type of Study - Field trial
Trees on farms: Investigating and mapping woody re-vegetation potential in an intensely-farmed agricultural landscape	Welsch J ; Case BS ; Bigsby H ;	2014	Outcome
Using hedgerows as model linkages to examine non-native plant patterns	Wilkerson ML ;	2014	Comparator
Using sustainability science to analyse social-ecological restoration in NE Japan after the great earthquake and tsunami of 2011	Takeuchi K ; Elmqvist T ; Hatakeyama M ; Kauffman J ; Turner N ; Zhou D ;	2014	Practice/Intervention
Valuation of grazing resources in agroforestry systems: an example of extensive livestock farms of Spanish dehesas [Conference poster].	Gaspar P ; Escribano M ; Mesias F J; Pulido A F; Escribano A J;	2014	Type of Study
Variability of herbaceous productivity along Nothofagus pumilio forest-open grassland boundaries in northern Chilean Patagonia	Sanchez-Jardon L ; Acosta-Gallo B ; del Pozo A ; Casado MA ; Ovalle C ; de Miguel JM ;	2014	Type of Study - Field trial
Vertical root separation and light interception in a temperate tree-based intercropping system of Eastern Canada	Bouttier L ; Paquette A ; Messier C ; Rivest D ; Olivier A ; Cogliastro A ;	2014	Type of Study
VINEYARD AND RIPARIAN HABITAT, NOT NEST BOX PRESENCE, ALTER AVIAN COMMUNITY COMPOSITION	Jedlicka JA ; Greenberg R ; Raimondi PT ;	2014	Comparator
What is the impact of active management on biodiversity in forests set aside for conservation or restoration? A systematic review protocol	Bernes C ; Jonsson B G; Junninen K ; Lõhmus A ; Macdonald E ; Müller J ; Sandström J ;	2014	Type of Study - Review type
Willow short rotation plantation as an alley cropping system - aspects on yield development and nutrient cycling [Conference poster].	Hartmann L ; Lamersdorf N ;	2014	Type of Study - Field trial
A global meta-analysis of the biodiversity and ecosystem service benefits of coffee and cacao agroforestry	De Beenhouwer M ; Aerts R ; Honnay O ;	2013	Country
A global meta-analysis of the biodiversity and ecosystem service benefits of coffee and cacao agroforestry	De Beenhouwer M ; Aerts R ; Honnay O ;	2013	Type of Study - Review type
A meta-analysis reveals mostly neutral influence of scattered trees on pasture yield along with some contrasted effects depending on functional groups and rainfall conditions	Rivest D ; Paquette A ; Moreno G ; Messier C ;	2013	Type of Study - Review type
A strategic view of the issues for wood-pasture and parkland conservation in England	Perry S ;	2013	Type of Study
Agrarerdeszeti rendszerek es alkalmazasi lehetosegeik a hazai okologiai gazdalkodasban.	Denes S ; Anna V ; Karoly P ; Akos M ; Tamas S ;	2013	Non-English Language
Agricultural greenhouse gases - Canadian and international developments and issues.	Boehm M ;	2013	Type of Study
Agroforestry and biochar to offset climate change: A review	Stavi I ; Lal R ;	2013	Type of Study
Agroforestry and biochar to offset climate change: A review	Stavi I ; Lal R ;	2013	Type of Study - Review type
Agroforestry and biochar to offset climate change: a review	Stavi, I; Lal, R	2013	Type of Study
Agroforestry case studies: putting trees to work from sea to shining sea.	Rossier C ;	2013	Type of Study
Agroforestry in Germany - from traditional to modern applications.	Lamersdorf N P;	2013	Type of Study - Field trial
Agroforestry, anyone? Opportunities, barriers and attitude to agroforestry systems in Flemish agriculture.	Reubens B ; Gils B van; Baeyens D ; Vandevelde C ; Wauters E ;	2013	Type of Study
Assessing light competition for cereal production in temperate agroforestry systems using experimentation and crop modelling	Dufour L ; Metay A ; Talbot G ; Dupraz C ;	2013	Type of Study - Field trial
Assessing road effects on bats: the role of landscape, road features, and bat activity on road-kills	Medinas D ; Marques JT ; Mira A ;	2013	Practice/Intervention
Assessing the effects of seasonal grazing on holm oak regeneration: Implications for the conservation of Mediterranean dehesas	Carmona CP ; Azcarate FM ; Oteros-Rozas E ; Gonzalez JA ; Peco B ;	2013	Comparator
Balancing pastoral and plantation forestry options in New Zealand and the role of agroforestry.	Douglas G B; Wall A J; Dodd M B; Hawke M F; McIvor I R;	2013	Type of Study
Balancing pastoral and plantation forestry options in New Zealand and the role of agroforestry.	Douglas G B; Wall A J; Dodd M B; Hawke M F; McIvor I R;	2013	Type of Study - Review type
Bark beetle effects on fuel profiles across a range of stand structures in Douglas-fir forests of Greater Yellowstone	Donato DC ; Harvey BJ ; Romme WH ; Simard M ; Turner MG ;	2013	Practice/Intervention
Benefits of riparian forest for the aquatic ecosystem assessed at a large geographic scale	Van Looy K ; Tormos T ; Ferreol M ; Villeneuve B ; Valette L ; Chandesris A ; Bougon N ; Oraison F ; Souchon Y ;	2013	Comparator
Biomass production, chemical composition, and energy values of hybrid and native willows planted in low-inputs agricultural systems.	Zamora D ; Wyatt G ; Current D ; Apostol K ;	2013	Type of Study
Bird diversity relates to agri-environment schemes at local and landscape level in intensive farmland	Hiron M ; Berg A ; Eggers S ; Josefsson J ; Pärt T ;	2013	Practice/Intervention
Black walnut syrup production as an agroforestry crop.	Farrell M ;	2013	Type of Study
Brave new green world - Consequences of a carbon economy for the conservation of Australian biodiversity	Bradshaw CJA ; Bowman DMJS ; Bond NR ; Murphy BP ; Moore AD ; Fordham DA ; Thackway R ; Lawes MJ ; McCallum H ; Gregory SD ; Dalal RC ; Boer MM ; Lynch AJJ ; Bradstock RA ; Brook BW ; Henry BK ; Hunt LP ; Fisher DO ; Hunter D ; Johnson CN ; Keith DA ; Lefroy EC ; Penman TD ; Meyer WS ; Thomson JR ; Thornton CM ; VanDerWal J ; Williams RJ ; Keniger L ; Specht A ;	2013	Practice/Intervention
Bufferbuilder: a buffer design tool for GIS [Conference poster].	Dosskey M G; Kellerman T ; Mueller T G; Neelakantan S ;	2013	Type of Study
Buffers for biomass production in temperate European agriculture: A review and synthesis on function, ecosystem services and implementation	Christen B ; Dalgaard T ;	2013	Type of Study
Buffers for biomass production in temperate European agriculture: A review and synthesis on function, ecosystem services and implementation	Christen B ; Dalgaard T ;	2013	Type of Study - Review type
Can short-rotation coppice strips compensate structural deficits in agrarian landscapes?	Glemnitz M ; Platen R ; Krechel R ; Konrad J ; Wagener F ;	2013	Type of Study - Field trial
Cattle grazing in Scottish woodlands: experiences, opportunities and challenge.	Wilson S M;	2013	Could not find full text
Changes in hedgerow floral diversity over 70 years in an English rural landscape, and the impacts of management	Staley JT ; Bullock JM ; Baldock KCR ; Redhead JW ; Hooftman DAP ; Button N ; Pywell RF ;	2013	Comparator
Changes to soil organic N dynamics with leguminous woody plant encroachment into grasslands	Creamer CA ; Filley TR ; Olk DC ; Stott DE ; Dooling V ; Boutton TW ;	2013	Type of Study - Field trial
Combined effects of soil properties and Phytophthora cinnamomi infections on Quercus ilex decline	Corcobado T ; Solla A ; Madeira MA ; Moreno G ;	2013	Type of Study
Comparative water use by riparian forest, grass and crops in the U.S. great plains [Conference poster].	Pedersen D I; Eisenhauer D E; Dosskey M G;	2013	Type of Study - Model/Simulation
Comparison of soil carbon pools under three agroforestry systems and their adjacent agricultural analogs throughout Central Alberta.	Baah-Acheamfour M ; Chang S X; Bork E W; Carlyle C N;	2013	Could not find full text
Creation of open woodlands through pasture: Genesis, relevance as biotopes, value in the landscape and in nature conservation in south-west Germany	Rupp M ;	2013	Type of Study
Current-use pesticides in stream water and suspended particles following runoff: Exposure, effects, and mitigation requirements	Bereswill R ; Streloke M ; Schulz R ;	2013	Comparator
Decision analysis for the determination of biomass in the territory Tuscia Romana by geographic information system and forest management plans	Colantoni A., Recanatesi F., Baldini S., Felicetti M., Romagnoli M.	2013	Practice/Intervention
Density management in the 21st century: west side story, Density Management Workshop, Corvallis, Oregon, 4-6 October 2011.	Anderson P D; Ronnenberg K L;	2013	Type of Study
Density Management Workshop		2013	Type of Study - Review type
Development of feeding systems and strategies of supplementation to enhance rumen fermentation and ruminant production in the tropics	Wanapat, M; Kang, S; Polyorach, S	2013	Practice/Intervention
Diatom responses to watershed development and potential moderating effects of near-stream forest and wetland cover	Smucker NJ ; Detenbeck NE ; Morrison AC ;	2013	Type of Study
Differences in carbon density and soil CH4/N2O flux among remnant and agro-ecosystems established since European settlement in the Mornington Peninsula, Australia	Livesley SJ ; Idczak D ; Fest BJ ;	2013	Practice/Intervention
Does the presence of grassy strips and landscape grain affect the spatial distribution of aphids and their carabid predators?	Al Hassan D; Georgelin E ; Delattre T ; Burel F ; Plantegenest M ; Kindlmann P ; Butet A ;	2013	Practice/Intervention
Does the survival of greater horseshoe bats and Geoffroy's bats in Western Europe depend on traditional cultural landscapes?	Dietz M ; Pir JB ; Hillen J ;	2013	Comparator
Drevesa z moznostjo vecnamenske rabe, s poudarkom na travniskih sadovnjakih.	Ferreira A ; Vochl S ; Gacnik J ;	2013	Non-English Language
Drevesno-poljedelski podsistem na primeru protivetrnih pasov v Vipavski dolini.	Premrl T ; Turk M ;	2013	Non-English Language
Dynamics of a community of dominant woody riparian species along a coastal river of Texas.	Davis N A; Smith E H;	2013	Comparator
Dynamics of forage production in pasture-woodlands of the Swiss Jura Mountains under projected climate change scenarios.	Gavazov K S; Peringer A ; Buttler A ; Gillet F ; Spiegelberger T ;	2013	Type of Study - Model/Simulation
Dynamics of forage production in pasture-woodlands of the Swiss Jura Mountains under projected climate change scenarios.	Gavazov K S; Peringer A ; Buttler A ; Gillet F ; Spiegelberger T ;	2013	Type of Study - Field trial
Ecological engineering practices for the reduction of excess nitrogen in human-influenced landscapes: A guide for watershed managers	Passeport E ; Vidon P ; Forshay K J; Harris L ; Kaushal S S; Kellogg D Q; Lazar J ; Mayer P ; Stander E K;	2013	Type of Study
Ecological engineering practices for the reduction of excess nitrogen in human-influenced landscapes: A guide for watershed managers	Passeport E ; Vidon P ; Forshay K J; Harris L ; Kaushal S S; Kellogg D Q; Lazar J ; Mayer P ; Stander E K;	2013	Type of Study - Review type
Economic and employment implications of a carbon market for integrated farm forestry and biodiverse environmental plantings	Paul KI ; Reeson A ; Polglase P ; Crossman N ; Freudenberger D ; Hawkins C ;	2013	Type of Study - Model/Simulation
Ecosystem services in human-dominated landscapes: insectivory in agroforestry systems	Poch TomcLs J; Simonetti Javier A;	2013	Comparator
Ecosystem services in human-dominated landscapes: insectivory in agroforestry systems	Poch TomcLs J; Simonetti Javier A;	2013	Type of Study - Review type
Edible gardens in early childhood education settings in Aotearoa, New Zealand	Dawson A ; Richards R ; Collins C ; Reeder A I; Gray A ;	2013	Comparator
Effects of pine plantations on structural and functional attributes of forested streams	Martinez A ; Larranaga A ; Perez J ; Descals E ; Basaguren A ; Pozo J ;	2013	Practice/Intervention
Effects of pruning on growth and stem quality of three hybrid poplar clones.	DesRochers A ; Koubaa A ; Morissette S ;	2013	Type of Study
Establishment trial of an oak-pine/soybean-corn-wheat alley-cropping system in the upper coastal plain of North Carolina.	Stevenson H D; Robison D J; Cubbage F W; Mueller J P; Burton M G; Gocke M H;	2013	Type of Study - Field trial
Evaluating the suitability of nine shelterbelt species for dendrochronological purposes in the Canadian Prairies	Davis E L; Laroque C P; van Rees ; K ;	2013	Type of Study
Evidence toward sediment accumulation characteristics of slotted inlet pipes as best management practices on agricultural landscapes	Kroger R ; Littlejohn KA ; Pierce SC ; Henderson J ; Brandt J ; Flora C ; Poganski BH ; Prevost JD ;	2013	Practice/Intervention
Extent of agroforestry extension programs in the United States	Jacobson M ; Kar S ;	2013	Comparator
Extent of vegetation-free zone necessary for silvopasture establishment of eastern black walnut seedlings in tall fescue	Houx JH ; McGraw RL ; Garrett HE ; Kallenbach RL ; Fritschi FB ; Rogers W ;	2013	Type of Study - Field trial
Farmed landscapes, trees and forest conservation in Saint Lucia (West Indies)	Walters BB ; Hansen L ;	2013	Country
Fast growing tree species in alley cropping systems and their influence on microclimate in Germany.	Bohm C ; Kanzler M ; Freese D ;	2013	Comparator
Feasibility assessment on agroforestry: experience with the Experimental Forest, National Taiwan University.	Wang YaNan ; Liu ShingWang ; Chao ShuFen ;	2013	Type of Study - Field trial
Feasibility study of agroforestry and the effects on water resource conservation.	Chen MingChieh ; Tseng ChunWei ;	2013	Could not find full text
Feasibility study of forest-tea production system.	Roan SuFeng ; Chen IouZen ;	2013	Outcome
Feeding and healing the world: Through regenerative agriculture and permaculture	Rhodes C.J.	2013	Type of Study
Fine roots distribution, light conditions and yield in a tree-based intercrop system in Southern Quebec, Canada.	Bouttier L ; Paquette A ; Messier C ; Cogliastro A ;	2013	Type of Study
Five-year survival and growth of farm forestry plantings of native trees and radiata pine in pasture affected by position in the landscape	Reid, Nick ; Reid, Jackie ; Hoad, Justin ; Green, Stuart ; Chamberlain, Greg ; Scott, J. M.	2013	Type of study - Field trial
Food security, climate change, and sustainable land management. A review	Branca G ; Lipper L ; McCarthy N ; Jolejole M C;	2013	Country
Forderung von Vogeln der Agrarlandschaft durch die Neuanlage von Brutund Nahrungshabitaten.	Kuhne S ; Mohn M ; Hahnke H ;	2013	Non-English Language
Forest farming in a commercial sugarbush in Northwest New Brunswick.	Lamontagne M ; Fournier R ; Blanchette J Y; Laforest J ;	2013	Type of Study
Global trends and uncertainties in terrestrial denitrification and N2O emissions	Bouwman, AF; Beusen, AHW; Griffioen, J; Van Groenigen, JW; Hefting, MM; Oenema, O; Van Puijenbroek, PJTM; Seitzinger, S; Slomp, CP; Stehfest, E	2013	Practice/Intervention
Gojenje nelesnih gozdnih dobrin.	Grebenc T ; Planinsek S ; Japelj A ;	2013	Non-English Language
Grazing land management and biodiversity in the Atlantic European heathlands: a review.	Garcia R R; Fraser M D; Celaya R ; Ferreira L M. M; Garcia U ; Osoro K ;	2013	Type of Study
Growth, productivity and quality of Megathyrsus maximus under cover from Gliricidia sepium.	Medinilla-Salinas L ; Vargas-Mendoza M de la C; Lopez-Ortiz S ; Avila-Resendiz C ; Campbell W B; Gutierrez-Castorena M del C;	2013	Country
Habitat choice of the Whitethroat Sylvia communis in the West Switzerland: Inferences for the kinds promotion	Meichtry-Stier K S; Korner-Nievergelt F ; Kormann U ; Spiess M ; Mosimann-Kampe P ; Strebel S ; Zollinger J L; Spaar R ;	2013	Non-English Language
Habitat protection	Williams DR ; Pople RG ; Showler DA ; Dicks LV ; Child MF ; Ermgassen EKHJZ ; Sutherland WJ ;	2013	Type of Study
Hedgerows as providers of services in agricultural landscapes.	Baudry J ;	2013	Type of Study
Hedgerows surrounding organic apple orchards in north-west Spain: potential to conserve beneficial insects	Minarro M ; Prida E ;	2013	Comparator
Highlights from the first-ever USDA report of agroforestry accomplishments, outcomes, financial commitments, and planned next steps (report release).	Mason A ;	2013	Type of Study
Hybrid hazelnuts: can we "make it work?" [Conference poster].	Mori G ; Zamora D ;	2013	Type of Study
Impact of Amazon land use on the community of soil fungi	Fracetto GGM ; Azevedo LCB ; Fracetto FJC ; Andreote FD ; Lambais MR ; Pfenning LH ;	2013	Country
Increasing farmers productivity and income through soil conservation technique	Ganotisi, N.D.,Inocencio, L.G.,Gappi, M.R.,Romerona, C.M.,Ortal, M.	2013	Country
Influence of grazing on the decomposition of Pinus pinea L. needles in a silvopastoral system in Doana, Spain	Mancilla-Leyton JM ; Sanchez-Lineros V ; Vicente AM ;	2013	Type of Study
Influence of Orchard Design on 'Owari' Satsuma Mandarin Citrus unshiu (Marcovitch) Fruit Quality, Physiology, and Productivity	Harrison MR ; Spiers JD ; Coneva ED ; Woods FM ; Kessler JR ; Dozier WA ;	2013	Could not find full text
Insecticide drift and its effect on Kampimodromus aberrans (Oudemans) in an Italian vineyard-hedgerow system	Otto S ; Mori N ; Fornasiero D ; Veres A ; Tirello P ; Pozzebon A ; Duso C ; Zanin G ;	2013	Comparator
Instead of 40 Sheep there are 400: Traditional Grazing Practices and Landscape Change in Western Lesvos, Greece	Kizos T ; Plieninger T ; Schaich H ;	2013	Type of Study
Intensive Agriculture and the Soil Carbon Pool	Lal R.	2013	Could not find full text
Intercropping switchgrass with loblolly pine does not influence the functional role of the white-footed mouse (Peromyscus leucopus).	Briones K M; Homyack J A; Miller D A; Kalcounis-Rueppell M C;	2013	Type of Study - Field trial
International Conference on Forests for Food Security and Nutrition, Rome, Italy, 13-15 May 2013.	Padoch C ; Sunderland T ;	2013	Country
Introducing urban food forestry: a multifunctional approach to increase food security and provide ecosystem services	Clark KH ; Nicholas KA ;	2013	Type of Study - Model/Simulation
Invertebrate biodiversity within the grassy and woody elements of farmland hedgerows: snapshots from Lincolnshire.	Bennett S L; Eady P E; Deeming D C;	2013	Could not find full text
Land use change on coffee farms in southern guatemala and its environmental consequences	Haggar J ; Medina B ; Aguilar R M; Munoz C ;	2013	Country
Landscape grammar: a method to analyse and design hedgerows and networks	Larcher, Federica,Baudry, Jacques	2013	Type of Study
Maintaining cultural and natural biodiversity in the Carpathian mountain ecoregion: Need for an integrated landscape approach	Angelstam P ; Elbakidze M ; Axelsson R ; Čupa P ; Halada L ; Molnar Z ; Pătru-Stupariu I ; Perzanowski K ; Rozulowicz L ; Standovar T ; Svoboda M ; Törnblom J ;	2013	Type of Study
Mapping the Relationship of Inter-Village Variation in Agroforestry Tree Survival with Social and Ecological Characteristics: The Case of the Vi Agroforestry Project, Mara Region, Tanzania	Johansson KE ; Axelsson R ; Kimanzu N ;	2013	Country
Mature hybrid poplar riparian buffers along farm streams produce high yields in response to soil fertility assessed using three methods	Fortier J ; Truax B ; Gagnon D ; Lambert F ;	2013	Comparator
Methods to improve the recruitment of holm-oak seedlings in grazed Mediterranean savanna-like ecosystems (dehesas)	Leiva MJ ; Mancilla-Leyton JM ; Martin-Vicente A ;	2013	Type of Study
Microbial communities associated with nitrogen cycling in a tree based intercropping system [Conference poster].	Graungaard K ; Gordon A M; Dunfield K ;	2013	Could not find full text
Microbial community diversity in agroforestry and grass vegetative filter strips.	Unger I M; Goyne K W; Kremer R J; Kennedy A C;	2013	Type of Study - Field trial
Microclimatic differences between young longleaf-pine silvopasture and open-pasture	Karki U ; Goodman MS ;	2013	Type of Study - Field trial
MINOR FITNESS BENEFITS FOR EDGE AVOIDANCE IN NESTING GRASSLAND BIRDS IN THE NORTHEASTERN UNITED STATES	Perkins DG ; Perlut NG ; Strong AM ;	2013	Type of Study
Minor Fitness Benefits for Edge Avoidance in Nesting Grassland Birds in the Northeastern United States	Perkins, David G. ; Perlut, Noah G. ; Strong, Allan M.	2013	Type of Study
Mitigation of global warming through renewable biomass	Dhillon RS ; von Wuehlisch G ;	2013	Country
Mitigation of global warming through renewable biomass	Dhillon, RS; von Wuehlisch, G	2013	Type of Study
Modeling social-ecological feedback effects in the implementation of payments for environmental services in pasture-woodlands.	Huber R ; Briner S ; Peringer A ; Lauber S ; Seidl R ; Widmer A ; Gillet F ; Buttler A ; Le QuangBao ; Hirschi C ;	2013	Type of Study - Model/Simulation
Modeling the effects of agroforestry on carbon budgets and trade-offs in production yield [Conference poster].	Kozak T ; Grant R ; Thevathasan N ; Beaudette C ;	2013	Type of Study - Model/Simulation
Monitoring of farmland biodiversity indicators in Northern Ireland.	Flexen M ; O'Mahony D ; McAdam J H;	2013	Could not find full text
Morphological response of Vitex negundo var. heterophylla and Ziziphus jujuba var. spinosa to the combined impact of drought and shade	Du N ; Wang RQ ; Liu J ; Zhang XR ; Tan XF ; Wang W ; Chen H ; Guo WH ;	2013	Comparator
Native prairie filter strips reduce runoff from hillslopes under annual row-crop systems in Iowa, USA	Hernandez-Santana V ; Zhou X ; Helmers MJ ; Asbjornsen H ; Kolka R ; Tomer M ;	2013	Practice/Intervention
Nature and farming: sustaining native biodiversity in agricultural landscapes.	Norton D ; Reid N ;	2013	Type of Study
New imperatives and opportunities for scaling-up temperate agroforestry: video presentation.	Garrity D P;	2013	Could not find full text
Newbio: growing bioenergy on marginal lands.	Jacobson M ; Jiang Wei ;	2013	Type of Study
Partners in habitat development [Conference poster].	George D ; Poppy L ;	2013	Practice/Intervention
Peculiarities and Effects of Agroforestry	Makuteniene D ; Kleibaite G ; Makutenas V ;	2013	Could not find full text
Plant biodiversity enhances bees and other insect pollinators in agroecosystems. A review	Nicholls CI ; Altieri MA ;	2013	Type of Study
Plant biodiversity enhances bees and other insect pollinators in agroecosystems. A review	Nicholls CI ; Altieri MA ;	2013	Type of Study - Review type
Plant-community characteristics of bahiagrass pasture during conversion to longleaf-pine silvopasture	Karki U ; Goodman MS ; Sladden SE ;	2013	Type of Study - Field trial
Presenting the European Agroforestry Federation.	Mosquera-Losada M R; Lamersdorf N P; Dupraz C ; Rigueiro-Rodriguez A ; Moreno G ; Burgess P ; Freese D ; Pantera A ; Papanastasis V ; Amaral P J; Palma J ; Rosatti A ; Mezzalira G ; Watte J ; Briggs S ;	2013	Type of Study
Proceedings of the 13th North American Agroforestry Conference, June 19-21, 2013, Charlottetown, Prince Edward Island, Canada.	Poppy L ; Kort J ; Schroeder B ; Pollock T ; Raju Soolanayakanahally ;	2013	Type of Study
Producing transportation fuels from sustainably grown hybrid poplars: a Pacific Northwest initiative.	Shiba Kar ; Townsend P ; Haider N ; Zobrist K ;	2013	Type of Study
Production and economics of perennial-based woody and herbaceous biomass crops including alley-cropping systems [Conference poster].	Current D ; Gamble J ; Johnson G ; Smith D ; Zamora D ;	2013	Type of Study
Promoting tree-based intercropping systems in the political arena: a cognitive analysis of public policies in agriculture, natural resources and rural development in Quebec.	Laroche G ; Mercier J ; Olivier A ;	2013	Outcome
Reconciling productivity with protection of the environment: Is temperate agroforestry the answer?	Smith J ; Pearce BD ; Wolfe MS ;	2013	Type of Study
Reconciling productivity with protection of the environment: Is temperate agroforestry the answer?	Smith J ; Pearce BD ; Wolfe MS ;	2013	Type of Study - Review type
Reduction of nitrogen and phosphorus loads to European rivers by riparian buffer zones	Weissteiner, CJ; Bouraoui, F; Aloe, A	2013	Type of Study - Model/Simulation
Review of advances in carbon sequestration potential of agroforestry.	Ping XiaoYan ; Wang TieMei ; Lu XinShi ;	2013	Non-English Language
Shaping the multifunctional tree: the use of Salicaceae in environmental restoration	Tognetti R ; Cocozza C ; Marchetti M ;	2013	Type of Study
Shaping the multifunctional tree: the use of Salicaceae in environmental restoration	Marchetti M (Dipartimento di Bioscienze e Territorio, UniversitÃ degli Studi del Molise, c.da Fonte Lappone, I-86090 Pesche (IS - Italy)),Cocozza C (Dipartimento di Bioscienze e Territorio, UniversitÃ degli Studi del Molise, c.da Fonte Lappone, I-86090 Pesche (IS - Italy)),Tognetti R (Dipartimento di Bioscienze e Territorio, UniversitÃ degli Studi del Molise, c.da Fonte Lappone, I-86090 Pesche (I…	2013	Type of Study
Social and Legal Effects on Monitoring and Adaptive Management: A Case Study of National Forest Grazing Allotments, 1927-2007	Sayre N F; Biber E ; Marchesi G ;	2013	Type of Study
SOCIOECONOMIC DIMENSION OF OAK FORESTS: UNDERSTANDING LOCAL PEOPLE PERCEPTIONS WITH EMPHASIS ON CHILDREN	Pantera A ; Papadopoulos A ; Pantera M ; Papaspyropoulos KG ;	2013	Could not find full text
Soil biochemical properties and microbial resilience in two agroforestry systems in southern Quebec: effects on wheat growth under controlled drought and flooding conditions.	Rivest D ; Lorente M ; Messier C ; Olivier A ;	2013	Type of Study - Field trial
Soil carbon and water security	Feger K.-H., Hawtree D.	2013	Type of Study
Soil physical and biological properties in a long term temperate alley cropping system [Conference poster].	Sougata Bardhan ; Jose S ;	2013	Type of Study
Soil Properties and Plant Community Changes along a Goat Grazing Intensity Gradient in an Open Canopy Oak Forest	Lempesi A ; Kyriazopoulos AP ; Orfanoudakis M ; Korakis G ;	2013	Comparator
Spatial distribution of the soil organic carbon pool in a Holm oak dehesa in Spain	Simon N ; Montes F ; Diaz-Pines E ; Benavides R ; Roig S ; Rubio A ;	2013	Type of Study - Field trial
Structural heterogeneity of linear habitats positively affects Barred Warbler Sylvia nisoria, Common Whitethroat Sylvia communis and Lesser Whitethroat Sylvia curruca in farmland of Western Poland	Szymanski P ; Antczak M ;	2013	Type of Study
Studying water uptake zones in agroforestry with stable isotope analysis [Conference poster].	Link C ; Isaac M E;	2013	Type of Study
Temperate agroforestry in the 21st century: a North American perspective.	Jose S ;	2013	Type of Study
The Contribution of Forests and Trees to Sustainable Diets	Vinceti, B; Termote, C; Ickowitz, A; Powell, B; Kehlenbeck, K; Hunter, D	2013	Type of Study
The economics of ecosystem services of tree-based intercropping systems.	Alam M ; Olivier A ; Paquette A ; Dupras J ; Reveret J P; Messier C ;	2013	Type of Study - Model/Simulation
The effect of intercropping hybrid poplars and red oaks on soil oribatid diversity distribution [Conference poster].	Doblas-Miranda E ; Paquette A ; Work T T; Olivier A ;	2013	Type of Study
The effects of fertilization with anaerobic, composted and pelletized sewage sludge on the amount of soil organic matter in a silvopastoral system under Fraxinus excelsior L.	Ferreiro-Dominguez N ; Rigueiro-Rodriguez A ; Mosquera-Losada M R;	2013	Type of Study - Field trial
The effects of soil salt crusts on soil evaporation and chemical changes in different ages of Taklimakan Desert Shelterbelts	Zhang, J.G(Ministry of Agriculture Northwest A &amp; F University Key Laboratory of Plant Nutrition and the Agri-environment in Northwest China),Xu, X.W(Chinese Academy of Science Xinjiang Institute of Ecology and Geography),Lei, J.Q(Chinese Academy of Science Xinjiang Institute of Ecology and Geography),Li, S.Y(Chinese Academy of Science Xinjiang Institute of Ecology and Geography),Hill, R.L(Uni…	2013	Country
The impact of cattle farming best management practices on surface water nutrient concentrations, faecal bacteria and algal dominance in the Lake Oconee watershed	Burt C ; Bachoon DS ; Manoylov K ; Smith M ;	2013	Practice/Intervention
The influence of different cover types on American Robin nest success in organic agroecosystems.	Quinn J E; Oden A ; Brandle J R;	2013	Comparator
The influence of the hedgerow and adjacent crop on carabid species diversity and movement in agricultural fields in PEI.	Noronha C ; Fox C ; Bousquet Y ;	2013	Type of Study - Field trial
The Pattern and Process of Adoption and Scaling up: Variation in Project Outcome Reveals the Importance of Multilevel Collaboration in Agroforestry Development	Johansson KE ; Axelsson R ; Kimanzu N ; Sassi SO ; Bwana E ; Otsyina R ;	2013	Country
The potential for carbon sequestration in carbon depleted areas of the boreal forest ecozone through agroforestryblock plantation	Lac S ; Lucas-Borja M E;	2013	Type of Study
The Potential Use of Agroforestry Community Gardens as a Sustainable Import-Substitution Strategy for Enhancing Food Security in Subarctic Ontario, Canada	Spiegelaar NF ; Tsuji LJS ; Oelbermann M ;	2013	Type of Study - Field trial
The role of riparian buffer management in reducing off-site impacts from grazed dairy systems	Aarons SR ; Gourley CJP ;	2013	Type of Study
The role of riparian buffer management in reducing off-site impacts from grazed dairy systems	Aarons SR ; Gourley CJP ;	2013	Type of Study - Review type
Transaction costs of carbon offset projects: A comparative study	Cacho OJ ; Lipper L ; Moss J ;	2013	Type of Study - Model/Simulation
Translating Water into Food:: How Water Cycles in Natural and Agricultural Landscapes	Kedziora A., Kundzewicz Z.W.	2013	Type of Study
Transport of contaminants in agricultural catchments during snowmelt: buffer strips vs. preferential flow paths.	Banaszuk P ; Krasowska M ; Kamocki A ;	2013	Comparator
Trees, forested landscapes and grazing animals: A European perspective on woodlands and grazed treescapes	Rotherham I D;	2013	Type of Study
Truffle seedling production method has long-term consequences for tree growth and root colonization	Bruhn JN ; Mihail JD ; Pruett GE ;	2013	Type of Study - Field trial
Types of income-earning strategies and poverty in rural mapuche families in Galvarino	Díaz Quiñones ; X E ;	2013	Non-English Language
Understanding Mediterranean Pasture Dynamics: General Tree Cover vs. Specific Effects of Individual Trees	De Miguel JM ; Acosta-Gallo B ; Gomez-Sal A ;	2013	Comparator
Unfolding relations between land cover and farm management: high nature value assessment in complex silvo-pastoral systems	Almeida M ; Guerra C ; Pinto-Correia T ;	2013	Comparator
Unintended Consequences of Invasive Predator Control in an Australian Forest: Overabundant Wallabies and Vegetation Change	Dexter N ; Hudson M ; James S ; MacGregor C ; Lindenmayer DB ;	2013	Practice/Intervention
Using biodiversity to link agricultural productivity with environmental quality: Results from three field experiments in Iowa	Liebman M ; Helmers MJ ; Schulte LA ; Chase CA ;	2013	Practice/Intervention
Valorizzazione energetica dei sarmenti di un territorio in un'ottica di filiera corta. (Energy Valorization of a Territory's Shoots by Utilising a Short-Chain Approach. With English summary.)	Ciccone Rosa Anna; Di Maria ; Costanzo ;	2013	Non-English Language
Valuing the carbon sequestration potential for European agriculture	Aertsens J ; De Nocker L ; Gobin A ;	2013	Type of Study
Valuing the carbon sequestration potential for European agriculture	Aertsens J ; De Nocker L ; Gobin A ;	2013	Type of Study - Review type
Verification of shelterbelt crop yield improvements in the Great Plains Region [Conference poster].	Stange C ; Brandle J ; Nowatzki J ; Wyatt G ; Stoner R ;	2013	Type of Study
What is the relevance of smallholders' agroforestry systems for conserving tropical tree species and genetic diversity in circa situm, in situ and ex situ settings? A review	Dawson, IK; Guariguata, MR; Loo, J; Weber, JC; Lengkeek, A; Bush, D; Cornelius, J; Guarino, L; Kindt, R; Orwa, C; Russell, J; Jamnadass, R	2013	Type of Study
Will climate change drive temperate agroforestry systems towards increased competition or complementarity? A modelling approach.	Domenicano S ; Paquette A ; Messier C ;	2013	Type of Study - Model/Simulation
Wlasciwosci fizykochemiczne i wodne gleb plowych pol uprawnych i sasiadujacych z nimi zadrzewien srodpolnych.	Jaskulska R ; Hoppe-Wawrzyniak A ;	2013	Non-English Language
Yield response of cool-season forages in loblolly pine (Pinus taeda L.) silvopastoral systems in South Eastern United States [Conference poster].	Bambo S K; Nowak J ;	2013	Could not find full text
A data mining approach to improve multiple regression models of soil nitrate concentration predictions in Quercus rotundifolia montados (Portugal)	Nunes J ; Madeira M ; Gazarini L ; Neves J ; Vicente H ;	2012	Type of Study - Field trial
A European perspective for developing modern multifunctional agroforestry systems for sustainable intensification	Smith J ; Pearce BD ; Wolfe MS ;	2012	Outcome
A European perspective for developing modern multifunctional agroforestry systems for sustainable intensification	Smith, J; Pearce, BD; Wolfe, MS	2012	Type of Study
A multifunctional assessment method for compromise optimisation of linear landscape elements	Meyer BC ; Wolf T ; Grabaum R ;	2012	Type of Study - Model/Simulation
A Role for Agroforestry in Forest Restoration in the Lower Mississippi Alluvial Valley	Dosskey MG ; Bentrup G ; Schoeneberger M ;	2012	Type of Study
A Role for Agroforestry in Forest Restoration in the Lower Mississippi Alluvial Valley	Dosskey MG ; Bentrup G ; Schoeneberger M ;	2012	Type of Study - Review type
A summary of pine straw yields and economic benefits in loblolly, longleaf and slash pine stands.	Dickens E D; Moorhead D J; Bargeron C T; Morris L A; Ogden L A; McElvany B C;	2012	Practice/Intervention
A sustainable agricultural landscape for Australia: A review of interlacing carbon sequestration, biodiversity and salinity management in agroforestry systems	George SJ ; Harper RJ ; Hobbs RJ ; Tibbett M ;	2012	Type of Study
A sustainable agricultural landscape for Australia: A review of interlacing carbon sequestration, biodiversity and salinity management in agroforestry systems	George SJ ; Harper RJ ; Hobbs RJ ; Tibbett M ;	2012	Type of Study - Review type
Agricultural matrix provides modest habitat value for ants on mixed farms in eastern Australia	House APN ; Burwell CJ ; Brown SD ; Walters BJ ;	2012	Comparator
Agri-environment scheme enhancing ecosystem services: A demonstration of improved biological control in cereal crops	Holland JM ; Oaten H ; Moreby S ; Birkett T ; Simper J ; Southway S ; Smith BM ;	2012	Type of Study
Agroecosystems and Primate Conservation in The Tropics: A Review	Estrada, A; Raboy, BE; Oliveira, LC	2012	Country
Agroforestation and level of income in Italian rural areas: an analysis of multifuntionality in the rural development plan.	Galluzzo N ;	2012	Type of Study
Agroforestry brings free range chickens back to their natural habitat.	Bestman M ; Wagenaar J ; Eekeren N van;	2012	Type of Study
Agroforestry for biomass production and carbon sequestration: an overview	Jose, S; Bardhan, S	2012	Type of Study
Agroforestry landscapes and global change: landscape ecology tools for management and conservation	Pastur, GM; Andrieu, E; Iverson, LR; Peri, PL	2012	Type of Study
Agroforestry strategies to sequester carbon in temperate North America	Udawatta RP ; Jose S ;	2012	Type of Study
Agroforestry strategies to sequester carbon in temperate North America	Udawatta RP ; Jose S ;	2012	Type of Study - Review type
Agroforestry: a profitable land use. 12th North American Agroforestry Conference, Athens, Georgia, USA, 4-9 June 2011.	Moorhead D J; Dickens E D;	2012	Type of Study
AMF and water retention in roots of four different agroforestry trees intercropped with maize.	Mutabaruka R ; Mutabaruka C ; Fernandez I ;	2012	Type of Study - Field trial
Are abandoned wooded pastures suitable refugia for forest species?	Vojta J ; Drhovská L ;	2012	Practice/Intervention
Assessing the carbon-stock potential by biomass of a Mediterranean agroforestry landscape (SE Spain)	García-Tejero I F; Durán-Zuazo V H; Martínez J R.F; Raya A M; Fernández J L.M;	2012	Type of Study
Assessing the carbon-stock potential by biomass of a Mediterranean agroforestry landscape (SE Spain)	García-Tejero I F; Durán-Zuazo V H; Martínez J R.F; Raya A M; Fernández J L.M;	2012	Type of Study - Review type
Assessing the ecosystem services supplied by freshwater flows in Mediterranean agroecosystems	Willaarts, BA; Volk, M; Aguilera, PA	2012	Type of Study - Model/Simulation
Assessment of ecosystem services provided by alley cropping systems for biomass production in Germany.	Tsonkova P B; Freese D ; Quinkenstein A ; Bohm C ;	2012	Type of Study
Attitude of Flemish farmers towards agroforestry as a farming system.	Gils B van; Baeyens D ; Wauters E ; Reubens B ;	2012	Type of Study
Beyond food production: Ecosystem services provided by home gardens. A case study in Vall Fosca, Catalan Pyrenees, Northeastern Spain	Calvet-Mir L ; Gomez-Baggethun E ; Reyes-Garcia V ;	2012	Practice/Intervention
Biomass production for biofuels using agroforestry: potential for the North Central Region of the United States	Holzmueller EJ ; Jose S ;	2012	Type of Study
Biomass production for biofuels using agroforestry: potential for the North Central Region of the United States	Holzmueller EJ ; Jose S ;	2012	Type of Study - Review type
Branching out: agroforestry as a climate change mitigation and adaptation tool for agriculture.	Schoeneberger M ; Bentrup G ; Gooijer H de; Raju Soolanayakanahally ; Sauer T ; Brandle J ; Zhou X H; Current D ;	2012	Type of Study
Branching out: agroforestry as a climate change mitigation and adaptation tool for agriculture.	Schoeneberger M ; Bentrup G ; Gooijer H de; Raju Soolanayakanahally ; Sauer T ; Brandle J ; Zhou X H; Current D ;	2012	Type of Study - Review type
Breeding birds in agro-forest habitat types (nazzano, tevere-farfa nature reserve, central Italy): Evidencing patterns following a dominance/diversity approach	Angelici C ; Brunelli M ; Battisti C ;	2012	Practice/Intervention
CAP and agroforestry: a new approach by habitat efficacy.	Gabory Y ; Mayer C ;	2012	Type of Study
Carbon outcomes of major land-cover transitions in SE Asia: great uncertainties and REDD plus policy implications	Ziegler AD ; Phelps J ; Yuen JQ ; Webb EL ; Lawrence D ; Fox JM ; Bruun TB ; Leisz SJ ; Ryan CM ; Dressler W ; Mertz O ; Pascual U ; Padoch C ; Koh LP ;	2012	Country
Carbon outcomes of major land-cover transitions in SE Asia: great uncertainties and REDD plus policy implications	Ziegler AD ; Phelps J ; Yuen JQ ; Webb EL ; Lawrence D ; Fox JM ; Bruun TB ; Leisz SJ ; Ryan CM ; Dressler W ; Mertz O ; Pascual U ; Padoch C ; Koh LP ;	2012	Type of Study - Review type
Carbon sequestration: Technology, measurement techniques and environmental effects	Ryan B.J., Anderson D.E.	2012	Type of Study
Carbon, nitrogen, and phosphorus dynamics in a loblolly pine-goat silvopasture system in the Southeast USA	Nyakatawa EZ ; Mays DA ; Naka K ; Bukenya JO ;	2012	Type of Study - Field trial
Changes in the species composition of hedgerows in the Westphalian Basin over a thirty-five-year period	Huwer A ; Wittig R ;	2012	Comparator
Characterizing organic carbon stocks and flows in forest soils	Price S.P., Bradford M.A., Ashton M.S.	2012	Practice/Intervention
Climate Change and Population Growth in Timor Leste: Implications for Food Security	Molyneux N ; da Cruz GR ; Williams RL ; Andersen R ; Turner NC ;	2012	Country
Combination measures of plant buffer strips and agronomic management to control soil and nutrient losses of sloping land	Liu L ; Cheng D ; Zhou H ; Zhu D ;	2012	Country
Comparing silvopastoral systems and prospects in eight regions of the world	Cubbage F ; Balmelli G ; Bussoni A ; Noellemeyer E ; Pachas A N; Fassola H ; Colcombet L ; Rossner B ; Frey G ; Dube F ; de Silva ; M L ; Stevenson H ; Hamilton J ; Hubbard W ;	2012	Type of Study
Comparing silvopastoral systems and prospects in eight regions of the world	Cubbage F ; Balmelli G ; Bussoni A ; Noellemeyer E ; Pachas A N; Fassola H ; Colcombet L ; Rossner B ; Frey G ; Dube F ; de Silva ; M L ; Stevenson H ; Hamilton J ; Hubbard W ;	2012	Type of Study - Review type
Conservation of pasture woodlands in the Jura mountains: Climate change and agro-political challenges [Erhaltung der wytweiden im jura: Klimatische und agrarpolitische herausforderungen]	Buttler A., Gavazov K., Peringer A., Siehoff S., Mariotte P., Wettstein J.-B., Chételat J., Huber R., Gillet F., Spiegelberger T.	2012	Could not find full text
Cu dynamics in Quercus rubra L. agroforestry systems after sewage sludge inputs.	Ferreiro-Dominguez N ; Mosquera-Losada M R; Rigueiro-Rodriguez A ;	2012	Comparator
Ecological benefits provided by alley cropping systems for production of woody biomass in the temperate region: a review	Tsonkova P ; Bohm C ; Quinkenstein A ; Freese D ;	2012	Type of Study
Ecological benefits provided by alley cropping systems for production of woody biomass in the temperate region: a review	Tsonkova P ; Bohm C ; Quinkenstein A ; Freese D ;	2012	Type of Study - Review type
Economic analysis of scenarios for the sustainability of extensive livestock farming in Spain under the CAP	Franco JA ; Gaspar P ; Mesias FJ ;	2012	Type of Study
Economic development of the rural tree biomass.	Vicet J C; Guillet P ;	2012	Type of Study
Economics of intercropping loblolly pine and switchgrass for bioenergy markets in the southeastern United States	Susaeta A ; Lal P ; Alavalapati J ; Mercer E ; Carter D ;	2012	Type of Study - Model/Simulation
Effects of management options on mammal richness in a Mediterranean agro-silvo-pastoral system	Goncalves, P; Alcobia, S; Simoes, L; Santos-Reis, M	2012	Comparator
Effects of neighboring woody plants on target trees with emphasis on effects of understorey shrubs on overstorey physiology in forest communities: a mini-review	Li MH ; Du Z ; Pan HL ; Yan CF ; Xiao WF ; Lei JP ;	2012	Practice/Intervention
Effects of Thinning on Transpiration by Riparian Buffer Trees in Response to Advection and Solar Radiation	Hernandez-Santana V ; Asbjornsen H ; Sauer T ; Isenhart T ; Schultz R ; Schilling K ;	2012	Comparator
Enhancement of agro-pastoral productions in the rural community of Mâ€™Nahba (Wilaya of Marrakech â€“ Morocco)	M., Lubino,M., Mortaji,C., Porqueddu,M., Sitzia,P.P., Roggero,R., Melis	2012	Country
Enhancement of buffer strips can improve provision of multiple ecosystem services	Blake R J; Westbury D B; Woodcock B A; Sutton P ; Potts S G;	2012	Practice/Intervention
Enhancing the value of multiple use plantations: a case study from southeast Queensland, Australia	Maraseni TN ; Cockfield G ; Cadman T ; Chen GN ; Qu JS ;	2012	Type of Study - Model/Simulation
Entry and toxicity of organic pesticides and copper in vineyard streams: Erosion rills jeopardise the efficiency of riparian buffer strips	Bereswill R ; Golla B ; Streloke M ; Schulz R ;	2012	Practice/Intervention
Erratum: Evaluation of ponderosa pine seed sources for windbreaks in the Central Great Plains of the United States: (Arboriculture & Urban Forestry (2011) 37:6 (265-268))	Geyer W ; Schaefer P ; Lynch K ;	2012	Practice/Intervention
Establishment of new agroforestry systems in northern Greece.	Mantzanas K ; Tsatsiadis E ; Ispikoudis I ; Papanastasis V P;	2012	Comparator
Evapotranspiration estimation of crops protected by windbreak in a Mediterranean region	Campi, P; Palumbo, AD; Mastrorilli, M	2012	Type of Study - Model/Field trial
Exploring the possibilities to run agroforestry business in Greece.	Nasiakou S ; Vrahnakis M ;	2012	Type of Study
Exploring the use of landscape as the basis for the identification of High Nature Value farmland: a case-study in the Portuguese montado.	Almeida M ; Pinto-Correia T ;	2012	Type of Study
Extant vs. new agroforestry systems: a policy perspective.	Vp P ; Mantzanas K ;	2012	Type of Study
Factors affecting plant species richness in field boundaries in the Mediterranean region	Bassa, M; Chamorro, L; Jose-Maria, L; Blanco-Moreno, JM; Sans, FX	2012	Practice/Intervention
Farmer's network for fodder trees and multifunctional land use.	Eekeren N van; Luske B ; Anssems E ; Vonk M ;	2012	Type of Study
Fertilization effect on pasture production and tree growth after 10 years establishment.	Fernandez-Nunez E ; Mosquera-Losada M R; Rigueiro-Rodriguez A ;	2012	Comparator
Field trees and hedges against climate change.	Bouler H ; Sire F ;	2012	Type of Study
Food or fear? Predation risk mediates edge refuging in an insectivorous mammal	Hof, AR; Snellenberg, J; Bright, PW	2012	Outcome
Forage production potential in a ponderosa pine stand: effects of tree spacing on understorey plants after 45 years.	Folkard P ; Fraser L H; Carlyle C N; Tucker R ;	2012	Type of Study - Field trial
Forest-people interfaces: Understanding community forestry and biocultural diversity	Arts B ; Van Bommel ; S ; Ros-Tonen M ; Verschoor G ;	2012	Type of Study
Free range hens use the range more when the outdoor environment is enriched	Nagle T A.D; Glatz P C;	2012	Type of Study - Field trial
From wooded pasture to timber production - Changes in a European beech (Fagus sylvatica) forest landscape between 1840 and 2010	Brunet J ; Felton A ; Lindbladh M ;	2012	Type of Study
Future wood pasture: integrating trees into evolving grazing systems in Northern England.	Muto P ;	2012	Type of Study
Greenhouse gas accounting for inventory, emissions trading and life cycle assessment in the land-based sector: a review	Cowie A ; Eckard R ; Eady S ;	2012	Practice/Intervention
Greenhouse gas mitigation and offset options for suckler cow farms: An economic comparison for the Swiss case	Briner S ; Hartmann M ; Finger R ; Lehmann B ;	2012	Type of Study - Model/Simulation
Heterogeneity and vulnerability of livestock in forest plantations of Uruguay.	Carriquiry R ; Morales H ; Hegedus P de; Tourrand J ;	2012	Outcome
Heterogeneity of linear forest formations: Differing potential for biodiversity conservation. A case study in Italy	Alessandro P ; Marta C ;	2012	Comparator
High organic carbon stock in a karstic soil of the Middle-European Forest Province persists after centuries-long agroforestry management	Ahmed YAR ; Pichler V ; Homolak M ; Gomoryova E ; Nagy D ; Pichlerova M ; Gregor J ;	2012	Practice/Intervention
High organic carbon stock in a karstic soil of the Middle-European Forest Province persists after centuries-long agroforestry management	Ahmed, YAR; Pichler, V; Homolak, M; Gomoryova, E; Nagy, D; Pichlerova, M; Gregor, J	2012	Practice/Intervention
Horse grazing systems: understory biomass and plant biodiversity of a Pinus radiata stand	Rigueiro-Rodriguez A ; Mouhbi R ; Santiago-Freijanes JJ ; Gonzalez-Hernandez MD ; Mosquera-Losada MR ;	2012	Comparator
How deep must we dig? Sampling depth effects on root biomass assessments in Mediterranean riparian buffers	Delgado, JA; Gonzalez-Garrido, L; Martinez, T	2012	Type of study - Field trial
How effective are slurry storage, cover or catch crops, woodland creation, controlled trafficking or break-up of compacted layers, and buffer strips as on-farm mitigation measures for delivering an improved water environment?	Randall N P; Donnison L M; Lewis P J;	2012	Type of Study - Review type
Hydro-Quebec TransEnergie position statement on biodiversity conservation in transmission power line rights-of-way in Quebec.	Doucet G J; Fortin C ; Gauthier F ;	2012	Practice/Intervention
Identifying the spatial scale of land use that most strongly influences overall river ecosystem health score	Sheldon F ; Peterson EE ; Boone EL ; Sippel S ; Bunn SE ; Harch BD ;	2012	Practice/Intervention
Impact of Land-Use and Climate on Biodiversity in an Agricultural Landscape	Kedziora A ; Kujawa K ; Goldyn H ; Karg J ; Bernacki Z ; Kujawa A ; Balazy S ; Oleszczuk M ; Rybacki M ; Arczynska-Chudy E ; Tkaczuk C ; Lecki R ; Szyszkiewicz-Golis M ; Pinskwar P ; Sobczyk D ; Andrusiak J ;	2012	Type of Study
Impact of Land-Use and Climate on Biodiversity in an Agricultural Landscape	Kedziora A ; Kujawa K ; Goldyn H ; Karg J ; Bernacki Z ; Kujawa A ; Balazy S ; Oleszczuk M ; Rybacki M ; Arczynska-Chudy E ; Tkaczuk C ; Lecki R ; Szyszkiewicz-Golis M ; Pinskwar P ; Sobczyk D ; Andrusiak J ;	2012	Type of Study - Review type
Improving the Farmland Biodiversity Value of Riparian Buffer Strips: Conflicts and Compromises	McCracken DI ; Cole LJ ; Harrison W ; Robertson D ;	2012	Practice/Intervention
Insectivorous bat activity in timber production forests in the headwaters of the South Esk River, NorthEast Tasmania	Cawthen L ; Utesch M ; Koch N ; Munks S ;	2012	Practice/Intervention
Integrating Economic and Biophysical Data in Assessing Cost-Effectiveness of Buff er Strip Placement	Balana BB ; Lago M ; Baggaley N ; Castellazzi M ; Sample J ; Stutter M ; Slee B ; Vinten A ;	2012	Type of Study - Model/Simulation
Integrating forest biomass and distance from channel to develop an indicator of riparian condition	Rheinhardt R ; Brinson M ; Meyer G ; Miller K ;	2012	Outcome
Integrating willow-based bioenergy and organic dairy production - the role of tree fodder for feed supplementation	Smith J ; Leach K ; Rinne M ; Kuoppala K ; Padel S ;	2012	Type of Study - Field trial
Integration of agroforestry in agriculture and landscape reclamation.	Freese D ; Bohm C ;	2012	Type of Study
L'allocation de paiements pour services environnementaux par enchere inversee: premieres reflexions pour une application au sein des forets privees francaises.	Brahic E ;	2012	Practice/Intervention
Land management	Suthar S.	2012	Could not find full text
Landscape heterogeneity at multiple spatial scales enhances spider species richness in an agricultural landscape	Miyashita T ; Chishiki Y ; Takagi SR ;	2012	Practice/Intervention
Landscape, cropping and field boundary influences on bird abundance	Siriwardena G M; Cooke I R; Sutherland W J;	2012	Type of Study
Legumes for mitigation of climate change and the provision of feedstock for biofuels and biorefineries. A review	Jensen, ES; Peoples, MB; Boddey, RM; Gresshoff, PM; Hauggaard-Nielsen, H; Alves, BJR; Morrison, MJ	2012	Type of Study
Livestock management in Natura 2000: A case study in a Quercus pyrenaica neglected coppice forest	Nunez V ; Hernando A ; Velazquez J ; Tejera R ;	2012	Comparator
Longleaf pine agroforestry.	Connor K ; Barlow R ; Dimov L ; Smith M ;	2012	Type of Study
Longleaf pine agroforestry.	Connor K ; Barlow R ; Dimov L ; Smith M ;	2012	Type of Study - Review type
Low-intensity grazing with domestic herbivores: A tool for maintaining and restoring plant diversity in temperate Europe	Rosenthal G ; Schrautzer J ; Eichberg C ;	2012	Practice/Intervention
Meta-analysis on atmospheric carbon capture in Spain through the use of conservation agriculture	Gonzalez-Sanchez EJ ; Ordonez-Fernandez R ; Carbonell-Bojollo R ; Veroz-Gonzalez O ; Gil-Ribes JA ;	2012	Practice/Intervention
Modelling and observation of hedgerow transpiration effect on water balance components at the hillslope scale in Brittany	Thomas, Z; Ghazavi, R; Merot, P; Granier, A	2012	Comparator
Mountains to sea: Riparian rehabilitation as a multiple management strategy in the Basque Region, Spain	Blazewic M J;	2012	Type of Study
Multi-temporal analysis of sediment yield caused by hydric erosion in a basin of the anoia-penedès vineyard region (NE Spain)	Martínez-Casasnovas J A; Bonilla M G; Ramos M C;	2012	Practice/Intervention
Nitrate-nitrogen reduction by established tree and pasture buffer strips associated with a cattle feedlot effluent disposal area near Armidale, NSW Australia	Wang LM ; Duggin JA ; Nie DP ;	2012	Type of Study - Field trial
Oscillation of Three Phosphorus Forms and Suspended Solids Content from 1999 to 2007 in a Spanish Agroforestry Catchment under Atlantic Climate	Fouz PS ; Vazquez EV ; Avalos JMM ;	2012	Comparator
Participatory agroforestry development for restoring degraded sloping land in DPR Korea	Xu JC ; van Noordwijk M ; He J ; Kim KJ ; Jo RS ; Pak KG ; Kye UH ; Kim JS ; Kim KM ; Sim YN ; Pak JU ; Song KU ; Jong YS ; Kim KC ; Pang CJ ; Ho MH ;	2012	Country
Patterns of habitat use by female brown long-eared bats presage negative impacts of woodland conservation management	Murphy SE ; Greenaway F ; Hill DA ;	2012	Comparator
Paulownia tree-planting in Sardinia (Italy) and its evaluation for agroforestry systems and sustainable land use.	Puxeddu M ; Marras G ; Murino G ;	2012	Type of Study
Physical condition, sex, and age-class of eastern red-backed salamanders (Plethodon cinereus) in forested and open habitats of West Virginia, USA	Riedel B L; Russell K R; Ford W M;	2012	Type of Study - Field trial
Pine straw production: from forest to front yard.	Dyer J F; Barlow R J; Kush J S; Gilbert J C;	2012	Comparator
Plantations of High Value Timber - Agroforestry Systems in Modern Production; 14 years of experience in the Federal State of Baden-Wurttemberg/Germany.	Luick R ; Vonhoff W ;	2012	Type of Study
Pollination Biology Biodiversity Conservation and Agricultural Production Introduction	Abrol DP ;	2012	Type of Study
Pollinator habitat enhancement: Benefits to other ecosystem services	Wratten SD ; Gillespie M ; Decourtye A ; Mader E ; Desneux N ;	2012	Type of Study
Pollinator habitat enhancement: Benefits to other ecosystem services	Wratten SD ; Gillespie M ; Decourtye A ; Mader E ; Desneux N ;	2012	Type of Study - Review type
Practicalities of establishing forestry carbon sequestration projects in the agricultural sector: A technical and economic analysis with implications	McHenry M P;	2012	Type of Study - Model/Simulation
Proceedings of the 2012 Society of American Foresters National Convention, Spokane, Washington, USA, 24-28 October 2012.	[Anonymous] ;	2012	Type of Study
Proceedings of the 8th Asian Conference for Information Technology in Agriculture and World Conference on Computer in Agriculture, Taipei City, Taiwan, 3-6 September, 2012.	Asian Federation for Information Technology in Agriculture;	2012	Practice/Intervention
Protected areas, subsistence farming systems and nature conservation.	Tiberio L ; Manso F ; Marta-Costa A ; Fonseca C ; Monzon A ;	2012	Outcome
Quercus ithaburensis silvopastoral systems in Greece.	Pantera A ; Papadopoulos A ;	2012	Type of Study
Recarbonization of the humid tropics	Venter M., Venter O., Laurance S., Bird M.	2012	Type of Study
Recent advances in restoration ecology: Examining the modern Australian agro-ecological and post-mining landscapes.	Audet P ; Mulligan D ; Tibbett M ;	2012	Type of Study
Reclamation of degraded land through forestry practices	Singh R.P., Singh S., Singh A., Chauhan P.S.	2012	Country
Redistributing agricultural data by a dasymetric mapping methodology	De Belem Costa Freitas Martins; M ; De Sousa Xavier ; A M ; De Sousa Fragoso ; R M ;	2012	Type of Study
Reduced pesticide toxicity and increased woody vegetation cover account for enhanced native bird densities in organic orchards	MacLeod CJ ; Blackwell G ; Benge J ;	2012	Comparator
Relationships Among Water Stable Aggregates and Organic Matter Fractions Under Conservation Management	Veum KS ; Goyne KW ; Kremer R ; Motavalli PP ;	2012	Type of Study - Field trial
Research on silvo-arable systems with valuable broadleaves in Catalonia (NE Spain).	Coello J ; Pique M ; Baiges T ;	2012	Type of Study
Response of plant community abundance and diversity during 10 years of cattle exclusion within silvopasture systems	Lindgren PMF ; Sullivan TP ;	2012	Type of Study - Field trial
Riparian Buffer Strips as a Multifunctional Management Tool in Agricultural Landscapes. Papers from a workshop, Ballater, UK, April 2010.	Stutter M I; Kronvang B ; Chardon W J;	2012	Type of Study
Riparian Buffer Strips as a Multifunctional Management Tool in Agricultural Landscapes: Introduction	Stutter MI ; Chardon WJ ; Kronvang B ;	2012	Type of Study
Riparian Buffer Strips as a Multifunctional Management Tool in Agricultural Landscapes: Introduction	Stutter MI ; Chardon WJ ; Kronvang B ;	2012	Type of Study - Review type
Riparian coverage affects diets of characids in neotropical streams	Ferreira A ; de Paula FR ; Ferraz SFD ; Gerhard P ; Kashiwaqui EAL ; Cyrino JEP ; Martinelli LA ;	2012	Country
Role of Macaronesian Forest in hydrology and rural development in the islands.	Santamarta-Cerezal J C; Neris-Tome J ; Goulart-Fontes J C;	2012	Type of Study
Root activity of some trees under agroforestry systems: can it be traced by soil chloride content?	Hao H ; Grimald C ; Thomas Z ; Walter C ;	2012	Type of Study
Scale-dependent longitudinal patterns in mussel communities	Atkinson CL ; Julian JP ; Vaughn CC ;	2012	Practice/Intervention
Scientific foundation for creating field protection forest belts in the Banat Plain.	Adam I ; Cadar N ; Merce O ; Cantar I ;	2012	Country
Seeing the trees for the carbon: agroforestry for development and carbon mitigation	Anderson, EK; Zerriffi, H	2012	Type of Study
Short Rotation Coppices within agroforestry - options and limitations.	Lamersdorf N P;	2012	Type of Study - Field trial
Silvopastoralism in Mediterranean Basin: extension, practices, products, threats and challenges.	Moreno G ; Pulido F ;	2012	Type of Study
Silvopastoralism in Mediterranean Basin: extension, practices, products, threats and challenges.	Moreno G ; Pulido F ;	2012	Type of Study - Review type
Soil and pasture evolution of zinc in a silvopastoral system developed under Quercus rubra L. after fertilization with different doses of sewage sludge	Ferreiro-Dominguez N ; Rigueiro-Rodriguez A ; Mosquera-Losada MR ;	2012	Comparator
Soil Carbon Stability Responds to Land-Use and Groundcover Management in Southern Appalachian Agroecosystems	Chapman SK ; Palanivel RU ; Langley JA ;	2012	Practice/Intervention
Soil density and carbon sequestration changes in Prunus silvopastoral systems.	Mosquera-Losada M R; Ferreiro-Dominguez N ; Lial-Lovera K ; Urban-Martinez I ; Rigueiro-Rodriguez A ;	2012	Type of Study - Field trial
Soil nutrient dynamics and loss risks in a chicken-forage mulberry-medicinal plant intercropping system	Zhao L ; Yang G ; Zhao T ; Ma M ; Liu B ; Xiao C ; Yang M ; An Z ;	2012	Country
Soil organic carbon stocks in relation to different land-use types in a mountainous watershed	Zuazo V H.D; Martínez J R.F; Tejero I G; Raya A M;	2012	Type of Study
Soil organic carbon stocks in relation to different land-use types in a mountainous watershed	Zuazo V H.D; Martínez J R.F; Tejero I G; Raya A M;	2012	Type of Study - Review type
Soil organic-C accumulation and N availability under improved pastures established in Mediterranean oak woodlands	Gomez-Rey MX ; Garces A ; Madeira M ;	2012	Comparator
Soil organic-C accumulation and N availability under improved pastures established in Mediterranean oak woodlands	Gómez-Rey M.X., Garcês A., Madeira M.	2012	Comparator
Soil quality indicator responses to row crop, grazed pasture, and agroforestry buffer management	Paudel BR ; Udawatta RP ; Kremer RJ ; Anderson SH ;	2012	Type of Study - Field trial
Spatial and temporal patterns of plant communities near small mountain streams in managed forests	D'Souza LE ; Six LJ ; Bakker JD ; Bilby RE ;	2012	Comparator
Special Issue: Agroforestry for conserving and enhancing biodiversity.	Jose S ;	2012	Type of Study
Special Issue: Forest management, traditional knowledge and culture in Asia.	Youn Y C; Diamante-Camacho L ; Shin J H;	2012	Type of Study
Special Issue: The economics of forest land use and management.	[Anonymous] ;	2012	Type of Study
Subsoiling improves conservation tillage in cereal production of severely degraded Alfisols under Mediterranean climate	Martínez I G; Prat C ; Ovalle C ; del Pozo ; A ; Stolpe N ; Zagal E ;	2012	Practice/Intervention
Sustainability Diagnosis of an Agroforestry System	Marta-Costa Alexandra ; Torres-Manso Filipa ; Tiberio Luis ;	2012	Comparator
Sustainable Agricultural Management Contracts: Using Choice Experiments to Estimate the Benefits of Land Preservation and Conservation Practices	Duke Joshua M; Borchers Allison M; Johnston Robert J; Absetz Sarah ;	2012	Outcome
Symbiotic dinitrogen fixation by trees: an underestimated resource in agroforestry systems?	Nygren, P; Fernandez, MP; Harmand, JM; Leblanc, HA	2012	Type of Study
Temporal Oscillations of Calcium, Magnesium, Potassium, and Sodium Dissolved Contents in an Agroforestry Catchment from the Atlantic Galicia	Fouz P S; Mirás Avalos ; J M ; Vázquez E V;	2012	Comparator
The field tree, a sustainable fixer of carbon.	Laurendeau J M; Gabory Y ;	2012	Type of Study
The importance of hedgerows for hazel dormice (Muscardinus avellanarius) in Northern Germany.	Ehlers S ;	2012	Comparator
The role of woody components on productivity and persistence of extensive silvopastoral systems. The case of Iberian dehesas.	Moreno G ; Lopez-Diaz M L; Rolo V ;	2012	Type of Study
The rural tree as a green network of agricultural landscapes.	Gabory Y ;	2012	Could not find full text
The Social Dimensions of Sustainability and Change in Diversified Farming Systems	Bacon CM ; Getz C ; Kraus S ; Montenegro M ; Holland K ;	2012	Country
The wild flora biodiversity in pesticide free bufferzones along old hedgerows	Andresen L C; Nothlev J ; Kristensen K ; Navntoft S ; Johnsen I ;	2012	Type of Study
Towards the silvopastoral management of high quality timber plantation. The case of mature walnut in Mediterranean Spain.	Moreno G ; Lopez-Diaz M L; Bertomeu M ;	2012	Type of Study
Trace metal availability under different land uses (forest and agriculture).	Ivezic V ;	2012	Practice/Intervention
Tree and meadow production under birch silvopastoral system: fertilization, seed mixture and tree density effect	Rigueiro-Rodriguez, A; Santiago-Freijanes, JJ; Mosquera-Losada, MR	2012	Comparator
Tree-Based Intercropping in Southern Ontario, Canada	Toor IA ; Smith EG ; Whalen JK ; Naseem A ;	2012	Type of Study - Model/Simulation
Trees in the agricultural area: a stable ecosystem decreasing the sensitivity of crops to climatic variability.	Beduneau J ; Gabory Y ;	2012	Type of Study
Trees outside forest, markers of the evolution of landscapes and farming practices in Europe.	Guillerme S ; Jimenez Y ; Moreno D ; Maire E ;	2012	Type of Study
Use of the amazonian tree species INGA edulis for soil regeneration and weed control	Lojka B ; Preininger D ; Van Damme ; P ; Rollo A ; Banout J ;	2012	Country
Valutazione delle risorse pastorali a livello territoriale: un caso di studio nel Parco Nazionale delle Foreste Casentinesi, Monte Falterona e Campigna.	Argenti G ; Ceccarelli E ; Ghione M ; Stagliano N ; Pedrazzoli C ; Locatelli G ;	2012	Non-English Language
Water and Carbon in Forests: Challenges for Forest Management under Pressure of Climate Change. International Conference entitled Managed Forests in Future Landscapes: Implications for Water and Carbon Cycles, Santiago de Compostela, Spain, 8-11 May 2011.	Bredemeier M ; Merino A ; Lancho J F. G;	2012	Type of Study
Water infiltration influenced by agroforestry and grass buffers for a grazed pasture system	Kumar S ; Anderson SH ; Udawatta RP ; Kallenbach RL ;	2012	Type of Study - Field trial
What are the effects of wooded riparian zones on stream temperature?	Bowler D E; Mant R ; Orr H ; Hannah D M; Pullin A S;	2012	Type of Study - Review type
Which features of UK farmland are important in retaining territories of the rapidly declining Turtle Dove Streptopelia turtur?	Dunn JC ; Morris AJ ;	2012	Outcome
Wystepowanie grzybow owadobojczych w glebach z pasmowych zadrzewien srodpolnych i sasiadujacych z nimi pol uprawnych.	Krysa A ; Ropek D ; Kuzniar T ;	2012	Non-English Language
Yield characteristics of N-S oriented olive hedgerow orchards, cv. Arbequina	Connor DJ ; Gomez-del-Campo M ; Comas J ;	2012	Comparator
A comparison of impacts from silviculture practices and North American beaver invasion on stream benthic macroinvertebrate community structure and function in Nothofagus forests of Tierra del Fuego	Simanonok MP ; Anderson CB ; Pastur GM ; Lencinas MV ; Kennedy JH ;	2011	Country
A cost-benefit analysis for the implementation of riparian buffer strips in the Shihmen reservoir watershed.	Chang ChiaLing ; Hsu YingSung ; Lee BingJean ; Wang ChuanYi ; Weng LiJung ;	2011	Type of Study - Model/Simulation
A Review of Ecosystem Services, Farmer Livelihoods, and Value Chains in Shade Coffee Agroecosystems	Jha, S; Bacon, CM; Philpott, SM; Rice, RA; Mendez, VE; Laderach, P	2011	Country
A social networking platform for augmenting precision agriculture	Giguruwa N ; Tong K J; Cassim M ;	2011	Practice/Intervention
ACTIVITY AND FORAGING HABITATS OF MINIOPTERUS SCHREIBERSII (CHIROPTERA, MINIOPTERIDAE) IN SOUTHERN FRANCE: IMPLICATIONS FOR ITS CONSERVATION	Vincent S ; Nemoz M ; Aulagnier S ;	2011	Type of Study
Adopting vigorous olive cultivars to high density hedgerow cultivation by soil applications of uniconazol, a gibberellin synthesis inhibitor,AdaptaciÃ³n de variedades vigorosas de olivo al cultivo en seto de alta densidad mediante aplicaciÃ³n al suelo de uniconazol, un inhibidor de la sÃ­ntesis de giberelinas	Avidan, B., Volcani Center, Bet-Dagan (Israel). Inst. of Plant Science,Birger, R., Ministry of Agriculture (Israel). Agricultural Extension Service,Abed-El-Hadi, F.,Salmon, O.,Hekster, O.,Friedman, Y.,Lavee, S., Faculty of Agriculture, Rehovot (Israel). Inst. of Plant Science	2011	Practice/Intervention
ADVANCES IN FOREST HYDROLOGY: CHALLENGES AND OPPORTUNITIES	Amatya DM ; Douglas-Mankin KR ; Williams TM ; Skaggs RW ; Nettles JE ;	2011	Type of Study
Agricultural conservation practices and wetland ecosystem services in the wetland-rich Piedmont-Coastal Plain region	De Steven D ; Lowrance R ;	2011	Type of Study
Agricultural conservation practices and wetland ecosystem services in the wetland-rich Piedmont-Coastal Plain region	De Steven D ; Lowrance R ;	2011	Type of Study - Review type
Agroforestry - the Tikitere experience.	Hawke M ;	2011	Type of Study - Field trial
Agroforestry extension in United States and Canada: a preliminary review.	Jacobson M ;	2011	Type of Study
Agroforestry is in the climate change tool box now what? An AFTA roundtable discussion.	Schoeneberger M ; deGooijer H ;	2011	Type of Study
Agroforestry management and phytoseiid communities in vineyards in the South of France	Liguori M ; Tixier MS ; Hernandes AF ; Douin M ; Kreiter S ;	2011	Type of Study - Field trial
Agroforestry research, teaching, and outreach at 1890 agroforestry consortium institutions.	Mentreddy R ; Kirki U ; Onokpise O ; Idassi J ; Boyd G ;	2011	Type of Study
Agroforestry systems and climate change: could AFS mitigate adverse effects of climate change on crops in temperate areas?	Dupraz, Christian,Talbot, GrÃ©goire,Metay, Aurelie,ROUX, Sebastien,Grandgirard, David	2011	Type of Study - Model/Simulation
Agroforestry Systems in Northern Temperate Zone and Productive Perspectives	Liu TX ; Zhang SW ;	2011	Could not find full text
Agroforestry: A Profitable Land Use. Proceedings of the 12th North American Agroforestry Conference, Athens, Georgia, USA, 4-9 June 2011.	Ashton S F; Workman S W; Hubbard W G; Moorhead D J;	2011	Type of Study
Agroforstwirtschaft in der Schweiz.	Kaeser A ; Sereke F ; Dux D ; Herzog F ;	2011	Non-English Language
Alpha-Diversity of Differently Managed Agro-Ecosystems Assessed at a Habitat Scale	Balezentiene L ;	2011	Type of Study - Field trial
An assessment of the English Farm Woodland Premium Scheme and its ability to promote and sustain environmental improvements in agricultural landscapes	Heffernan L J; Lassoie J P; Bills N ;	2011	Practice/Intervention
Analysing the maintenance and establishment of orchard meadows at farm and landscape levels applying a spatially explicit integrated modelling approach	Schonhart M ; Schauppenlehner T ; Schmid E ; Muhar A ;	2011	Type of Study - Model/Simulation
Anthropogenic disturbance and streams: land use and land-use change affect stream ecosystems via multiple pathways	Maloney KO ; Weller DE ;	2011	Practice/Intervention
Ash storms: impacts of wind-remobilised volcanic ash on rural communities and agriculture following the 1991 Hudson eruption, southern Patagonia, Chile	Wilson TM ; Cole JW ; Stewart C ; Cronin SJ ; Johnston DM ;	2011	Type of Study
Assessing the short rotation woody biomass production on marginal post-mining areas	Boehm, C.,Brandenburg Univ. of Technology, Cottbus (Germany). Chair of Soil Protection and Recultivation,Quinkenstein, A.,Brandenburg Univ. of Technology, Cottbus (Germany). Chair of Soil Protection and Recultivation,Freese, D.,Brandenburg Univ. of Technology, Cottbus (Germany). Chair of Soil Protection and Recultivation,Huettl, R.F.,Brandenburg Univ. of Technology, Cottbus (Germany). Chair of So…	2011	Type of study - Field trial
Assessment of soil organic carbon and total nitrogen under conservation management practices in the Central Claypan Region, Missouri, USA	Veum KS ; Goyne KW ; Nolan SH ; Motavalli PP ;	2011	Type of Study - Field trial
Bayesian reconstitution of environmental change from disparate historical records: hedgerow loss and farmland bird declines	Cornulier, T; Robinson, RA; Elston, D; Lambin, X; Sutherland, WJ; Benton, TG	2011	Comparator
Botanikai osszehasonlito vizsgalat a Cserepfalui es az Erdobenyei fas legelon.	Salata D ; Wichmann B ; Hazi J ; Falusi E ; Penksza K ;	2011	Non-English Language
Canadian/US update: the emerging visibility and role of agroforestry in national and international climate change strategies.	DeGooijer H ; Schoeneberger M ; Schroeder W ; Sauer T ; Brandle J ;	2011	Type of Study
Capitalizing on the Carbon Sequestration Potential of Agroforestry in Germany's Agricultural Landscapes: Realigning the Climate Change Mitigation and Landscape Conservation Agendas	Plieninger T ;	2011	Type of Study
Capitalizing on the Carbon Sequestration Potential of Agroforestry in Germany's Agricultural Landscapes: Realigning the Climate Change Mitigation and Landscape Conservation Agendas	Plieninger T ;	2011	Type of Study - Review type
Carbon Sequestration and Agriculture	Mandlebaum S., Nriagu J.	2011	Type of Study
Carbon Sequestration in European Agroforestry Systems	Mosquera-Losada MR ; Freese D ; Rigueiro-Rodriguez A ;	2011	Type of Study
Carbon Sequestration in European Agroforestry Systems	Mosquera-Losada MR ; Freese D ; Rigueiro-Rodriguez A ;	2011	Type of Study - Review type
Carbon Sequestration Potential of Agroforestry Practices in Temperate North America	Udawatta RP ; Jose S ;	2011	Type of Study
Carbon Sequestration Potential of Agroforestry Practices in Temperate North America	Udawatta RP ; Jose S ;	2011	Type of Study - Review type
Carbon Sequestration Potential of Silvopastoral and Other Land Use Systems in the Chilean Patagonia	Dube F ; Thevathasan NV ; Zagal E ; Gordon AM ; Stolpe NB ; Espinosa M ;	2011	Type of Study - Field trial
Case study: a hayfield conversion to a multi-layered planting.	Demchik M ; Olson R ; Ebert W ;	2011	Comparator
Cattle inclusion: a silvopastoral strategy for restoring eroding streambanks.	Lopez-Barrios C ; Lentz R ; Magner J ;	2011	Type of Study
Combining legume groundcovers and low nitrogen fertilization in a short-rotation Fraser fir (Abies fraseri) cropping system: effect on productivity, soil fertility, and nutrient leaching.	Lin Y G; Wilson A R; Nzokou P ;	2011	Type of Study - Field trial
Comparative Fitness of Irradiated Light Brown Apple Moths (Lepidoptera: Tortricidae) in a Wind Tunnel, Hedgerow, and Vineyard	Suckling DM ; Stringer LD ; Mitchell VJ ; Sullivan TES ; Sullivan NJ ; Simmons GS ; Barrington AM ; El-Sayed AM ;	2011	Type of Study
COMPARISON OF INDEXES FOR PRIORITIZING PLACEMENT OF WATER QUALITY BUFFERS IN AGRICULTURAL WATERSHEDS	Dosskey MG ; Qiu ZY ;	2011	Type of Study
Do light and alfalfa responses to cloth and slatted shade represent those measured under an agroforestry system?	Varella A C; Moot D J; Pollock K M; Peri P L; Lucas R J;	2011	Type of Study - Field trial
Do well-connected landscapes promote road-related mortality?	Grilo C ; Ascensao F ; Santos-Reis M ; Bissonette JA ;	2011	Outcome
Drivers of plant species assemblages in forest patches among contrasted dynamic agricultural landscapes	Jamoneau A ; Sonnier G ; Chabrerie O ; Closset-Kopp D ; Saguez R ; Gallet-Moron E ; Decocq G ;	2011	Type of Study
Ecology of European badgers (Meles meles) in rural areas of Western Switzerland	San E D.L; Ferrari N ; Fischer C ; Weber J M;	2011	Type of Study
Ecosystem Services from Smallholder Forestry and Agroforestry in the Tropics	Idol, T; Haggar, J; Cox, L	2011	Type of Study
Effects of forest fragment management on vegetation condition and maintenance of canopy composition in a New Zealand pastoral landscape.	Burns B R; Floyd C G; Smale M C; Arnold G C;	2011	Practice/Intervention
Elevated sensitivity: riparian vegetation in upper mountain zones is especially vulnerable to livestock grazing	Samuelson GM ; Rood SB ;	2011	Practice/Intervention
Enhanced transpiration by riparian buffer trees in response to advection in a humid temperate agricultural landscape	Hernandez-Santana V ; Asbjornsen H ; Sauer T ; Isenhart T ; Schilling K ; Schultz R ;	2011	Comparator
Establishing alley cropping systems for producing switchgrass and cottonwood as biofuel feedstocks on marginal agricultural soils of the Lower Mississippi Alluvial Valley.	Blazier M ; Leichty H ; Pelkki M ; West C ; Alison W ;	2011	Type of Study
Establishing grazing and grazing-excluded patches increases plant and invertebrate diversity in a Mediterranean oak woodland	Bugalho M.N., Lecomte X., Gonçalves M., Caldeira M.C., Branco M.	2011	Population
Establishment of perennial alley cropping systems on riparian agricultural soils for biomass production and ecosystem services.	Gamble J ; Johnson G ; Sheaffer C ; Current D ; Wyse D ;	2011	Comparator
Establishment of planted Norway spruce and Scots pine seedlings: Effects of light environment, fertilisation, and orientation and distance with respect to shelter trees	Erefur C ; Bergsten U ; Lundmark T ; de Chantal ; M ;	2011	Type of Study - Field trial
Exploring landowners' connections to carbon markets in rural Missouri - interest, feasibility, and transaction costs.	Holderieath J ; Valdivia C ; Barbieri C ; Godsey L ;	2011	Type of Study - Model/Simulation
Extension programming to foster awareness of emerging agroforestry methods for producing biofuels in the Western Gulf region.	Blazier M ; Liechty H ; Taylor E ; Vlosky R ; Pelkki M ;	2011	Type of Study
Factors affecting small and middle-sized carnivore occurrence and abundance in Mediterranean agricultural landscapes: Case studies in Southern Portugal	Carvalho F ; Galantinho A ; Mira A ;	2011	Type of Study
Factors affecting small and middle-sized carnivore occurrence and abundance in Mediterranean agricultural landscapes: Case studies in Southern Portugal	Carvalho F ; Galantinho A ; Mira A ;	2011	Type of Study - Review type
Forage and grassland plants in agroforestry systems of the U.S. Western Gulf Coast Region	Pitman W D;	2011	Type of Study
Forestry and agroforestry.	Narwal S S; Pavlovic P ; John J ;	2011	Type of Study - Field trial
From forest grazing to silvopasture, the evolution of integrated use in British Columbia.	Powell G ; Zabek L ; Trotter D ;	2011	Type of Study
Geomorphic changes of headwater systems 3-23 years after forest harvesting by clearcutting	Mallik AU ; Newaz S ; Mackereth RW ; Shahi C ;	2011	Practice/Intervention
GIS-based indexes for targeting placement of vegetative filter strips in watersheds.	Dosskey M ; Qiu Z Y; Kellerman T ; Helmers M ; Eisenhauer D ;	2011	Type of Study
Human impacts on soils: Tipping points and knowledge gaps	Nikolaidis NP ;	2011	Practice/Intervention
Identifying dynamics of fire ignition probabilities in two representative Mediterranean wildland-urban interface areas	Badia A ; Serra P ; Modugno S ;	2011	Type of Study
Identifying sources of suspended sediment using radionuclides in an agricultural watershed in South Central Wisconsin	Lamba J ; Thompson A M; Panuska J C; Karthikeyan K G;	2011	Practice/Intervention
Impact of cork extraction on birds: Relevance for conservation of Mediterranean biodiversity	Leal AI ; Correia RA ; Granadeiro JP ; Palmeirim JM ;	2011	Comparator
Increased bumblebee abundance along the margins of a mass flowering crop: evidence for pollinator spill-over	Hanley ME ; Franco M ; Dean CE ; Franklin EL ; Harris HR ; Haynes AG ; Rapson SR ; Rowse G ; Thomas KC ; Waterhouse BR ; Knight ME ;	2011	Comparator
Influence of establishing switchgrass-loblolly pine alley cropping systems in Louisiana and North Carolina on soil sustainability.	Blazier M ; Clason T ; Vance E ; Leggett Z ; Roberts S ;	2011	Type of Study
Influence of habitat fragments on bird assemblages in Cork Oak woodlands	Leal A.I., Martins R.C., Palmeirim J.M., Granadeiro J.P.	2011	Comparator
Influence of herbaceous riparian buffers on physical habitat, water chemistry, and stream communities within channelized agricultural headwater streams.	Smiley P C; Jr ; King, K. W. ; Fausey, N. R;	2011	Practice/Intervention
Influence of land use on water quality in a tropical landscape: a multi-scale analysis	Uriarte M ; Yackulic CB ; Lim Y ; Arce-Nazario JA ;	2011	Type of Study
Innovative agroforestry designs: ecobuffers.	Schroeder B ; Walker D ; Inouye G ; Poppy L ; Lutz J ;	2011	Comparator
Innovative agroforestry systems for biofuel production and more sustainable landscapes: Green Lands, Blue Waters in Minnesota.	Current D ; Meschke L ; Brooks K ; Sheaffer C ; Wyse D ;	2011	Type of Study
Integrated Pest Management in Vegetable Protected Crops in the Oeste Region	Figueiredo E ; Mexia A ; Mateus C ; Godinho MC ; Rodrigues S ;	2011	Type of Study
Interactions of grasslands with forest at the landscape level: topical issues and challenges attached to land management in agro-silvo-pastoral landscapes.	Balent G ; Gibon A ;	2011	Outcome
Introducing alley cropping on the Canadian prairies.	Poppy S ;	2011	Type of Study
Introducing the montado, the cork and holm oak agroforestry system of Southern Portugal	Pinto-Correia T ; Ribeiro N ; Sa-Sousa P ;	2011	Type of Study
Introducing the montado, the cork and holm oak agroforestry system of Southern Portugal	Pinto-Correia T ; Ribeiro N ; Sa-Sousa P ;	2011	Type of Study - Review type
Lâ€™intÃ©gration spatiale et temporelle du partage des ressources dans un systÃ¨me agroforestier noyers-cÃ©rÃ©ales : une clef pour en comprendre la productivitÃ© ?,Spatiotemporal integration of resources sharing in a walnut-cereals silvoarable agroforestry system: a key to understanding productivity?	Talbot, Gregoire	2011	Type of Study - Model/Simulation
Land use and topography influences on wildfire occurrence in northern Portugal	Carmo M ; Moreira F ; Casimiro P ; Vaz P ;	2011	Outcome
Managing native and non-native plants in agroforestry systems	Jose S ;	2011	Type of Study
Metsa korvalkasutus Eestis.	Kusmin J ;	2011	Non-English Language
Microbial community diversity in agroforestry and grass buffer systems.	Unger I ; Goyne K ; Kremer R ; Kennedy A ;	2011	Type of Study
Microclimatic differences between young longleaf-pine silvopasture and open-pasture.	Karki U ; Goodman M ;	2011	Type of Study - Field trial
Microclimatic specificity of a Mediterranean oak woodland (montado) in context of global change	Nunes J ; Andrade J ; Abreu F ; Gazarini L ; Madeira M ;	2011	Type of Study - Field trial
Modelling the habitat requirements of invasive Eastern Cottontail (Sylvilagus floridanus) introduced to Italy	Bertolino S ; Ingegno B ; Girardello M ;	2011	Practice/Intervention
Native woody edible riparian buffers: potential to merge conservation and production in 3 Virginia watersheds.	Trozzo K ; Munsell J ; Chamberlain J ; Thurlow K ; Gabbard C ;	2011	Type of Study
Nitrous oxide production and potential denitrification in soils from riparian buffer strips: Influence of earthworms and plant litter	Bradley RL ; Whalen J ; Chagnon PL ; Lanoix M ; Alves MC ;	2011	Practice/Intervention
Nutrient dynamic in a Fraser fir-groundcovers intercropping agroforestry system in Michigan.	Nzokou P ; Lin Y Q; Wilson A R;	2011	Comparator
Olive agroforestry systems in Sicily: Cultivated typologies and secondary succession processes after abandonment	Rühl J., Caruso T., Giucastro M., la Mantia T.	2011	Outcome
Optimization of carbon sequestration in silvopastoral systems with Pinus ponderosa and Trifolium spp. on degraded andisols in Patagonia, Chile.	Dube F ; Espinosa M ; Zagal E ; Stolpe N ; Gordon A ; Thevathasan N V;	2011	Could not find full text
Orchard and riparian habitats enhance ground dwelling beetle diversity in Mediterranean agro-forestry systems	da Silva PM ; Aguiar CAS ; Silva IDFE ; Serrano ARM ;	2011	Comparator
Orchard and riparian habitats enhance ground dwelling beetle diversity in Mediterranean agro-forestry systems	da Silva, PM; Aguiar, CAS; Silva, IDFE; Serrano, ARM	2011	Comparator
Organic C distribution and N mineralization in soil of oak woodlands with improved pastures.	Gomez-Rey M X; Garces A ; Madeira M ;	2011	Comparator
Percentage of protein, lipids, and carbohydrates in the diet of badger (Meles meles) populations across Europe	Remonti L ; Balestrieri A ; Prigioni C ;	2011	Outcome
Pine straw - a profitable agroforestry enterprise.	Wallace D ; Ward T ;	2011	Comparator
Plant-community characteristics of bahiagrass pasture during conversion to longleaf-pine silvopasture.	Karki U ; Goodman M ; Sladden S ;	2011	Type of Study - Field trial
Public perception of the cultural value of Satoyama landscape types in Japan	Iwata Y ; Fukamachi K ; Morimoto Y ;	2011	Type of Study
QnAs with May R. Berenbaum	Nair P ;	2011	Practice/Intervention
Reduced soil nutrient leaching following the establishment of tree-based intercropping systems in eastern Canada	Bergeron M ; Lacombe S ; Bradley RL ; Whalen J ; Cogliastro A ; Jutras MF ; Arp P ;	2011	Type of Study - Field trial
Reflections on agroforestry service scholarship in Southwestern Virginia.	Munsell J ; Vaughan R ; Trozzo K ; Chamberlain J ; Hammett T ; Sullivan J ; Gabbard C ; Thurlow K ;	2011	Type of Study
Relationships between land use and multi-dimensional characteristics of streams and rivers at two different scales	Park SR ; Lee HJ ; Lee SW ; Hwang SJ ; Byeon MS ; Joo GJ ; Jeong KS ; Kong DS ; Kim MC ;	2011	Practice/Intervention
Repeated sampling detects gene flow in a flightless ground beetle in a fragmented landscape	Drees C ; Hüfner S ; Matern A ; Nève G ; Assmann T ;	2011	Comparator
Research and Policy Implications for Watershed Management in the Atlantic Coastal Plain	Drescher SR ; Law NL ; Caraco DS ; Cappiella KM ; Schneider JA ; Hirschman DJ ;	2011	Type of Study
Research and Policy Implications for Watershed Management in the Atlantic Coastal Plain	Drescher SR ; Law NL ; Caraco DS ; Cappiella KM ; Schneider JA ; Hirschman DJ ;	2011	Type of Study - Review type
Researches regarding the size of damages produced to the remaining trees in beech stands at tractor skidding.	Derczeni R ; Iordache E ;	2011	Practice/Intervention
Restoration of the Upper Main and Rodach rivers - The success and its measurement	Luderitz V ; Speierl T ; Langheinrich U ; Volkl W ; Gersberg RM ;	2011	Practice/Intervention
Results of 16 years of study in a temperate silvopastoral experiment with Pinus radiata in New Zealand	Mead D J;	2011	Type of Study - Field trial
Riparian buffer strips - Foreign experience and readjustment to Lithuanian conditions	Bastiene N ; Kirstukas J ;	2011	Could not find full text
Riparian buffers for habitat enhancement of beaverlodge watershed - Alberta, Western Canada	Macaulay D ; Henry J ; Hallett J ;	2011	Outcome
Risk of Agricultural Practices and Habitat Change to Farmland Birds	Kathryn E. Lindsay (Environment Canada),David Anthony. Kirk (Aquila Conservation & Environment Consulting),Rodney W. Brook (Ontario Ministry of Natural Resources)	2011	Type of Study
Runoff water harvesting as a strategy for increasing agricultural production on hillslope areas in arid and semiarid zones	Salazar O ; Casanova M ;	2011	Type of Study - Field trial
Selection of nest sites by wood mice Apodemus sylvaticus in a Mediterranean agro-forest landscape	Rosalino, LM; Ferreira, D; Leitao, I; Santos-Reis, M	2011	Type of Study
Shoot pruning of a hedgerow perennial legume alters the availability and temporal dynamics of root-derived nitrogen in a subtropical setting	Carrillo Y ; Jordan CF ; Jacobsen KL ; Mitchell KG ; Raber P ;	2011	Type of Study - Field trial
Short- and medium-term response of Atriplex halimus L. to repeated seasonal grazing in south-eastern Spain	Ruiz-Mirazo J ; Robles AB ;	2011	Outcome
Shrub encroachment in Mediterranean silvopastoral systems: Retama sphaerocarpa and Cistus ladanifer induce contrasting effects on pasture and Quercus ilex production	Rivest D ; Rolo V ; Lopez-Diaz L ; Moreno G ;	2011	Type of Study
Siepi rurali: struttura arborea e biofisica: proposta e applicazione di un protocollo di rilevamento.	Sitzia T ; Trentanovi G ; Rizzi A ; Cattaneo D ;	2011	Non-English Language
Silvopastoral innovation in North Mediterranean livestock farming systems: Current knowledge and prospects for technical support	Aubron C., Gautier D., Guérin G., Launay F.	2011	Type of Study
Silvopastoral systems with Betula alba L.: effects of fertilisation and seasonal variation on alpha biodiversity.	Fernandez-Nunez E ; Rigueiro-Rodriguez A ; Mosquera-Losada M R;	2011	Could not find full text
Silvopasture and alley cropping opurtunities in northern Alberta, Canada.	Macaulay D ; Bank G ; Paulovich N ; Niemi F ;	2011	Type of Study - Field trial
Silvopasture as part of a diverse grazing system on the southern Coastal Plain.	Chessman D ; Brown P ; Hubbard A ; Goodman M ;	2011	Type of Study
Sind Agroforstsysteme eine okonomische Moglichkeit zur CO2-neutralen Tierproduktion?	Briner S ; Hartmann M ; Lehmann B ;	2011	Non-English Language
Socioeconomics, Policy, or Climate Change: What is Driving Vulnerability in Southern Portugal?	Costa MAM ; Moors EJ ; Fraser EDG ;	2011	Type of Study - Model/Simulation
Soil carbon and related soil properties along a soil type and land-use intensity gradient, New South Wales, Australia	Wilson BR ; Koen TB ; Barnes P ; Ghosh S ; King D ;	2011	Practice/Intervention
Soil carbon storage as influenced by tree cover in the Dehesa cork oak silvopasture of central-western Spain	Howlett DS ; Moreno G ; Losada MRM ; Nair PKR ; Nair VD ;	2011	Comparator
Soil Carbon Storage in Silvopastoral Systems and a Treeless Pasture in Northwestern Spain	Howlett DS ; Mosquera-Losada MR ; Nair PKR ; Nair VD ; Rigueiro-Rodriguez A ;	2011	Type of Study - Field trial
Soil management in relation to sustainable agriculture and ecosystem services	Powlson, DS; Gregory, PJ; Whalley, WR; Quinton, JN; Hopkins, DW; Whitmore, AP; Hirsch, PR; Goulding, KWT	2011	Practice/Intervention
Soil organic C variability and microbial functions in a Mediterranean agro-forest ecosystem	Lagomarsino A ; Benedetti A ; Marinari S ; Pompili L ; Moscatelli MC ; Roggero PP ; Lai R ; Ledda L ; Grego S ;	2011	Practice/Intervention
Soil organic carbon and total nitrogen under Leucaena leucocephala pastures in Queensland	Radrizzani A ; Shelton HM ; Dalzell SA ; Kirchhof G ;	2011	Type of Study - Field trial
Soil quality parameters for row-crop systems and grazed pastures with agroforestyry buffers.	Paudel B ; Udawatta R ; Anderson S H; Kremer R ;	2011	Type of Study - Field trial
Special Issue: The future of agri-environment schemes.	Whittingham M J;	2011	Type of Study
Special Issue: The montado system: assessing and modeling the functioning of the cork oak woodland.	Pinto-Correia T ; Ribeiro N ; Sa-Sousa P ;	2011	Type of Study
Species richness of hedgerow habitats in changing agricultural landscapes: are alpha- and gamma-diversity shaped by the same factors?	Ernoult, Aude,Alard, Didier	2011	Comparator
Species richness of hedgerow habitats in changing agricultural landscapes: Are α and γ diversity shaped by the same factors?	Ernoult A ; Alard D ;	2011	Comparator
Species richness of woody plants in the landscapes of Central Spain: the role of management disturbances, environment and non-stationarity	Martin-Queller E ; Gil-Tena A ; Saura S ;	2011	Type of Study
Stream Ecosystem Functioning in an Agricultural Landscape: The Importance of Terrestrial-Aquatic Linkages	Hladyz S ; Abjornsson K ; Chauvet E ; Dobson M ; Elosegi A ; Ferreira V ; Fleituch T ; Gessner MO ; Giller PS ; Gulis V ; Hutton SA ; Lacoursiere JO ; Lamothe S ; Lecerf A ; Malmqvist B ; McKie BG ; Nistorescu M ; Preda E ; Riipinen MP ; Risnoveanu G ; Schindler M ; Tiegs SD ; Vought LBM ; Woodward G ;	2011	Type of Study
Survival of twin lambs is increased with shrub belts	Robertson SM ; Friend MA ; Broster JC ; King BJ ;	2011	Type of Study - Field trial
Switchgrass establishment success and photosynthetic performance in an intercropped forestry system on the Lower Coastal Plain of North Carolina.	Albaugh J ; King J ; Sucre E ; Leggett Z ;	2011	Could not find full text
The biocultural link: isolated trees and hedges in Satoyama landscapes indicate a strong connection between biodiversity and local cultural features	Fukamachi K ; Miki Y ; Oku H ; Miyoshi I ;	2011	Type of Study
The effectiveness of agri-environment schemes for the conservation of farmland moths: assessing the importance of a landscape-scale management approach	Fuentes-Montemayor E ; Goulson D ; Park KJ ;	2011	Comparator
The fuzziness of Montado landscapes: Progress in assessing user preferences through photo-based surveys	Pinto-Correia T ; Barroso F ; Surová D ; Menezes H ;	2011	Comparator
The mountain woodlands of western Crete - plant communities, forest goods, grazing impact and conservation	Bauer EM ; Bergmeier E ;	2011	Could not find full text
Tree effects on forage growth and soil water in an Appalachian silvopasture	DeBruyne SA ; Feldhake CM ; Burger JA ; Fike JH ;	2011	Type of Study - Field trial
Tree effects on forage growth and soil water in an Appalachian silvopasture	DeBruyne, SA; Feldhake, CM; Burger, JA; Fike, JH	2011	Type of study - Field trial
Two-year evaluation of fuelbreaks grazed by livestock in the wildfire prevention program in Andalusia (Spain)	Ruiz-Mirazo J ; Robles AB ; Gonzalez-Rebollar JL ;	2011	Comparator
U.S. Department of Agriculture conservation program and practice effects on wetland ecosystem services: a synthesis	Brinson MM ; Eckles SD ;	2011	Type of Study
Usage patterns of Mediterranean agro-forest habitat components by wood mice Apodemus sylvaticus	Rosalino, LM; Ferreira, D; Leitao, I; Santos-Reis, M	2011	Type of study - Field trial
Using biodiversity action plans to manage high conservation value areas in Portuguese natura 2000 network areas	Silva M C; Antunes S ; Gouveia F ; De Oliveira ; N G ;	2011	Type of Study
Utilising biological geotextiles: introduction to the BORASSUS project and global perspectives.	Fullen M A; Subedi M ; Booth C A; Sarsby R W; Davies K ; Bhattacharyya R ; Kugan R ; Luckhurst D A; Chan K ; Black A W; Townrow D ; James T ; Poesen J ; Smets T ; Kertesz A ; Toth A ; Szalai Z ; Jakab G ; Jankauskas B ; Jankauskiene G ; Buhmann C ; Paterson G ; Mulibana E ; Nell J P; Merwe G M. E. van der; Guerra A J. T. (et al;	2011	Practice/Intervention
Utility of the Penman-Monteith combination equation for estimating evapotranspiration by silvopasture forages in Appalachia.	Feldhake C ;	2011	Type of Study
Value of large-scale linear networks for bird conservation: A case study from travelling stock routes, Australia	Lentini PE ; Fischer J ; Gibbons P ; Hanspach J ; Martin TG ;	2011	Comparator
Valuing public goods of the agricultural landscape: a choice experiment using reference points to capture observable heterogeneity.	Hasund K P; Kataria M ; Lagerkvist C J;	2011	Outcome
Water quality, biodiversity and codes of practice in relation to harvesting forest plantations in streamside management zones.	Neary D G; Smethurst P J; Baillie B ; Petrone K C;	2011	Type of Study
Water quality, biodiversity and codes of practice in relation to harvesting forest plantations in streamside management zones.	Neary D G; Smethurst P J; Baillie B ; Petrone K C;	2011	Type of Study - Review type
When landscape variables do not explain migration rates: An example from an endangered dragonfly, Leucorrhinia caudalis (Odonata: Libellulidae)	Rolf HOLDEREGGER (Swiss Federal Research Institute WSL, ZÃ¼rcherstrasse 111, CH-8903 Birmensdorf, Switzerland; e-mail: janine.bolliger@wsl.ch),Janine BOLLIGER (Swiss Federal Research Institute WSL, ZÃ¼rcherstrasse 111, CH-8903 Birmensdorf, Switzerland; e-mail: janine.bolliger@wsl.ch),Daniela KELLER (Swiss Federal Research Institute WSL, ZÃ¼rcherstrasse 111, CH-8903 Birmensdorf, Switzerland; e-mai…	2011	Type of Study
Willow buffers for biomass production and riparian protection.	Gooijer H de; Pharo C ; Schroeder W ;	2011	Could not find full text
A grazier survey of the long-term productivity of leucaena (Leucaena leucocephala)-grass pastures in Queensland.	Radrizzani A ; Dalzell S A; Kravchuk O ; Shelton H M;	2010	Comparator
A life-cycle approach to characterising environmental and economic impacts of multifunctional land-use systems: an integrated assessment in the UK.	Brandao M ; Clift R ; Milai Canals L; Basson L ;	2010	Practice/Intervention
A multi-scale approach to prioritize wetland restoration for watershed-level water quality improvement	Flanagan NE ; Richardson CJ ;	2010	Type of Study - Model/Simulation
A preliminary assessment of the potential of shelterbelts to maintain spider diversity within agricultural landscapes	Malic K B;	2010	Comparator
Agroforestry and grass buffer effects on water quality in grazed pastures.	Udawatta R P; Garrett H E; Kallenbach R L;	2010	Type of Study - Field trial
Agroforestry Development on the Canadian Prairies	Kulshreshtha SN ; VanRees K ; Hesseln H ; Johnston M ; Kort J ;	2010	Could not find full text
Agroforestry systems in Mediterranean areas prone to desertification.	Marinelli M ;	2010	Type of Study - Review type
Appraising riparian management effects on benthic macroinvertebrates in the Wye River system	Clews E ; Ormerod SJ ;	2010	Type of Study
Apsauginiu juostu vandens telkiniu pakrantese atkurimo principai ir prioritetai.	Bastiene N ; Kirstukas J ;	2010	Non-English Language
Apsauginiu juostu vandens telkiniu pakrantese atkurimo principai ir prioritetai.	Bastiene N ; Kirstukas J ;	2010	Could not find full text
Are forested buffers an effective conservation strategy for riparian fauna? An assessment using meta-analysis	Marczak LB ; Sakamaki T ; Turvey SL ; Deguise I ; Wood SLR ; Richardson JS ;	2010	Type of Study - Review type
Biomass production by desert halophytes: Alleviating the pressure on food production	Eshel A ; Zilberstein A ; Alekparov C ; Eilam T ; Oren I ; Sasson Y ; Valentini R ; Waisel Y ;	2010	Type of Study - Field trial
Carbon allocation dynamics one decade after afforestation with Pinus radiata D. Don and Betula alba L. under two stand densities in NW Spain	Fernandez-Nunez E ; Rigueiro-Rodriguez A ; Mosquera-Losada MR ;	2010	Comparator
Carbon sequestration in agricultural lands of the United States.	Morgan J A. ; Follett, R. F. ; Allen, L. H; Jr ; Grosso, S. del ; Derner, J. D. ; Dijkstra, F. ;	2010	Type of Study
Carbon sequestration in agricultural lands of the United States.	Morgan J A. ; Follett, R. F. ; Allen, L. H; Jr ; Grosso, S. del ; Derner, J. D. ; Dijkstra, F. ;	2010	Type of Study - Review type
CARBON SEQUESTRATION IN AGROFORESTRY SYSTEMS	Nair PKR ; Nair VD ; Kumar BM ; Showalter JM ;	2010	Type of Study
CARBON SEQUESTRATION IN AGROFORESTRY SYSTEMS	Nair PKR ; Nair VD ; Kumar BM ; Showalter JM ;	2010	Type of Study - Review type
CO2 EFFLUX IN VERTISOL UNDER DIFFERENT LAND USE SYSTEMS	Israel Cantu Silva (Universidad AutÃƒÂ³noma de Nuevo LeÃƒÂ³n),Humberto GonzÃƒÂ¡lez RodrÃƒÂ­guez (Universidad AutÃƒÂ³noma de Nuevo LeÃƒÂ³n),Marco Vinicio GÃƒÂ³mez Meza (Universidad AutÃƒÂ³noma de Nuevo LeÃƒÂ³n)	2010	Country
Comparative analysis on reduction of agricultural non-point pollution by riparian buffer strips in the Paldang Watershed, Korea	Chung SJ ; Ahn HK ; Oh JM ; Choi IS ; Chun SH ; Choung YK ; Song IS ; Hyun KH ;	2010	Could not find full text
Comparative Assessment of Soil Contamination by Lead and Heavy Metals in Riparian and Agricultural Areas (Southern Quebec, Canada)	Saint-Laurent D ; Hahni M ; St-Laurent J ; Baril F ;	2010	Practice/Intervention
Connecting cultural landscapes to resilience	Plieninger T ; Bieling C ;	2010	Type of Study - Review type
CT-measured macropores as affected by agroforestry and grass buffers for grazed pasture systems.	Kumar S ; Anderson S H; Udawatta R P; Gantzer C J;	2010	Type of Study - Field trial
Density and habitat requirements of introduced eastern cottontail Sylvilagus floridanus in northern Italy	Vidus Rosin ; A ; Meriggi A ; Serrano Perez ; S ;	2010	Outcome
Designing a hedgerow network in a multifunctional agricultural landscape: Balancing trade-offs among ecological quality, landscape character and implementation costs	Groot JCJ ; Jellema A ; Rossing WAH ;	2010	Practice/Intervention
Diversity of soil basidiomycete communities associated with Quercus suber L. in Portuguese montados	Barrico L ; Rodríguez-Echeverría S ; Freitas H ;	2010	Type of Study
Economic analysis of experimental organic agricultural systems on a highly eroded soil of the Georgia Piedmont, USA	Jacobsen KL ; Escalante CL ; Jordan CF ;	2010	Type of Study - Model/Simulation
Economic Potential of Agroforestry and Forestry in the Lower Mississippi Alluvial Valley with Incentive Programs and Carbon Payments	Frey GE ; Mercer DE ; Cubbage FW ; Abt RC ;	2010	Type of Study - Model/Simulation
Ecoregion and land-use influence invertebrate and detritus transport from headwater streams	Binckley CA ; Wipfli MS ; Medhurst RB ; Polivka K ; Hessburg P ; Salter RB ; Kill JY ;	2010	Practice/Intervention
Efecto del arbolado en la produccion de pasto y trigo (Triticum aestivum L.) ecologicos en la maremma Toscana (Italia Central).	Pardini A ; Mori S ; Rigueiro-Rodriguez A ; Mosquera-Losada M R;	2010	Non-English Language
EFFECT OF DISTANCE FROM FOREST EDGE ON THE DISTRIBUTION AND DIVERSITY OF SPIDER WEBS IN ADJACENT MAIZE FIELD	Oleszczuk M ; Ulikowska M ; Kujawa K ;	2010	Practice/Intervention
Effectiveness of best management practices in improving water quality in a pasture-dominated watershed.	Chaubey I ; Chiang L ; Gitau M W; Mohamed S ;	2010	Type of Study - Model/Simulation
Effects of a Severe Frost on Riparian Rainforest Restoration in the Australian Wet Tropics: Foliage Retention by Species and the Role of Forest Shelter	Curran TJ ; Reid EM ; Skorik C ;	2010	Population
Effects of a Severe Frost on Riparian Rainforest Restoration in the Australian Wet Tropics: Foliage Retention by Species and the Role of Forest Shelter	Curran, Timothy J. ; Reid, Ellen M. ; Skorik, Christian	2010	Type of Study
Effects of dose and period of sewage sludge application on soil, tree and pasture components in a Pinus radiata D. Don silvopastoral system	Rigueiro-Rodriguez A ; Castro S ; Mosquera-Losada MR ;	2010	Type of Study - Field trial
Effects of Restored Stream Buffers on Water Quality in Non-tidal Streams in the Choptank River Basin	Sutton AJ ; Fisher TR ; Gustafson AB ;	2010	Comparator
Entry Level Stewardship may enhance bird numbers in boundary habitats	Davey CM ; Vickery JA ; Boatman ND ; Chamberlain DE ; Siriwardena GM ;	2010	Comparator
Establishment and production from thinned mature deciduous-forest silvopastures in Appalachia	Feldhake CM ; Neel JPS ; Belesky DP ;	2010	Type of Study - Field trial
Establishment and production from thinned mature deciduous-forest silvopastures in Appalachia	Feldhake, CM; Neel, JPS; Belesky, DP	2010	Type of study - Field trial
Establishment of evaluation system and primary selection of tree species in ecological riparian shelter forest along Yangtze River in Jiangsu Province.	Li Ya ; Yao Gan ; Zeng Hong ; Li WeiLin ;	2010	Country
Evaluating management interventions in small populations of a perennial herb Primula vulgaris using spatio-temporal analyses of point patterns	Jacquemyn H ; Endels P ; Honnay O ; Wiegand T ;	2010	Practice/Intervention
Extent, pattern, and multifunctionality of treed habitats on farms in Vermont, USA	Lovell ST ; Mendez VE ; Erickson DL ; Nathan C ; DeSantis S ;	2010	Comparator
Farmers perception of alley farming technology in Delta State, Nigeria	Ajieh, P.C.,Delta State Univ., Asaba (Nigeria). Dept. of Agricultural Economics and Extension	2010	Country
Floristic composition and herbage quality changes with tree cover in NW Patagonia, Chile.	Sanchez-Jardon L ; Acosta B ; Elizalde H F; Pozo A del; Casado M A; Ovalle C ; Hepp C ; Miguel J M. de;	2010	Type of Study - Field trial
Flowering and seeding patterns in primary, secondary and silvopastoral managed Nothofagus antarctica forests in South Patagonia	Esteban RS ; Pastur GM ; Lencinas MV ; Peri PL ;	2010	Country
Geobotanical survey of wood-pasture habitats in Europe: Diversity, threats and conservation	Bergmeier E ; Petermann J ; Schröder E ;	2010	Type of Study
Grassland productivity and diversity on a tree cover gradient in Nothofagus pumilio in NW Patagonia	Sanchez-Jardon L ; Acosta B ; del Pozo A ; Casado MA ; Ovalle C ; Elizalde HF ; Hepp C ; de Miguel JM ;	2010	Type of Study - Field trial
Habitat and landscape characteristics affecting the occurrence of Ural Owls Strix uralensis in an agroforestry mosaic	Bylicka M ; Kajtoch L ; Figarski T ;	2010	Comparator
[truncated: 2,518 more rows]

## Sheet: Could not find lit
Title	Author	Year of publication	Reason for exclusion
Breeding bird communities within a parkland-woodland continuum: the distinctiveness of wood-pasture	Fuller R.J., Green T.	2020	Could not find full text
Dynamics of secondary forest and its perspective under the Satoyama system in Saitama prefecture, Japan	Hiratsuka, M; Hatakeyama, K; Ohkubo, T; Takeuchi, D	2020	Could not find full text
First Assessment of Natural Regeneration and Seed Dispersal of Persian Walnut (Juglans regia L.) in Mediterranean Agroecosystems	Da Silveira Bueno R., Badalamenti E., Barone E., Cairone A., La Mantia A., Sala G., Sala G., La Mantia T.	2020	Could not find full text
GHG mitigation from sewage effluents: C sequestration after reuse in different urban cropping systems	Lal K., Minhas P.S., Yadav R.K., Rosin K.G.	2020	Could not find full text
NUTRITIONAL VALUE OF Dasyphyllum diacanthoides (Less.) Carb.: AN ENDEMIC TREE USED AS SUPLEMENTARY FORAGE IN AGROFORESTRY SYSTEMS	Parada, SFP; Flores, RA; Salas, CB; Zamorano, EP	2020	Could not find full text
Effect of Windbreaks in Chilling Hour Accumulation of Subtropical Peaches in Florida	Huff, D; Chaparro, JX; Sarkhosh, A	2019	Could not find full text
Habitat and tree species effects on Trissolcus japonicus (Hymenoptera: Scelionidae) detections in Virginia, USA	Quinn, N.; Talamas, E.; Leskey, T.; Bergh, C.	2019	Could not find full text
Leguminous trees for silvopastoral systems	Philipp, D.	2019	Could not find full text
Technological options for crop production in drought	Rosenberg N.J.	2019	Could not find full text
The origin of the tree shelter	Tuley, G.	2019	Could not find full text
X International Agriculture Symposium "Agrosym 2019," Jahorina, Bosnia and Herzegovina, 3-6 October 2019	[Anonymous]	2019	Could not find full text
Allelopathy in agroforestry - Populus/Juglans and medicinal and aromatic plants designed systemsAgrarerdeszet es allelopatia - Populus/Juglans es gyogynoveny alkotta rendszerek	Zubay, P.; Zambori-Nemeth, E.; Szabo, K.	2018	Could not find full text
Decision making under the scope of forest policy: sustainable agroforestry systems in less favoured areas	Tsiaras, S.; Papathanasiou, J.	2018	Could not find full text
Enhancing predator efficiency, the recent advances	Madadi H ;	2018	Could not find full text
Exploring the role of management in the coproduction of ecosystem services from Spanish wooded rangelands	Torralba, M.; Oteros-Rozas, E.; Moreno, G.; Plieninger, T.	2018	Could not find full text
Interaction between grapevines and trees: effects on water relations, nitrogen nutrition, and wine	Lang C P; Merkt N ; Geilfus C ; Graeff–Hönninger S ; Simon J ; Rennenberg H ; Zörb C ;	2018	Could not find full text
Using previous social marketing efforts to assess a new program: The case of shelterbelts	Ashton WJ ; Manchanda RV ;	2018	Could not find full text
Grazing pressure impacts on two Aristida/Bothriochloa native pasture communities of central Queensland	Hall T J; Jones P ; Silcock R G; Filet P G;	2017	Could not find full text
'Innovation from the Past': Silvopastoral systems in Hungary in the light of Hungarian ethnographic literature	Varga A ;	2017	Could not find full text
A brief review of forestry history and forest management practice in the USA.	Gu Yao ; Zhu YongJie ; Jiang Wei ;	2016	Could not find full text
Greenhouse Gases Gradients from a Poplar-Caragana Shelterbelt	Amadi Chukwudi C; Ken C J. Van Rees; Richard E Farrell;	2016	Could not find full text
Measurements and economics of carbon sequestration in temperate tree-based intercropping systems.	Alam M ; Olivier A ; Paquette A ;	2016	Could not find full text
Tree-livestock interaction promotes nutrient shift and influences plant species richness in orchards.	Schmiedgen A ; Schmitz A ; Lopez-Sanchez A ; Roig S ; Isselstein J ;	2016	Could not find full text
Redesigning a dairy system based on agroecological principles using a collaborative method.	Novak S ; Delagarde R ; Fiorelli J L; Emile J C; Farruggia A ; Guichard L ; Liagre F ;	2015	Could not find full text
Riparian buffer zones in intensive grassland agri-systems are not necessarily a refuge for high conservation value species.	Madden D ; Harrison S ; Finn J A; Huallachain D O;	2015	Could not find full text
Sustainable management of green space in the city-region of Vigo, Galicia (Spain).	Dominguez Garcia M. D; Swagemakers P ; Simon Fernandez X;	2015	Could not find full text
Sustaining a local-food security initiative in a remote subarctic community: Engaging Canadian first nation youth in agroforestry- community gardens	Isogai A D; Alexiuk E ; Gardner H ; McCarthy D ; Edwards V ; Spiegelaar N ; Tsuji L J.S;	2015	Could not find full text
European wood-pastures in transition: Lessons for science, conservation and policy development in high nature value landscapes	Plieninger T ; Hartel T ;	2014	Could not find full text
Shelterbelts on Saskatchewan farms: An asset or a nuisance	Kulshreshtha S N; Rempel J ;	2014	Could not find full text
The study on the development of the EU, US and India's agroforestry management scheme.	Huang YueHsing ; Wu ChinShien ; Hwong JeenLian ; Wang PeiJung ;	2014	Could not find full text
Cattle grazing in Scottish woodlands: experiences, opportunities and challenge.	Wilson S M;	2013	Could not find full text
Comparison of soil carbon pools under three agroforestry systems and their adjacent agricultural analogs throughout Central Alberta.	Baah-Acheamfour M ; Chang S X; Bork E W; Carlyle C N;	2013	Could not find full text
Feasibility study of agroforestry and the effects on water resource conservation.	Chen MingChieh ; Tseng ChunWei ;	2013	Could not find full text
Influence of Orchard Design on 'Owari' Satsuma Mandarin Citrus unshiu (Marcovitch) Fruit Quality, Physiology, and Productivity	Harrison MR ; Spiers JD ; Coneva ED ; Woods FM ; Kessler JR ; Dozier WA ;	2013	Could not find full text
Intensive Agriculture and the Soil Carbon Pool	Lal R.	2013	Could not find full text
Invertebrate biodiversity within the grassy and woody elements of farmland hedgerows: snapshots from Lincolnshire.	Bennett S L; Eady P E; Deeming D C;	2013	Could not find full text
Microbial communities associated with nitrogen cycling in a tree based intercropping system [Conference poster].	Graungaard K ; Gordon A M; Dunfield K ;	2013	Could not find full text
Monitoring of farmland biodiversity indicators in Northern Ireland.	Flexen M ; O'Mahony D ; McAdam J H;	2013	Could not find full text
New imperatives and opportunities for scaling-up temperate agroforestry: video presentation.	Garrity D P;	2013	Could not find full text
Peculiarities and Effects of Agroforestry	Makuteniene D ; Kleibaite G ; Makutenas V ;	2013	Could not find full text
SOCIOECONOMIC DIMENSION OF OAK FORESTS: UNDERSTANDING LOCAL PEOPLE PERCEPTIONS WITH EMPHASIS ON CHILDREN	Pantera A ; Papadopoulos A ; Pantera M ; Papaspyropoulos KG ;	2013	Could not find full text
Yield response of cool-season forages in loblolly pine (Pinus taeda L.) silvopastoral systems in South Eastern United States [Conference poster].	Bambo S K; Nowak J ;	2013	Could not find full text
Conservation of pasture woodlands in the Jura mountains: Climate change and agro-political challenges [Erhaltung der wytweiden im jura: Klimatische und agrarpolitische herausforderungen]	Buttler A., Gavazov K., Peringer A., Siehoff S., Mariotte P., Wettstein J.-B., Chételat J., Huber R., Gillet F., Spiegelberger T.	2012	Could not find full text
Land management	Suthar S.	2012	Could not find full text
The rural tree as a green network of agricultural landscapes.	Gabory Y ;	2012	Could not find full text
Agroforestry Systems in Northern Temperate Zone and Productive Perspectives	Liu TX ; Zhang SW ;	2011	Could not find full text
Optimization of carbon sequestration in silvopastoral systems with Pinus ponderosa and Trifolium spp. on degraded andisols in Patagonia, Chile.	Dube F ; Espinosa M ; Zagal E ; Stolpe N ; Gordon A ; Thevathasan N V;	2011	Could not find full text
Riparian buffer strips - Foreign experience and readjustment to Lithuanian conditions	Bastiene N ; Kirstukas J ;	2011	Could not find full text
Silvopastoral systems with Betula alba L.: effects of fertilisation and seasonal variation on alpha biodiversity.	Fernandez-Nunez E ; Rigueiro-Rodriguez A ; Mosquera-Losada M R;	2011	Could not find full text
Switchgrass establishment success and photosynthetic performance in an intercropped forestry system on the Lower Coastal Plain of North Carolina.	Albaugh J ; King J ; Sucre E ; Leggett Z ;	2011	Could not find full text
The mountain woodlands of western Crete - plant communities, forest goods, grazing impact and conservation	Bauer EM ; Bergmeier E ;	2011	Could not find full text
Willow buffers for biomass production and riparian protection.	Gooijer H de; Pharo C ; Schroeder W ;	2011	Could not find full text
Agroforestry Development on the Canadian Prairies	Kulshreshtha SN ; VanRees K ; Hesseln H ; Johnston M ; Kort J ;	2010	Could not find full text
[truncated: 483 more rows]

## Sheet: Potential field trials
List of Potentially Relevant Studies Excluded as Off-Farm Field Trials
[truncated: 784 more rows]

[truncated: 19 more sheets: Grey Lit - Results Summary, agforward, ars.usda , centerforagroforestry, environmentalevidence, conservationevidence, europa, euraf, farmwoodlandforum, IDEAS RePEc, IEEP, IUCN, USDA NAC, NERC, NZ Grassland, SARE, SARE_Analysis, UNEP, UK.gov]
